# Supplementary material for: Global, Regional, and National Burden and Trends of Down Syndrome From 1990 to 2019
Source: Front Genet. 2022 Jul 15;13:908482. doi: 10.3389/fgene.2022.908482 (PMC9337874; doi:10.3389/fgene.2022.908482)
Supplement: Supplementary file 1 [file Table2.XLSX]

## Sheet: Sheet1
Table S2. The number of DS incidence, prevalence, DALYs and death in different age groups from 1990 to 2019.
measure_name	location_name	sex_name	age_name	metric_name	year	val	upper	lower
Deaths	Global	Male	Under 5	Number	1990	10627.7	31432.9	7277.18
Deaths	Global	Male	Under 5	Number	1991	10417.4	29949.7	7267.56
Deaths	Global	Male	Under 5	Number	1992	10151.1	28762.1	7204.96
Deaths	Global	Male	Under 5	Number	1993	9935.29	27399.9	7141.95
Deaths	Global	Male	Under 5	Number	1994	9795.03	26832.6	7113.26
Deaths	Global	Male	Under 5	Number	1995	9687.53	26000.1	7121.9
Deaths	Global	Male	Under 5	Number	1996	9653.97	25523.6	7203.97
Deaths	Global	Male	Under 5	Number	1997	9489.87	24596.4	7134.55
Deaths	Global	Male	Under 5	Number	1998	9243.91	23562.1	6963.3
Deaths	Global	Male	Under 5	Number	1999	9183.54	23412.1	6950.09
Deaths	Global	Male	Under 5	Number	2000	9030.2	22838	6812.85
Deaths	Global	Male	Under 5	Number	2001	8760.96	22070.2	6607.95
Deaths	Global	Male	Under 5	Number	2002	8569.6	21653.1	6394.52
Deaths	Global	Male	Under 5	Number	2003	8362.73	21313	6187.65
Deaths	Global	Male	Under 5	Number	2004	8145.42	21100.7	5981.55
Deaths	Global	Male	Under 5	Number	2005	8036.18	20993.7	5852.1
Deaths	Global	Male	Under 5	Number	2006	7936.34	20644.2	5731.59
Deaths	Global	Male	Under 5	Number	2007	7801.58	20306.5	5598.12
Deaths	Global	Male	Under 5	Number	2008	7777.61	20009.7	5609.43
Deaths	Global	Male	Under 5	Number	2009	7725.05	19544.8	5597.82
Deaths	Global	Male	Under 5	Number	2010	7626.92	19323.1	5543.14
Deaths	Global	Male	Under 5	Number	2011	7562.2	18875.1	5486.42
Deaths	Global	Male	Under 5	Number	2012	7583.44	18489.9	5497.24
Deaths	Global	Male	Under 5	Number	2013	7580.67	18207.6	5547.6
Deaths	Global	Male	Under 5	Number	2014	7529.08	17901.9	5485.4
Deaths	Global	Male	Under 5	Number	2015	7497.47	17406.6	5488.75
Deaths	Global	Male	Under 5	Number	2016	7387.58	16712.7	5409.46
Deaths	Global	Male	Under 5	Number	2017	7241.23	15885.4	5274.36
Deaths	Global	Male	Under 5	Number	2018	7181.1	15010.3	5227.8
Deaths	Global	Male	Under 5	Number	2019	7145.71	14589.9	5213.45
Deaths	Global	Male	5-14 years	Number	1990	516.513	1136.17	389.843
Deaths	Global	Male	5-14 years	Number	1991	519.159	1122.48	396.119
Deaths	Global	Male	5-14 years	Number	1992	524.869	1122.39	403.692
Deaths	Global	Male	5-14 years	Number	1993	528.245	1094.72	409.338
Deaths	Global	Male	5-14 years	Number	1994	529.419	1058.79	415.463
Deaths	Global	Male	5-14 years	Number	1995	533.392	1045.71	422.985
Deaths	Global	Male	5-14 years	Number	1996	538.578	1031.95	434.585
Deaths	Global	Male	5-14 years	Number	1997	537.282	1025.93	431.206
Deaths	Global	Male	5-14 years	Number	1998	536.382	1011.51	432.765
Deaths	Global	Male	5-14 years	Number	1999	539.139	1000.3	438.361
Deaths	Global	Male	5-14 years	Number	2000	541.474	1005.57	440.79
Deaths	Global	Male	5-14 years	Number	2001	536.289	997.533	435.702
Deaths	Global	Male	5-14 years	Number	2002	526.238	956.053	430.113
Deaths	Global	Male	5-14 years	Number	2003	523.01	937.112	425.07
Deaths	Global	Male	5-14 years	Number	2004	518.952	943.782	419.561
Deaths	Global	Male	5-14 years	Number	2005	521.138	944.013	423.36
Deaths	Global	Male	5-14 years	Number	2006	521.691	904.538	424.691
Deaths	Global	Male	5-14 years	Number	2007	519.393	887.676	422.807
Deaths	Global	Male	5-14 years	Number	2008	523.627	881.523	428.707
Deaths	Global	Male	5-14 years	Number	2009	529.468	874.389	433.512
Deaths	Global	Male	5-14 years	Number	2010	529.042	870.656	431.851
Deaths	Global	Male	5-14 years	Number	2011	531.173	877.775	434.271
Deaths	Global	Male	5-14 years	Number	2012	537.817	880.382	440.73
Deaths	Global	Male	5-14 years	Number	2013	542.48	862.963	443.694
Deaths	Global	Male	5-14 years	Number	2014	549.562	857.674	449.536
Deaths	Global	Male	5-14 years	Number	2015	553.913	848.591	449.687
Deaths	Global	Male	5-14 years	Number	2016	556.444	829.684	448.178
Deaths	Global	Male	5-14 years	Number	2017	562.713	833.25	453.32
Deaths	Global	Male	5-14 years	Number	2018	573.48	840.127	461.123
Deaths	Global	Male	5-14 years	Number	2019	577.532	828.764	464.428
Deaths	Global	Male	15-49 years	Number	1990	968.092	1264.36	833.42
Deaths	Global	Male	15-49 years	Number	1991	982.42	1280.51	853.009
Deaths	Global	Male	15-49 years	Number	1992	998.414	1292.89	865.499
Deaths	Global	Male	15-49 years	Number	1993	1026.28	1321.81	894.186
Deaths	Global	Male	15-49 years	Number	1994	1056.75	1366.94	916.104
Deaths	Global	Male	15-49 years	Number	1995	1089.56	1410.77	955.55
Deaths	Global	Male	15-49 years	Number	1996	1121.56	1419.72	988.039
Deaths	Global	Male	15-49 years	Number	1997	1158.1	1464.8	1025.9
Deaths	Global	Male	15-49 years	Number	1998	1192.36	1517.39	1056.95
Deaths	Global	Male	15-49 years	Number	1999	1242.12	1573.77	1104.75
Deaths	Global	Male	15-49 years	Number	2000	1283.68	1627.83	1141.86
Deaths	Global	Male	15-49 years	Number	2001	1317.98	1671.27	1171.75
Deaths	Global	Male	15-49 years	Number	2002	1350.16	1725.81	1197.99
Deaths	Global	Male	15-49 years	Number	2003	1382.76	1745.47	1227.2
Deaths	Global	Male	15-49 years	Number	2004	1411.84	1769.57	1250.53
Deaths	Global	Male	15-49 years	Number	2005	1447.77	1812.16	1284.72
Deaths	Global	Male	15-49 years	Number	2006	1478.71	1837.07	1308.61
Deaths	Global	Male	15-49 years	Number	2007	1507.4	1867.82	1332.87
Deaths	Global	Male	15-49 years	Number	2008	1541.39	1896.45	1361.64
Deaths	Global	Male	15-49 years	Number	2009	1563.64	1926.38	1384.66
Deaths	Global	Male	15-49 years	Number	2010	1579.4	1943.55	1392.52
Deaths	Global	Male	15-49 years	Number	2011	1606.79	1960.21	1408.1
Deaths	Global	Male	15-49 years	Number	2012	1615.86	1949.09	1420.38
Deaths	Global	Male	15-49 years	Number	2013	1646.37	1968.93	1438.27
Deaths	Global	Male	15-49 years	Number	2014	1671.53	1988.83	1458.69
Deaths	Global	Male	15-49 years	Number	2015	1709.81	2042.22	1474.33
Deaths	Global	Male	15-49 years	Number	2016	1744.3	2080.17	1503.54
Deaths	Global	Male	15-49 years	Number	2017	1783.57	2163.14	1538.59
Deaths	Global	Male	15-49 years	Number	2018	1832.34	2210.4	1572.22
Deaths	Global	Male	15-49 years	Number	2019	1867.97	2271.23	1587.42
Deaths	Global	Male	50-69 years	Number	1990	402.166	539.271	351.958
Deaths	Global	Male	50-69 years	Number	1991	413.789	556.163	362.355
Deaths	Global	Male	50-69 years	Number	1992	425.396	569.485	373.66
Deaths	Global	Male	50-69 years	Number	1993	448.256	596.98	393.338
Deaths	Global	Male	50-69 years	Number	1994	464.657	615.564	409.438
Deaths	Global	Male	50-69 years	Number	1995	488.554	644.129	430.619
Deaths	Global	Male	50-69 years	Number	1996	522.633	677.123	462.222
Deaths	Global	Male	50-69 years	Number	1997	562.46	715.126	494.019
Deaths	Global	Male	50-69 years	Number	1998	599.131	754.353	519.67
Deaths	Global	Male	50-69 years	Number	1999	648.568	812.52	551.806
Deaths	Global	Male	50-69 years	Number	2000	707.474	866.89	586.841
Deaths	Global	Male	50-69 years	Number	2001	770.213	924.666	626.61
Deaths	Global	Male	50-69 years	Number	2002	830.97	985.01	665.626
Deaths	Global	Male	50-69 years	Number	2003	897.267	1050.31	699.714
Deaths	Global	Male	50-69 years	Number	2004	938.878	1071.07	730.426
Deaths	Global	Male	50-69 years	Number	2005	995.362	1129.57	758.023
Deaths	Global	Male	50-69 years	Number	2006	1042.22	1164.83	789.424
Deaths	Global	Male	50-69 years	Number	2007	1088.57	1206.66	814.601
Deaths	Global	Male	50-69 years	Number	2008	1141.68	1254.93	842.958
Deaths	Global	Male	50-69 years	Number	2009	1191.95	1310.6	865.162
Deaths	Global	Male	50-69 years	Number	2010	1250.44	1375.83	893.163
Deaths	Global	Male	50-69 years	Number	2011	1318.6	1454.44	931.931
Deaths	Global	Male	50-69 years	Number	2012	1384.78	1533.56	961.635
Deaths	Global	Male	50-69 years	Number	2013	1458.02	1620.68	999.345
Deaths	Global	Male	50-69 years	Number	2014	1530.26	1703.17	1033.92
Deaths	Global	Male	50-69 years	Number	2015	1610.83	1795.63	1076.25
Deaths	Global	Male	50-69 years	Number	2016	1657.87	1852.54	1114.32
Deaths	Global	Male	50-69 years	Number	2017	1665.05	1862.77	1134.37
Deaths	Global	Male	50-69 years	Number	2018	1669.6	1869.04	1154.3
Deaths	Global	Male	50-69 years	Number	2019	1664.99	1864.46	1157.42
Deaths	High-middle SDI	Male	Under 5	Number	1990	2272.94	3979.66	1704.75
Deaths	High-middle SDI	Male	Under 5	Number	1991	2199.26	3702.03	1671.51
Deaths	High-middle SDI	Male	Under 5	Number	1992	2109.89	3457.23	1629.11
Deaths	High-middle SDI	Male	Under 5	Number	1993	2028.06	3166.62	1582.02
Deaths	High-middle SDI	Male	Under 5	Number	1994	1980.51	2961.45	1569.4
Deaths	High-middle SDI	Male	Under 5	Number	1995	1929.38	2801.75	1522.54
Deaths	High-middle SDI	Male	Under 5	Number	1996	1900.43	2665.06	1515.96
Deaths	High-middle SDI	Male	Under 5	Number	1997	1826.64	2490.86	1475.07
Deaths	High-middle SDI	Male	Under 5	Number	1998	1729.84	2310.32	1413.49
Deaths	High-middle SDI	Male	Under 5	Number	1999	1686.22	2220.11	1383.75
Deaths	High-middle SDI	Male	Under 5	Number	2000	1612.47	2107.94	1340.56
Deaths	High-middle SDI	Male	Under 5	Number	2001	1503.06	1913.02	1261.79
Deaths	High-middle SDI	Male	Under 5	Number	2002	1420.95	1776.52	1196.42
Deaths	High-middle SDI	Male	Under 5	Number	2003	1347.33	1701.38	1143.28
Deaths	High-middle SDI	Male	Under 5	Number	2004	1263.23	1587.68	1074.44
Deaths	High-middle SDI	Male	Under 5	Number	2005	1201.2	1489.47	1025.45
Deaths	High-middle SDI	Male	Under 5	Number	2006	1141.94	1406.75	981.376
Deaths	High-middle SDI	Male	Under 5	Number	2007	1079.45	1327.27	931.717
Deaths	High-middle SDI	Male	Under 5	Number	2008	1057.92	1281.59	921.495
Deaths	High-middle SDI	Male	Under 5	Number	2009	1034.82	1241.92	907.287
Deaths	High-middle SDI	Male	Under 5	Number	2010	996.287	1191.57	872.323
Deaths	High-middle SDI	Male	Under 5	Number	2011	950.925	1131.16	834.404
Deaths	High-middle SDI	Male	Under 5	Number	2012	937.828	1106.31	825.421
Deaths	High-middle SDI	Male	Under 5	Number	2013	919.232	1095.81	802.43
Deaths	High-middle SDI	Male	Under 5	Number	2014	898.98	1079.9	785.809
Deaths	High-middle SDI	Male	Under 5	Number	2015	870.565	1044.21	758.874
Deaths	High-middle SDI	Male	Under 5	Number	2016	848.644	1017.28	733.165
Deaths	High-middle SDI	Male	Under 5	Number	2017	821.321	996.211	693.784
Deaths	High-middle SDI	Male	Under 5	Number	2018	810.791	988.358	668.52
Deaths	High-middle SDI	Male	Under 5	Number	2019	796.992	976.06	642.604
Deaths	High-middle SDI	Male	5-14 years	Number	1990	111.45	154.666	87.5452
Deaths	High-middle SDI	Male	5-14 years	Number	1991	112.212	156.969	87.5146
Deaths	High-middle SDI	Male	5-14 years	Number	1992	111.945	152.159	88.7344
Deaths	High-middle SDI	Male	5-14 years	Number	1993	111.131	148.89	88.5863
Deaths	High-middle SDI	Male	5-14 years	Number	1994	109.4	143.822	88.6526
Deaths	High-middle SDI	Male	5-14 years	Number	1995	109.61	142.699	89.0229
Deaths	High-middle SDI	Male	5-14 years	Number	1996	109.326	138.795	90.3531
Deaths	High-middle SDI	Male	5-14 years	Number	1997	106.937	136.028	89.1479
Deaths	High-middle SDI	Male	5-14 years	Number	1998	104.887	134.83	86.0884
Deaths	High-middle SDI	Male	5-14 years	Number	1999	104.569	136.766	85.3032
Deaths	High-middle SDI	Male	5-14 years	Number	2000	103.126	135.614	84.3247
Deaths	High-middle SDI	Male	5-14 years	Number	2001	95.3421	121.683	79.2644
Deaths	High-middle SDI	Male	5-14 years	Number	2002	85.787	108.295	72.4327
Deaths	High-middle SDI	Male	5-14 years	Number	2003	83.0772	102.869	69.9886
Deaths	High-middle SDI	Male	5-14 years	Number	2004	79.0531	98.1381	67.4069
Deaths	High-middle SDI	Male	5-14 years	Number	2005	76.4086	94.2807	64.9941
Deaths	High-middle SDI	Male	5-14 years	Number	2006	74.3996	92.0051	63.9225
Deaths	High-middle SDI	Male	5-14 years	Number	2007	71.3887	87.7447	60.6679
Deaths	High-middle SDI	Male	5-14 years	Number	2008	70.164	86.1271	60.1903
Deaths	High-middle SDI	Male	5-14 years	Number	2009	70.7265	87.0289	61.5062
Deaths	High-middle SDI	Male	5-14 years	Number	2010	69.9257	86.4774	60.4281
Deaths	High-middle SDI	Male	5-14 years	Number	2011	68.7213	84.4758	59.3093
Deaths	High-middle SDI	Male	5-14 years	Number	2012	68.4307	84.6659	58.9546
Deaths	High-middle SDI	Male	5-14 years	Number	2013	68.9996	85.8356	59.3667
Deaths	High-middle SDI	Male	5-14 years	Number	2014	69.678	86.9174	59.9346
Deaths	High-middle SDI	Male	5-14 years	Number	2015	69.5635	86.407	59.5579
Deaths	High-middle SDI	Male	5-14 years	Number	2016	69.9688	87.5536	59.835
Deaths	High-middle SDI	Male	5-14 years	Number	2017	70.5322	87.9471	59.9694
Deaths	High-middle SDI	Male	5-14 years	Number	2018	72.9486	90.9048	60.8374
Deaths	High-middle SDI	Male	5-14 years	Number	2019	74	92.6944	61.2865
Deaths	High-middle SDI	Male	15-49 years	Number	1990	201.156	239.3	170.845
Deaths	High-middle SDI	Male	15-49 years	Number	1991	204.703	245.795	172.337
Deaths	High-middle SDI	Male	15-49 years	Number	1992	208.794	250.333	179.38
Deaths	High-middle SDI	Male	15-49 years	Number	1993	213.37	257.815	184.513
Deaths	High-middle SDI	Male	15-49 years	Number	1994	217.608	266.217	185.45
Deaths	High-middle SDI	Male	15-49 years	Number	1995	222.891	273.451	190.065
Deaths	High-middle SDI	Male	15-49 years	Number	1996	227.87	270.791	197.967
Deaths	High-middle SDI	Male	15-49 years	Number	1997	230.884	272.621	199.058
Deaths	High-middle SDI	Male	15-49 years	Number	1998	236.293	276.218	204.857
Deaths	High-middle SDI	Male	15-49 years	Number	1999	245.638	289.066	207.791
Deaths	High-middle SDI	Male	15-49 years	Number	2000	247.576	292.783	212.38
Deaths	High-middle SDI	Male	15-49 years	Number	2001	244.757	286.806	210.547
Deaths	High-middle SDI	Male	15-49 years	Number	2002	244.704	287.615	208.014
Deaths	High-middle SDI	Male	15-49 years	Number	2003	249.15	292.976	213.945
Deaths	High-middle SDI	Male	15-49 years	Number	2004	249.604	295.532	214.182
Deaths	High-middle SDI	Male	15-49 years	Number	2005	251.499	299.365	216.649
Deaths	High-middle SDI	Male	15-49 years	Number	2006	253.086	301.236	217.976
Deaths	High-middle SDI	Male	15-49 years	Number	2007	255.551	307.006	219.211
Deaths	High-middle SDI	Male	15-49 years	Number	2008	258.644	310.563	221.481
Deaths	High-middle SDI	Male	15-49 years	Number	2009	263.568	312.333	222.788
Deaths	High-middle SDI	Male	15-49 years	Number	2010	262.905	308.667	221.756
Deaths	High-middle SDI	Male	15-49 years	Number	2011	264.628	309.862	220.576
Deaths	High-middle SDI	Male	15-49 years	Number	2012	264.856	310.618	219.176
Deaths	High-middle SDI	Male	15-49 years	Number	2013	270.467	322.805	222.963
Deaths	High-middle SDI	Male	15-49 years	Number	2014	275.918	327.315	229.8
Deaths	High-middle SDI	Male	15-49 years	Number	2015	281.177	333.747	235.018
Deaths	High-middle SDI	Male	15-49 years	Number	2016	284.315	336.949	237.467
Deaths	High-middle SDI	Male	15-49 years	Number	2017	289.578	345.368	241.503
Deaths	High-middle SDI	Male	15-49 years	Number	2018	299.907	359.994	252.677
Deaths	High-middle SDI	Male	15-49 years	Number	2019	305.294	368.194	258.954
Deaths	High-middle SDI	Male	50-69 years	Number	1990	70.3091	97.0123	61.173
Deaths	High-middle SDI	Male	50-69 years	Number	1991	72.959	100.062	63.6634
Deaths	High-middle SDI	Male	50-69 years	Number	1992	75.049	103.04	65.5232
Deaths	High-middle SDI	Male	50-69 years	Number	1993	78.2798	109.145	69.1602
Deaths	High-middle SDI	Male	50-69 years	Number	1994	80.1764	112.516	70.8057
Deaths	High-middle SDI	Male	50-69 years	Number	1995	82.6584	114.052	72.6364
Deaths	High-middle SDI	Male	50-69 years	Number	1996	85.8821	115.709	74.8536
Deaths	High-middle SDI	Male	50-69 years	Number	1997	88.8405	117.105	76.65
Deaths	High-middle SDI	Male	50-69 years	Number	1998	94.4397	122.997	80.7885
Deaths	High-middle SDI	Male	50-69 years	Number	1999	101.282	130.466	84.6239
Deaths	High-middle SDI	Male	50-69 years	Number	2000	106.397	133.91	87.9793
Deaths	High-middle SDI	Male	50-69 years	Number	2001	113.064	141.644	91.5879
Deaths	High-middle SDI	Male	50-69 years	Number	2002	119.855	149.194	96.8316
Deaths	High-middle SDI	Male	50-69 years	Number	2003	131.634	161.968	102.668
Deaths	High-middle SDI	Male	50-69 years	Number	2004	138.263	167.285	108.172
Deaths	High-middle SDI	Male	50-69 years	Number	2005	146.042	175.666	112.889
Deaths	High-middle SDI	Male	50-69 years	Number	2006	152.47	183.746	116.741
Deaths	High-middle SDI	Male	50-69 years	Number	2007	160.873	191.794	121.999
Deaths	High-middle SDI	Male	50-69 years	Number	2008	168.002	200.065	126.61
Deaths	High-middle SDI	Male	50-69 years	Number	2009	179.167	211.347	133.862
Deaths	High-middle SDI	Male	50-69 years	Number	2010	189.261	220.846	136.903
Deaths	High-middle SDI	Male	50-69 years	Number	2011	199.923	232.249	142.384
Deaths	High-middle SDI	Male	50-69 years	Number	2012	208.687	240.376	148.231
Deaths	High-middle SDI	Male	50-69 years	Number	2013	217.662	249.915	154.123
Deaths	High-middle SDI	Male	50-69 years	Number	2014	228.411	258.615	159.333
Deaths	High-middle SDI	Male	50-69 years	Number	2015	241.252	272.646	168.809
Deaths	High-middle SDI	Male	50-69 years	Number	2016	248.002	281.577	174.868
Deaths	High-middle SDI	Male	50-69 years	Number	2017	249.785	288.899	178.33
Deaths	High-middle SDI	Male	50-69 years	Number	2018	249.604	289.988	178.62
Deaths	High-middle SDI	Male	50-69 years	Number	2019	249.521	288.924	178.641
Deaths	High SDI	Male	Under 5	Number	1990	350.811	450.459	280.811
Deaths	High SDI	Male	Under 5	Number	1991	344.295	429.711	279.047
Deaths	High SDI	Male	Under 5	Number	1992	336.415	411.218	277.145
Deaths	High SDI	Male	Under 5	Number	1993	327.505	397.789	270.513
Deaths	High SDI	Male	Under 5	Number	1994	319.814	387.569	269.159
Deaths	High SDI	Male	Under 5	Number	1995	314.07	377.734	264.867
Deaths	High SDI	Male	Under 5	Number	1996	311.172	373.588	263.034
Deaths	High SDI	Male	Under 5	Number	1997	308.22	368.426	258.611
Deaths	High SDI	Male	Under 5	Number	1998	305.288	361.199	258.611
Deaths	High SDI	Male	Under 5	Number	1999	308.561	361.63	257.735
Deaths	High SDI	Male	Under 5	Number	2000	314.268	366.828	265.82
Deaths	High SDI	Male	Under 5	Number	2001	317.268	370.29	268.244
Deaths	High SDI	Male	Under 5	Number	2002	316.738	369.078	268.721
Deaths	High SDI	Male	Under 5	Number	2003	312.438	366.93	263.82
Deaths	High SDI	Male	Under 5	Number	2004	307.027	360.679	257.312
Deaths	High SDI	Male	Under 5	Number	2005	301.305	360.478	251.824
Deaths	High SDI	Male	Under 5	Number	2006	299.644	362.628	246.831
Deaths	High SDI	Male	Under 5	Number	2007	294.58	358.866	240.851
Deaths	High SDI	Male	Under 5	Number	2008	289.891	355.353	232.279
Deaths	High SDI	Male	Under 5	Number	2009	283.363	349.228	222.505
Deaths	High SDI	Male	Under 5	Number	2010	276.287	343.773	211.764
Deaths	High SDI	Male	Under 5	Number	2011	270.868	342.292	203.86
Deaths	High SDI	Male	Under 5	Number	2012	267.615	338.741	198.078
Deaths	High SDI	Male	Under 5	Number	2013	263.97	339.273	193.482
Deaths	High SDI	Male	Under 5	Number	2014	261.25	338.624	188.278
Deaths	High SDI	Male	Under 5	Number	2015	260.096	335.341	191.574
Deaths	High SDI	Male	Under 5	Number	2016	261.529	335.865	197.184
Deaths	High SDI	Male	Under 5	Number	2017	262.607	343.311	192.162
Deaths	High SDI	Male	Under 5	Number	2018	262.406	354.096	186.817
Deaths	High SDI	Male	Under 5	Number	2019	261.355	359.168	181.715
Deaths	High SDI	Male	5-14 years	Number	1990	34.167	43.378	26.1146
Deaths	High SDI	Male	5-14 years	Number	1991	34.2651	42.8615	26.6722
Deaths	High SDI	Male	5-14 years	Number	1992	34.1847	43.0653	26.829
Deaths	High SDI	Male	5-14 years	Number	1993	34.264	43.0179	27.2603
Deaths	High SDI	Male	5-14 years	Number	1994	34.14	43.1524	27.5923
Deaths	High SDI	Male	5-14 years	Number	1995	33.944	42.5156	27.7877
Deaths	High SDI	Male	5-14 years	Number	1996	33.9237	41.9924	27.9639
Deaths	High SDI	Male	5-14 years	Number	1997	33.8616	42.0097	27.8661
Deaths	High SDI	Male	5-14 years	Number	1998	33.8099	41.5518	27.6433
Deaths	High SDI	Male	5-14 years	Number	1999	34.2691	42.0687	28.2304
Deaths	High SDI	Male	5-14 years	Number	2000	34.8257	42.4729	28.2183
Deaths	High SDI	Male	5-14 years	Number	2001	35.4233	43.275	27.9449
Deaths	High SDI	Male	5-14 years	Number	2002	35.9705	43.9806	28.4038
Deaths	High SDI	Male	5-14 years	Number	2003	35.8022	44.0756	28.0618
Deaths	High SDI	Male	5-14 years	Number	2004	34.9962	43.4106	26.9362
Deaths	High SDI	Male	5-14 years	Number	2005	34.25	42.4753	26.5881
Deaths	High SDI	Male	5-14 years	Number	2006	33.5335	41.875	25.6169
Deaths	High SDI	Male	5-14 years	Number	2007	32.6643	41.8447	24.2904
Deaths	High SDI	Male	5-14 years	Number	2008	32.0726	42.1133	23.3938
Deaths	High SDI	Male	5-14 years	Number	2009	31.6985	41.9609	22.7579
Deaths	High SDI	Male	5-14 years	Number	2010	31.3671	42.738	22.1081
Deaths	High SDI	Male	5-14 years	Number	2011	31.5607	42.8519	21.9978
Deaths	High SDI	Male	5-14 years	Number	2012	32.0687	43.8002	22.4436
Deaths	High SDI	Male	5-14 years	Number	2013	32.2256	44.3983	22.2824
Deaths	High SDI	Male	5-14 years	Number	2014	32.8102	45.6609	22.3349
Deaths	High SDI	Male	5-14 years	Number	2015	33.1454	46.1703	22.824
Deaths	High SDI	Male	5-14 years	Number	2016	33.9263	47.1142	23.8357
Deaths	High SDI	Male	5-14 years	Number	2017	35.0262	48.0404	25.3175
Deaths	High SDI	Male	5-14 years	Number	2018	36.0881	49.5459	26.3439
Deaths	High SDI	Male	5-14 years	Number	2019	36.6337	50.9235	26.7567
Deaths	High SDI	Male	15-49 years	Number	1990	157.937	204.185	132.346
Deaths	High SDI	Male	15-49 years	Number	1991	163.471	213.06	138.481
Deaths	High SDI	Male	15-49 years	Number	1992	168.875	219.098	143.877
Deaths	High SDI	Male	15-49 years	Number	1993	177.74	231.445	150.192
Deaths	High SDI	Male	15-49 years	Number	1994	183.989	242.467	157.429
Deaths	High SDI	Male	15-49 years	Number	1995	194.087	256.05	166.925
Deaths	High SDI	Male	15-49 years	Number	1996	203.771	267.327	176.133
Deaths	High SDI	Male	15-49 years	Number	1997	215.906	280.794	184.925
Deaths	High SDI	Male	15-49 years	Number	1998	224.726	287.995	190.841
Deaths	High SDI	Male	15-49 years	Number	1999	239.383	304.425	201.088
Deaths	High SDI	Male	15-49 years	Number	2000	257.512	325.505	213.648
Deaths	High SDI	Male	15-49 years	Number	2001	277.116	346.973	228.669
Deaths	High SDI	Male	15-49 years	Number	2002	289.668	363.309	236.056
Deaths	High SDI	Male	15-49 years	Number	2003	301.19	377.679	243.181
Deaths	High SDI	Male	15-49 years	Number	2004	307.41	380.512	247.828
Deaths	High SDI	Male	15-49 years	Number	2005	316.203	389.714	253.744
Deaths	High SDI	Male	15-49 years	Number	2006	321.448	393.045	255.352
Deaths	High SDI	Male	15-49 years	Number	2007	323.121	391.316	252.956
Deaths	High SDI	Male	15-49 years	Number	2008	326.181	390.125	255.445
Deaths	High SDI	Male	15-49 years	Number	2009	328.316	391.551	254.9
Deaths	High SDI	Male	15-49 years	Number	2010	328.796	387.197	252.7
Deaths	High SDI	Male	15-49 years	Number	2011	332.46	389.94	253.725
Deaths	High SDI	Male	15-49 years	Number	2012	335.745	397.162	253.697
Deaths	High SDI	Male	15-49 years	Number	2013	341.282	403.628	258.28
Deaths	High SDI	Male	15-49 years	Number	2014	348.493	414.107	264.757
Deaths	High SDI	Male	15-49 years	Number	2015	359.123	435.036	280.389
Deaths	High SDI	Male	15-49 years	Number	2016	367.307	448.296	290.574
Deaths	High SDI	Male	15-49 years	Number	2017	376.149	473.055	304.464
Deaths	High SDI	Male	15-49 years	Number	2018	378.484	481.349	308.612
Deaths	High SDI	Male	15-49 years	Number	2019	380.876	490.795	312.9
Deaths	High SDI	Male	50-69 years	Number	1990	198.592	280.648	170.185
Deaths	High SDI	Male	50-69 years	Number	1991	205.954	295.163	179.173
Deaths	High SDI	Male	50-69 years	Number	1992	214.042	307.474	186.478
Deaths	High SDI	Male	50-69 years	Number	1993	231.566	329.207	200.543
Deaths	High SDI	Male	50-69 years	Number	1994	243.777	347.891	209.397
Deaths	High SDI	Male	50-69 years	Number	1995	262.119	368.19	221.905
Deaths	High SDI	Male	50-69 years	Number	1996	289.214	393.406	241.041
Deaths	High SDI	Male	50-69 years	Number	1997	321.224	425.779	261.122
Deaths	High SDI	Male	50-69 years	Number	1998	349.013	452.48	279.174
Deaths	High SDI	Male	50-69 years	Number	1999	387.131	495.69	304.574
Deaths	High SDI	Male	50-69 years	Number	2000	435.986	542.608	333.411
Deaths	High SDI	Male	50-69 years	Number	2001	486.02	589.305	361.778
Deaths	High SDI	Male	50-69 years	Number	2002	533.448	634.262	388.967
Deaths	High SDI	Male	50-69 years	Number	2003	580.136	676.735	416.435
Deaths	High SDI	Male	50-69 years	Number	2004	609.426	694.568	430.647
Deaths	High SDI	Male	50-69 years	Number	2005	649.476	729.448	451.479
Deaths	High SDI	Male	50-69 years	Number	2006	680.9	756.884	465.395
Deaths	High SDI	Male	50-69 years	Number	2007	710.494	777.52	477.123
Deaths	High SDI	Male	50-69 years	Number	2008	746.158	814.795	491.958
Deaths	High SDI	Male	50-69 years	Number	2009	777.964	851.53	505.266
Deaths	High SDI	Male	50-69 years	Number	2010	817.602	900.288	523.935
Deaths	High SDI	Male	50-69 years	Number	2011	865.612	958.141	544.384
Deaths	High SDI	Male	50-69 years	Number	2012	914.362	1014.84	563.522
Deaths	High SDI	Male	50-69 years	Number	2013	968.491	1081.13	584.497
Deaths	High SDI	Male	50-69 years	Number	2014	1019.78	1146.1	602.618
Deaths	High SDI	Male	50-69 years	Number	2015	1072.69	1207.89	629.087
Deaths	High SDI	Male	50-69 years	Number	2016	1101.62	1244.34	643.951
Deaths	High SDI	Male	50-69 years	Number	2017	1098.56	1242.09	652.556
Deaths	High SDI	Male	50-69 years	Number	2018	1093.23	1238.08	661.008
Deaths	High SDI	Male	50-69 years	Number	2019	1077.7	1223.65	655.736
Deaths	Low-middle SDI	Male	Under 5	Number	1990	2291.86	8519.28	1298.23
Deaths	Low-middle SDI	Male	Under 5	Number	1991	2258.36	8149.19	1299.45
Deaths	Low-middle SDI	Male	Under 5	Number	1992	2216.65	7958.55	1309.33
Deaths	Low-middle SDI	Male	Under 5	Number	1993	2188.22	7646.47	1312.59
Deaths	Low-middle SDI	Male	Under 5	Number	1994	2175.81	7476.18	1321.59
Deaths	Low-middle SDI	Male	Under 5	Number	1995	2176.05	7388.42	1345.89
Deaths	Low-middle SDI	Male	Under 5	Number	1996	2189.58	7156.2	1381.58
Deaths	Low-middle SDI	Male	Under 5	Number	1997	2176.7	6874.79	1387.21
Deaths	Low-middle SDI	Male	Under 5	Number	1998	2161.43	6582.81	1397.31
Deaths	Low-middle SDI	Male	Under 5	Number	1999	2156.51	6606	1413.06
Deaths	Low-middle SDI	Male	Under 5	Number	2000	2138.19	6401.39	1412.62
Deaths	Low-middle SDI	Male	Under 5	Number	2001	2101.58	6263.47	1381.72
Deaths	Low-middle SDI	Male	Under 5	Number	2002	2067.5	6095.76	1357.28
Deaths	Low-middle SDI	Male	Under 5	Number	2003	2043.99	5998.41	1343.29
Deaths	Low-middle SDI	Male	Under 5	Number	2004	2019.11	5783.65	1319.1
Deaths	Low-middle SDI	Male	Under 5	Number	2005	2011.46	5668.64	1318.7
Deaths	Low-middle SDI	Male	Under 5	Number	2006	1994.31	5628.7	1313.12
Deaths	Low-middle SDI	Male	Under 5	Number	2007	1978.78	5427.85	1311.68
Deaths	Low-middle SDI	Male	Under 5	Number	2008	1971.91	5183.32	1318.84
Deaths	Low-middle SDI	Male	Under 5	Number	2009	1964.29	5038.07	1314.83
Deaths	Low-middle SDI	Male	Under 5	Number	2010	1943.69	4914.27	1296.74
Deaths	Low-middle SDI	Male	Under 5	Number	2011	1930.08	4725.26	1290.79
Deaths	Low-middle SDI	Male	Under 5	Number	2012	1925.17	4552.31	1296.61
Deaths	Low-middle SDI	Male	Under 5	Number	2013	1916.97	4486.86	1299.53
Deaths	Low-middle SDI	Male	Under 5	Number	2014	1889.76	4295.21	1290.49
Deaths	Low-middle SDI	Male	Under 5	Number	2015	1868.43	4055.2	1267.46
Deaths	Low-middle SDI	Male	Under 5	Number	2016	1828.09	3794.5	1253.63
Deaths	Low-middle SDI	Male	Under 5	Number	2017	1782.23	3473.37	1214.28
Deaths	Low-middle SDI	Male	Under 5	Number	2018	1752	3259.69	1206.25
Deaths	Low-middle SDI	Male	Under 5	Number	2019	1743.82	3098.64	1193.76
Deaths	Low-middle SDI	Male	5-14 years	Number	1990	100.895	315.136	62.3584
Deaths	Low-middle SDI	Male	5-14 years	Number	1991	101.675	311.525	63.6618
Deaths	Low-middle SDI	Male	5-14 years	Number	1992	106.168	325.141	66.5802
Deaths	Low-middle SDI	Male	5-14 years	Number	1993	107.584	304.989	68.7557
Deaths	Low-middle SDI	Male	5-14 years	Number	1994	108.521	295.948	70.1623
Deaths	Low-middle SDI	Male	5-14 years	Number	1995	110.079	296.619	72.2343
Deaths	Low-middle SDI	Male	5-14 years	Number	1996	111.455	286.526	73.8087
Deaths	Low-middle SDI	Male	5-14 years	Number	1997	112.911	288.941	74.0666
Deaths	Low-middle SDI	Male	5-14 years	Number	1998	114.675	286.828	76.045
Deaths	Low-middle SDI	Male	5-14 years	Number	1999	115.656	280.41	78.0443
Deaths	Low-middle SDI	Male	5-14 years	Number	2000	117.789	279.745	80.1278
Deaths	Low-middle SDI	Male	5-14 years	Number	2001	119.537	279.946	80.7579
Deaths	Low-middle SDI	Male	5-14 years	Number	2002	117.822	267.336	80.692
Deaths	Low-middle SDI	Male	5-14 years	Number	2003	116.392	251.918	80.3311
Deaths	Low-middle SDI	Male	5-14 years	Number	2004	118.399	255.064	81.3634
Deaths	Low-middle SDI	Male	5-14 years	Number	2005	122.812	262.074	84.6912
Deaths	Low-middle SDI	Male	5-14 years	Number	2006	125.051	257.883	87.4167
Deaths	Low-middle SDI	Male	5-14 years	Number	2007	125.795	252.266	88.4117
Deaths	Low-middle SDI	Male	5-14 years	Number	2008	127.399	247.137	89.5866
Deaths	Low-middle SDI	Male	5-14 years	Number	2009	129.457	243.304	92.1766
Deaths	Low-middle SDI	Male	5-14 years	Number	2010	129.783	239.587	93.0103
Deaths	Low-middle SDI	Male	5-14 years	Number	2011	132.305	243.008	95.7211
Deaths	Low-middle SDI	Male	5-14 years	Number	2012	134.887	240.878	97.3401
Deaths	Low-middle SDI	Male	5-14 years	Number	2013	132.546	228.293	96.1375
Deaths	Low-middle SDI	Male	5-14 years	Number	2014	133.02	220.743	97.7988
Deaths	Low-middle SDI	Male	5-14 years	Number	2015	134.011	218.87	97.9386
Deaths	Low-middle SDI	Male	5-14 years	Number	2016	133.458	209.265	98.2035
Deaths	Low-middle SDI	Male	5-14 years	Number	2017	133.259	207.749	97.551
Deaths	Low-middle SDI	Male	5-14 years	Number	2018	134.64	208.577	98.2323
Deaths	Low-middle SDI	Male	5-14 years	Number	2019	134.777	206.864	98.8253
Deaths	Low-middle SDI	Male	15-49 years	Number	1990	229.328	347.975	172.595
Deaths	Low-middle SDI	Male	15-49 years	Number	1991	230.288	346.206	171.21
Deaths	Low-middle SDI	Male	15-49 years	Number	1992	232.477	352.43	173.216
Deaths	Low-middle SDI	Male	15-49 years	Number	1993	237.888	351.538	177.309
Deaths	Low-middle SDI	Male	15-49 years	Number	1994	246.369	355.598	185.502
Deaths	Low-middle SDI	Male	15-49 years	Number	1995	252.638	367.652	190.673
Deaths	Low-middle SDI	Male	15-49 years	Number	1996	256.891	366.276	195.396
Deaths	Low-middle SDI	Male	15-49 years	Number	1997	266.027	382.1	202.999
Deaths	Low-middle SDI	Male	15-49 years	Number	1998	275.045	394.218	212.303
Deaths	Low-middle SDI	Male	15-49 years	Number	1999	284.185	404.681	217.655
Deaths	Low-middle SDI	Male	15-49 years	Number	2000	291.065	412.318	224.457
Deaths	Low-middle SDI	Male	15-49 years	Number	2001	297.483	421.568	227.176
Deaths	Low-middle SDI	Male	15-49 years	Number	2002	302.514	429.195	232.489
Deaths	Low-middle SDI	Male	15-49 years	Number	2003	304.825	425.899	231.549
Deaths	Low-middle SDI	Male	15-49 years	Number	2004	313.103	436.295	235.278
Deaths	Low-middle SDI	Male	15-49 years	Number	2005	324.44	447.602	246.58
Deaths	Low-middle SDI	Male	15-49 years	Number	2006	335.282	467.378	255.957
Deaths	Low-middle SDI	Male	15-49 years	Number	2007	345.852	476.796	263.479
Deaths	Low-middle SDI	Male	15-49 years	Number	2008	354.851	487.454	270.024
Deaths	Low-middle SDI	Male	15-49 years	Number	2009	358.119	493.725	273.49
Deaths	Low-middle SDI	Male	15-49 years	Number	2010	365.473	500.274	276.748
Deaths	Low-middle SDI	Male	15-49 years	Number	2011	376.025	511.547	284.498
Deaths	Low-middle SDI	Male	15-49 years	Number	2012	375.655	508.473	286.52
Deaths	Low-middle SDI	Male	15-49 years	Number	2013	381.465	509.553	289.436
Deaths	Low-middle SDI	Male	15-49 years	Number	2014	385.187	508.303	294.282
Deaths	Low-middle SDI	Male	15-49 years	Number	2015	392.461	517.751	292.568
Deaths	Low-middle SDI	Male	15-49 years	Number	2016	401.477	530.332	295.831
Deaths	Low-middle SDI	Male	15-49 years	Number	2017	411.697	550.675	304.286
Deaths	Low-middle SDI	Male	15-49 years	Number	2018	425.443	561.021	315.265
Deaths	Low-middle SDI	Male	15-49 years	Number	2019	436.84	578.947	321.535
Deaths	Low-middle SDI	Male	50-69 years	Number	1990	47.5107	69.5814	34.5441
Deaths	Low-middle SDI	Male	50-69 years	Number	1991	47.7316	69.3342	34.3406
Deaths	Low-middle SDI	Male	50-69 years	Number	1992	47.6421	68.1833	34.5022
Deaths	Low-middle SDI	Male	50-69 years	Number	1993	48.0542	67.988	34.7073
Deaths	Low-middle SDI	Male	50-69 years	Number	1994	48.6632	68.3141	35.5888
Deaths	Low-middle SDI	Male	50-69 years	Number	1995	49.3823	67.8106	35.9076
Deaths	Low-middle SDI	Male	50-69 years	Number	1996	50.6872	67.7227	37.9342
Deaths	Low-middle SDI	Male	50-69 years	Number	1997	52.3208	71.9248	39.0765
Deaths	Low-middle SDI	Male	50-69 years	Number	1998	53.4284	72.3529	39.7418
Deaths	Low-middle SDI	Male	50-69 years	Number	1999	54.2837	70.9868	40.2385
Deaths	Low-middle SDI	Male	50-69 years	Number	2000	55.5074	73.6964	41.3717
Deaths	Low-middle SDI	Male	50-69 years	Number	2001	57.4406	75.5101	42.7326
Deaths	Low-middle SDI	Male	50-69 years	Number	2002	59.7525	77.1383	44.6199
Deaths	Low-middle SDI	Male	50-69 years	Number	2003	62.2887	80.2744	47.1405
Deaths	Low-middle SDI	Male	50-69 years	Number	2004	63.3334	81.8203	47.6135
Deaths	Low-middle SDI	Male	50-69 years	Number	2005	66.675	84.9415	50.4236
Deaths	Low-middle SDI	Male	50-69 years	Number	2006	69.6273	87.6041	53.0598
Deaths	Low-middle SDI	Male	50-69 years	Number	2007	72.6711	92.6538	55.6815
Deaths	Low-middle SDI	Male	50-69 years	Number	2008	75.9711	95.587	58.7489
Deaths	Low-middle SDI	Male	50-69 years	Number	2009	77.527	97.8651	60.3777
Deaths	Low-middle SDI	Male	50-69 years	Number	2010	80.1817	101.577	61.8084
Deaths	Low-middle SDI	Male	50-69 years	Number	2011	83.3529	105.35	64.793
Deaths	Low-middle SDI	Male	50-69 years	Number	2012	85.9251	107.528	67.7219
Deaths	Low-middle SDI	Male	50-69 years	Number	2013	88.1142	109.512	69.1194
Deaths	Low-middle SDI	Male	50-69 years	Number	2014	89.8519	112.218	70.4268
Deaths	Low-middle SDI	Male	50-69 years	Number	2015	94.647	120.415	73.4466
Deaths	Low-middle SDI	Male	50-69 years	Number	2016	98.79	124.892	75.8386
Deaths	Low-middle SDI	Male	50-69 years	Number	2017	101.769	129.006	78.9224
Deaths	Low-middle SDI	Male	50-69 years	Number	2018	105.182	133.968	80.4322
Deaths	Low-middle SDI	Male	50-69 years	Number	2019	109.248	137.885	83.187
Deaths	Low SDI	Male	Under 5	Number	1990	1535.57	9236.4	449.366
Deaths	Low SDI	Male	Under 5	Number	1991	1549.58	9088.52	465.921
Deaths	Low SDI	Male	Under 5	Number	1992	1571.21	9027.51	484.395
Deaths	Low SDI	Male	Under 5	Number	1993	1583.18	9016.75	494.149
Deaths	Low SDI	Male	Under 5	Number	1994	1589.05	9129.84	495.622
Deaths	Low SDI	Male	Under 5	Number	1995	1596.86	9149.66	506.903
Deaths	Low SDI	Male	Under 5	Number	1996	1606.78	9033.72	527.004
Deaths	Low SDI	Male	Under 5	Number	1997	1622.04	8973.29	541.05
Deaths	Low SDI	Male	Under 5	Number	1998	1637.27	8871.62	554.76
Deaths	Low SDI	Male	Under 5	Number	1999	1652.1	8720.86	573.515
Deaths	Low SDI	Male	Under 5	Number	2000	1674	8750.52	586.539
Deaths	Low SDI	Male	Under 5	Number	2001	1718.56	8882.38	610.975
Deaths	Low SDI	Male	Under 5	Number	2002	1785.79	9202.87	640.676
Deaths	Low SDI	Male	Under 5	Number	2003	1856.36	9443.46	672.653
Deaths	Low SDI	Male	Under 5	Number	2004	1929.85	9600.48	711.672
Deaths	Low SDI	Male	Under 5	Number	2005	2010.32	9650.68	747.809
Deaths	Low SDI	Male	Under 5	Number	2006	2090.38	9795	783.759
Deaths	Low SDI	Male	Under 5	Number	2007	2154.7	9917.02	826.584
Deaths	Low SDI	Male	Under 5	Number	2008	2200.78	9923.28	873.387
Deaths	Low SDI	Male	Under 5	Number	2009	2243.45	10021.3	921.321
Deaths	Low SDI	Male	Under 5	Number	2010	2280.5	9895.72	963.529
Deaths	Low SDI	Male	Under 5	Number	2011	2328.9	9761.23	1003.04
Deaths	Low SDI	Male	Under 5	Number	2012	2384.48	9851.71	1055.8
Deaths	Low SDI	Male	Under 5	Number	2013	2442.43	9805.08	1094.57
Deaths	Low SDI	Male	Under 5	Number	2014	2480.75	9708.3	1125.99
Deaths	Low SDI	Male	Under 5	Number	2015	2528.06	9850.09	1141.29
Deaths	Low SDI	Male	Under 5	Number	2016	2548.77	9734.85	1157.44
Deaths	Low SDI	Male	Under 5	Number	2017	2556.25	9363.21	1179.81
Deaths	Low SDI	Male	Under 5	Number	2018	2580.48	9114.82	1209.65
Deaths	Low SDI	Male	Under 5	Number	2019	2599.3	8861.39	1246.02
Deaths	Low SDI	Male	5-14 years	Number	1990	65.2923	234.22	31.0206
Deaths	Low SDI	Male	5-14 years	Number	1991	67.2105	238.688	32.4656
Deaths	Low SDI	Male	5-14 years	Number	1992	69.6289	243.433	34.2667
Deaths	Low SDI	Male	5-14 years	Number	1993	71.7009	243.039	35.6752
Deaths	Low SDI	Male	5-14 years	Number	1994	73.1015	241.033	37.052
Deaths	Low SDI	Male	5-14 years	Number	1995	74.2826	240.641	37.9925
Deaths	Low SDI	Male	5-14 years	Number	1996	76.5061	239.333	39.6278
Deaths	Low SDI	Male	5-14 years	Number	1997	78.9277	242.584	41.6796
Deaths	Low SDI	Male	5-14 years	Number	1998	81.5432	246.732	43.7152
Deaths	Low SDI	Male	5-14 years	Number	1999	83.574	245.104	45.6988
Deaths	Low SDI	Male	5-14 years	Number	2000	86.8512	258.288	47.4774
Deaths	Low SDI	Male	5-14 years	Number	2001	89.9109	268.444	48.8294
Deaths	Low SDI	Male	5-14 years	Number	2002	93.0379	268.814	50.839
Deaths	Low SDI	Male	5-14 years	Number	2003	98.8782	288.812	54.5217
Deaths	Low SDI	Male	5-14 years	Number	2004	104.346	299.635	57.7307
Deaths	Low SDI	Male	5-14 years	Number	2005	109.461	310.234	60.9799
Deaths	Low SDI	Male	5-14 years	Number	2006	114.822	315.911	63.6582
Deaths	Low SDI	Male	5-14 years	Number	2007	120.194	316.319	67.4557
Deaths	Low SDI	Male	5-14 years	Number	2008	124.259	319.652	69.8031
Deaths	Low SDI	Male	5-14 years	Number	2009	127.243	316.851	72.7945
Deaths	Low SDI	Male	5-14 years	Number	2010	129.378	322.359	73.9972
Deaths	Low SDI	Male	5-14 years	Number	2011	131.826	316.523	77.2076
Deaths	Low SDI	Male	5-14 years	Number	2012	135.799	324.286	80.5994
Deaths	Low SDI	Male	5-14 years	Number	2013	141.994	326.553	85.0145
Deaths	Low SDI	Male	5-14 years	Number	2014	146.707	328.873	87.3534
Deaths	Low SDI	Male	5-14 years	Number	2015	152.674	336.258	90.8414
Deaths	Low SDI	Male	5-14 years	Number	2016	156.983	335.277	94.2705
Deaths	Low SDI	Male	5-14 years	Number	2017	161.353	334.813	97.3458
Deaths	Low SDI	Male	5-14 years	Number	2018	165.072	329.975	100.149
Deaths	Low SDI	Male	5-14 years	Number	2019	166.973	321.889	102.283
Deaths	Low SDI	Male	15-49 years	Number	1990	102.841	177.739	66.3659
Deaths	Low SDI	Male	15-49 years	Number	1991	105.808	186.569	68.0757
Deaths	Low SDI	Male	15-49 years	Number	1992	109.246	186.74	70.9491
Deaths	Low SDI	Male	15-49 years	Number	1993	112.831	194.356	71.8583
Deaths	Low SDI	Male	15-49 years	Number	1994	116.406	201.218	76.5476
Deaths	Low SDI	Male	15-49 years	Number	1995	119.895	200.292	78.8574
Deaths	Low SDI	Male	15-49 years	Number	1996	123.601	207.766	80.9889
Deaths	Low SDI	Male	15-49 years	Number	1997	128.171	212.68	84.7661
Deaths	Low SDI	Male	15-49 years	Number	1998	132.064	223.32	87.6562
Deaths	Low SDI	Male	15-49 years	Number	1999	136.537	224.083	90.2838
Deaths	Low SDI	Male	15-49 years	Number	2000	141.466	235.321	93.1766
Deaths	Low SDI	Male	15-49 years	Number	2001	146.41	243.722	96.8979
Deaths	Low SDI	Male	15-49 years	Number	2002	151.085	246.183	99.8318
Deaths	Low SDI	Male	15-49 years	Number	2003	158.678	262.461	104.274
Deaths	Low SDI	Male	15-49 years	Number	2004	165.328	266.428	107.427
Deaths	Low SDI	Male	15-49 years	Number	2005	171.747	278.777	112.142
Deaths	Low SDI	Male	15-49 years	Number	2006	177.874	291.411	116.178
Deaths	Low SDI	Male	15-49 years	Number	2007	185.095	298.386	121.302
Deaths	Low SDI	Male	15-49 years	Number	2008	192.057	315.141	126.103
Deaths	Low SDI	Male	15-49 years	Number	2009	197.351	319.189	128.819
Deaths	Low SDI	Male	15-49 years	Number	2010	202.252	325.445	131.939
Deaths	Low SDI	Male	15-49 years	Number	2011	209.282	343.383	136.649
Deaths	Low SDI	Male	15-49 years	Number	2012	214.431	342.141	138.641
Deaths	Low SDI	Male	15-49 years	Number	2013	221.894	353.539	143.408
Deaths	Low SDI	Male	15-49 years	Number	2014	227.024	354.496	146.787
Deaths	Low SDI	Male	15-49 years	Number	2015	235.702	365.777	151.442
Deaths	Low SDI	Male	15-49 years	Number	2016	243.782	384.155	155.441
Deaths	Low SDI	Male	15-49 years	Number	2017	253.449	387.743	163.529
Deaths	Low SDI	Male	15-49 years	Number	2018	264.18	407.684	171.045
Deaths	Low SDI	Male	15-49 years	Number	2019	273.307	423.657	174.158
Deaths	Low SDI	Male	50-69 years	Number	1990	36.5291	59.3081	20.7811
Deaths	Low SDI	Male	50-69 years	Number	1991	36.8698	60.9293	20.9805
Deaths	Low SDI	Male	50-69 years	Number	1992	37.2344	60.9642	21.3034
Deaths	Low SDI	Male	50-69 years	Number	1993	37.5855	61.507	21.3512
Deaths	Low SDI	Male	50-69 years	Number	1994	37.9786	62.3792	21.7525
Deaths	Low SDI	Male	50-69 years	Number	1995	38.5327	63.7306	21.9889
Deaths	Low SDI	Male	50-69 years	Number	1996	39.0058	63.7404	22.3281
Deaths	Low SDI	Male	50-69 years	Number	1997	39.5855	64.8992	22.6842
Deaths	Low SDI	Male	50-69 years	Number	1998	39.908	65.8621	22.8059
Deaths	Low SDI	Male	50-69 years	Number	1999	40.2202	65.731	22.7896
Deaths	Low SDI	Male	50-69 years	Number	2000	40.4934	66.3667	22.9434
Deaths	Low SDI	Male	50-69 years	Number	2001	41.9612	68.8348	23.8747
Deaths	Low SDI	Male	50-69 years	Number	2002	43.1885	70.4908	24.7474
Deaths	Low SDI	Male	50-69 years	Number	2003	44.6391	72.8443	25.1225
Deaths	Low SDI	Male	50-69 years	Number	2004	45.9351	75.7697	26.0933
Deaths	Low SDI	Male	50-69 years	Number	2005	47.2399	77.1207	26.7939
Deaths	Low SDI	Male	50-69 years	Number	2006	48.5534	79.6012	27.4154
Deaths	Low SDI	Male	50-69 years	Number	2007	50.3299	83.068	28.5492
Deaths	Low SDI	Male	50-69 years	Number	2008	51.6032	85.5535	29.3829
Deaths	Low SDI	Male	50-69 years	Number	2009	53.2572	88.7817	30.6097
Deaths	Low SDI	Male	50-69 years	Number	2010	54.9087	91.0594	31.0022
Deaths	Low SDI	Male	50-69 years	Number	2011	56.8651	94.8153	31.962
Deaths	Low SDI	Male	50-69 years	Number	2012	58.9127	97.7909	33.1425
Deaths	Low SDI	Male	50-69 years	Number	2013	61.1751	101.687	34.5857
Deaths	Low SDI	Male	50-69 years	Number	2014	63.4628	105.598	35.4063
Deaths	Low SDI	Male	50-69 years	Number	2015	66.2351	111.226	36.8661
Deaths	Low SDI	Male	50-69 years	Number	2016	68.3232	114.938	37.9689
Deaths	Low SDI	Male	50-69 years	Number	2017	70.7762	119.614	39.4033
Deaths	Low SDI	Male	50-69 years	Number	2018	73.7023	124.549	40.6073
Deaths	Low SDI	Male	50-69 years	Number	2019	76.529	130.618	42.1471
Deaths	Middle SDI	Male	Under 5	Number	1990	4171.86	9610.11	2993.29
Deaths	Middle SDI	Male	Under 5	Number	1991	4061.27	8976.8	2961.74
Deaths	Middle SDI	Male	Under 5	Number	1992	3912.26	8175.36	2923.88
Deaths	Middle SDI	Male	Under 5	Number	1993	3803.62	7545.73	2891.58
Deaths	Middle SDI	Male	Under 5	Number	1994	3725.14	7013.97	2890.35
Deaths	Middle SDI	Male	Under 5	Number	1995	3666.42	6587.53	2868.33
Deaths	Middle SDI	Male	Under 5	Number	1996	3641.21	6193.72	2880.3
Deaths	Middle SDI	Male	Under 5	Number	1997	3551.38	5800.62	2804.18
Deaths	Middle SDI	Male	Under 5	Number	1998	3405.13	5437.56	2730
Deaths	Middle SDI	Male	Under 5	Number	1999	3375.11	5252.52	2700.96
Deaths	Middle SDI	Male	Under 5	Number	2000	3286.15	5099.91	2668.58
Deaths	Middle SDI	Male	Under 5	Number	2001	3115.26	4807.19	2552.92
Deaths	Middle SDI	Male	Under 5	Number	2002	2973.28	4531.63	2467.99
Deaths	Middle SDI	Male	Under 5	Number	2003	2797.15	4239.14	2332.9
Deaths	Middle SDI	Male	Under 5	Number	2004	2620.62	3936.99	2205.91
Deaths	Middle SDI	Male	Under 5	Number	2005	2506.16	3746.73	2124.68
Deaths	Middle SDI	Male	Under 5	Number	2006	2404.25	3583.15	2040.28
Deaths	Middle SDI	Male	Under 5	Number	2007	2288.23	3372.43	1940.05
Deaths	Middle SDI	Male	Under 5	Number	2008	2251.23	3270.32	1908.57
Deaths	Middle SDI	Male	Under 5	Number	2009	2193.11	3128.28	1861.36
Deaths	Middle SDI	Male	Under 5	Number	2010	2124.11	2996.23	1793.58
Deaths	Middle SDI	Male	Under 5	Number	2011	2075.32	2904.16	1741.14
Deaths	Middle SDI	Male	Under 5	Number	2012	2062.2	2840.52	1726.5
Deaths	Middle SDI	Male	Under 5	Number	2013	2031.9	2748.88	1702.05
Deaths	Middle SDI	Male	Under 5	Number	2014	1992.24	2621.18	1664.97
Deaths	Middle SDI	Male	Under 5	Number	2015	1964.29	2515.64	1639.89
Deaths	Middle SDI	Male	Under 5	Number	2016	1894.57	2361.85	1573.67
Deaths	Middle SDI	Male	Under 5	Number	2017	1812.9	2223.29	1488.9
Deaths	Middle SDI	Male	Under 5	Number	2018	1769.52	2169.12	1434.22
Deaths	Middle SDI	Male	Under 5	Number	2019	1738.33	2138.74	1384.03
Deaths	Middle SDI	Male	5-14 years	Number	1990	204.325	388.054	153.817
Deaths	Middle SDI	Male	5-14 years	Number	1991	203.406	370.238	154.748
Deaths	Middle SDI	Male	5-14 years	Number	1992	202.537	358.188	156.813
Deaths	Middle SDI	Male	5-14 years	Number	1993	203.152	353.352	159.967
Deaths	Middle SDI	Male	5-14 years	Number	1994	203.835	339.584	162.577
Deaths	Middle SDI	Male	5-14 years	Number	1995	205.044	329.307	165.295
Deaths	Middle SDI	Male	5-14 years	Number	1996	206.924	326.991	168.661
Deaths	Middle SDI	Male	5-14 years	Number	1997	204.188	320.866	168.193
Deaths	Middle SDI	Male	5-14 years	Number	1998	201.001	311.055	166.825
Deaths	Middle SDI	Male	5-14 years	Number	1999	200.58	304.792	167.727
Deaths	Middle SDI	Male	5-14 years	Number	2000	198.375	300.421	167.415
Deaths	Middle SDI	Male	5-14 years	Number	2001	195.558	293.462	165.309
Deaths	Middle SDI	Male	5-14 years	Number	2002	193.094	284.908	163.94
Deaths	Middle SDI	Male	5-14 years	Number	2003	188.324	267.204	160.866
Deaths	Middle SDI	Male	5-14 years	Number	2004	181.611	257.163	155.82
Deaths	Middle SDI	Male	5-14 years	Number	2005	177.646	246.265	152.516
Deaths	Middle SDI	Male	5-14 years	Number	2006	173.315	232.134	148.996
Deaths	Middle SDI	Male	5-14 years	Number	2007	168.779	224.559	145.373
Deaths	Middle SDI	Male	5-14 years	Number	2008	169.157	224.77	146.372
Deaths	Middle SDI	Male	5-14 years	Number	2009	169.762	224.124	146.966
Deaths	Middle SDI	Male	5-14 years	Number	2010	168.013	218.806	145.504
Deaths	Middle SDI	Male	5-14 years	Number	2011	166.176	217.093	143.501
Deaths	Middle SDI	Male	5-14 years	Number	2012	166.035	212.648	143.599
Deaths	Middle SDI	Male	5-14 years	Number	2013	166.107	209.686	143.292
Deaths	Middle SDI	Male	5-14 years	Number	2014	166.734	207.176	143.676
Deaths	Middle SDI	Male	5-14 years	Number	2015	163.895	196.777	141.123
Deaths	Middle SDI	Male	5-14 years	Number	2016	161.475	192.126	137.746
Deaths	Middle SDI	Male	5-14 years	Number	2017	161.901	192.807	136.873
Deaths	Middle SDI	Male	5-14 years	Number	2018	164.079	197.003	137.259
Deaths	Middle SDI	Male	5-14 years	Number	2019	164.486	198.184	136.189
Deaths	Middle SDI	Male	15-49 years	Number	1990	275.758	324.585	231.21
Deaths	Middle SDI	Male	15-49 years	Number	1991	277.053	326.322	235.128
Deaths	Middle SDI	Male	15-49 years	Number	1992	277.876	327.393	238.682
Deaths	Middle SDI	Male	15-49 years	Number	1993	283.265	332.879	246.527
Deaths	Middle SDI	Male	15-49 years	Number	1994	291.173	339.02	253.067
Deaths	Middle SDI	Male	15-49 years	Number	1995	298.801	345.255	263.319
Deaths	Middle SDI	Male	15-49 years	Number	1996	308.144	359.251	270.336
Deaths	Middle SDI	Male	15-49 years	Number	1997	315.783	367.89	280.463
Deaths	Middle SDI	Male	15-49 years	Number	1998	322.89	373.858	288.334
Deaths	Middle SDI	Male	15-49 years	Number	1999	334.956	381.595	298.187
Deaths	Middle SDI	Male	15-49 years	Number	2000	344.606	392.625	307.538
Deaths	Middle SDI	Male	15-49 years	Number	2001	350.732	402.738	316.424
Deaths	Middle SDI	Male	15-49 years	Number	2002	360.643	415.848	325.779
Deaths	Middle SDI	Male	15-49 years	Number	2003	367.303	426.1	333.751
Deaths	Middle SDI	Male	15-49 years	Number	2004	374.735	434.191	340.34
Deaths	Middle SDI	Male	15-49 years	Number	2005	382.168	439.496	345.474
Deaths	Middle SDI	Male	15-49 years	Number	2006	389.255	445.216	353.374
Deaths	Middle SDI	Male	15-49 years	Number	2007	395.966	457.94	360.725
Deaths	Middle SDI	Male	15-49 years	Number	2008	407.796	475.584	372.869
Deaths	Middle SDI	Male	15-49 years	Number	2009	414.388	483.796	377.639
Deaths	Middle SDI	Male	15-49 years	Number	2010	418.044	485.067	380.975
Deaths	Middle SDI	Male	15-49 years	Number	2011	422.403	486.449	384.128
Deaths	Middle SDI	Male	15-49 years	Number	2012	423.137	482.067	383.711
Deaths	Middle SDI	Male	15-49 years	Number	2013	429.192	487.016	385.685
Deaths	Middle SDI	Male	15-49 years	Number	2014	432.782	483.403	387.153
Deaths	Middle SDI	Male	15-49 years	Number	2015	439.188	489.229	388.165
Deaths	Middle SDI	Male	15-49 years	Number	2016	445.217	500.554	392.384
Deaths	Middle SDI	Male	15-49 years	Number	2017	450.453	509.762	394.811
Deaths	Middle SDI	Male	15-49 years	Number	2018	462.032	523.809	400.976
Deaths	Middle SDI	Male	15-49 years	Number	2019	469.314	530.66	408.081
Deaths	Middle SDI	Male	50-69 years	Number	1990	48.5443	56.5815	40.9299
Deaths	Middle SDI	Male	50-69 years	Number	1991	49.5846	57.9696	42.1289
Deaths	Middle SDI	Male	50-69 years	Number	1992	50.7177	58.4874	43.2267
Deaths	Middle SDI	Male	50-69 years	Number	1993	52.0341	59.6127	45.0737
Deaths	Middle SDI	Male	50-69 years	Number	1994	53.3108	61.5633	45.8417
Deaths	Middle SDI	Male	50-69 years	Number	1995	55.0882	63.0782	47.5013
Deaths	Middle SDI	Male	50-69 years	Number	1996	57.0401	65.5269	49.2077
Deaths	Middle SDI	Male	50-69 years	Number	1997	59.6517	68.9693	51.1261
Deaths	Middle SDI	Male	50-69 years	Number	1998	61.4769	71.2569	53.1364
Deaths	Middle SDI	Male	50-69 years	Number	1999	64.7435	75.0598	57.0236
Deaths	Middle SDI	Male	50-69 years	Number	2000	68.139	78.9339	59.7024
Deaths	Middle SDI	Male	50-69 years	Number	2001	70.7293	82.3762	61.274
Deaths	Middle SDI	Male	50-69 years	Number	2002	73.6776	86.7936	64.791
Deaths	Middle SDI	Male	50-69 years	Number	2003	77.453	91.3637	68.2009
Deaths	Middle SDI	Male	50-69 years	Number	2004	80.7504	95.5109	70.9585
Deaths	Middle SDI	Male	50-69 years	Number	2005	84.7086	100.622	74.2095
Deaths	Middle SDI	Male	50-69 years	Number	2006	89.3857	104.364	77.8738
Deaths	Middle SDI	Male	50-69 years	Number	2007	92.8687	109.682	80.7938
Deaths	Middle SDI	Male	50-69 years	Number	2008	98.5426	116.713	85.658
Deaths	Middle SDI	Male	50-69 years	Number	2009	102.57	120.961	88.2198
Deaths	Middle SDI	Male	50-69 years	Number	2010	106.98	125.036	91.3758
Deaths	Middle SDI	Male	50-69 years	Number	2011	111.268	127.859	94.0441
Deaths	Middle SDI	Male	50-69 years	Number	2012	115.253	132.035	95.9804
Deaths	Middle SDI	Male	50-69 years	Number	2013	120.874	138.374	100.512
Deaths	Middle SDI	Male	50-69 years	Number	2014	126.971	143.413	104.609
Deaths	Middle SDI	Male	50-69 years	Number	2015	134.148	151.339	108.492
Deaths	Middle SDI	Male	50-69 years	Number	2016	139.209	157.442	112.868
Deaths	Middle SDI	Male	50-69 years	Number	2017	142.205	161.262	116.114
Deaths	Middle SDI	Male	50-69 years	Number	2018	145.902	167.157	117.712
Deaths	Middle SDI	Male	50-69 years	Number	2019	149.997	172.501	121.431
DALYs (Disability-Adjusted Life Years)	Global	Male	Under 5	Number	1990	948276	2.77273e+06	653896
DALYs (Disability-Adjusted Life Years)	Global	Male	Under 5	Number	1991	929495	2.64243e+06	654187
DALYs (Disability-Adjusted Life Years)	Global	Male	Under 5	Number	1992	905783	2.53684e+06	646553
DALYs (Disability-Adjusted Life Years)	Global	Male	Under 5	Number	1993	886543	2.41825e+06	641077
DALYs (Disability-Adjusted Life Years)	Global	Male	Under 5	Number	1994	874027	2.36538e+06	637891
DALYs (Disability-Adjusted Life Years)	Global	Male	Under 5	Number	1995	864437	2.29202e+06	640072
DALYs (Disability-Adjusted Life Years)	Global	Male	Under 5	Number	1996	861414	2.25219e+06	643950
DALYs (Disability-Adjusted Life Years)	Global	Male	Under 5	Number	1997	846946	2.16863e+06	637027
DALYs (Disability-Adjusted Life Years)	Global	Male	Under 5	Number	1998	825312	2.07771e+06	625615
DALYs (Disability-Adjusted Life Years)	Global	Male	Under 5	Number	1999	820012	2.06423e+06	621877
DALYs (Disability-Adjusted Life Years)	Global	Male	Under 5	Number	2000	806556	2.01897e+06	610903
DALYs (Disability-Adjusted Life Years)	Global	Male	Under 5	Number	2001	782919	1.95063e+06	591777
DALYs (Disability-Adjusted Life Years)	Global	Male	Under 5	Number	2002	766161	1.91509e+06	575966
DALYs (Disability-Adjusted Life Years)	Global	Male	Under 5	Number	2003	748090	1.88028e+06	557991
DALYs (Disability-Adjusted Life Years)	Global	Male	Under 5	Number	2004	729075	1.86246e+06	539885
DALYs (Disability-Adjusted Life Years)	Global	Male	Under 5	Number	2005	719535	1.85309e+06	528720
DALYs (Disability-Adjusted Life Years)	Global	Male	Under 5	Number	2006	710785	1.82228e+06	518311
DALYs (Disability-Adjusted Life Years)	Global	Male	Under 5	Number	2007	698994	1.79404e+06	506788
DALYs (Disability-Adjusted Life Years)	Global	Male	Under 5	Number	2008	696976	1.76846e+06	504589
DALYs (Disability-Adjusted Life Years)	Global	Male	Under 5	Number	2009	692422	1.72906e+06	506721
DALYs (Disability-Adjusted Life Years)	Global	Male	Under 5	Number	2010	683853	1.71182e+06	501261
DALYs (Disability-Adjusted Life Years)	Global	Male	Under 5	Number	2011	678211	1.67046e+06	496890
DALYs (Disability-Adjusted Life Years)	Global	Male	Under 5	Number	2012	680126	1.63685e+06	499813
DALYs (Disability-Adjusted Life Years)	Global	Male	Under 5	Number	2013	679912	1.61031e+06	501357
DALYs (Disability-Adjusted Life Years)	Global	Male	Under 5	Number	2014	675399	1.58391e+06	494566
DALYs (Disability-Adjusted Life Years)	Global	Male	Under 5	Number	2015	672726	1.54026e+06	494978
DALYs (Disability-Adjusted Life Years)	Global	Male	Under 5	Number	2016	663760	1.47953e+06	487641
DALYs (Disability-Adjusted Life Years)	Global	Male	Under 5	Number	2017	651554	1.41152e+06	477579
DALYs (Disability-Adjusted Life Years)	Global	Male	Under 5	Number	2018	646264	1.33498e+06	472344
DALYs (Disability-Adjusted Life Years)	Global	Male	Under 5	Number	2019	642997	1.2917e+06	473043
DALYs (Disability-Adjusted Life Years)	Global	Male	5-14 years	Number	1990	60108	107978	46753
DALYs (Disability-Adjusted Life Years)	Global	Male	5-14 years	Number	1991	60238.5	106795	47109.7
DALYs (Disability-Adjusted Life Years)	Global	Male	5-14 years	Number	1992	60656.5	106578	47641.9
DALYs (Disability-Adjusted Life Years)	Global	Male	5-14 years	Number	1993	60930.5	104562	47959.4
DALYs (Disability-Adjusted Life Years)	Global	Male	5-14 years	Number	1994	61062	103503	48514.5
DALYs (Disability-Adjusted Life Years)	Global	Male	5-14 years	Number	1995	61468.2	102965	49223.9
DALYs (Disability-Adjusted Life Years)	Global	Male	5-14 years	Number	1996	62001.5	101499	49679.2
DALYs (Disability-Adjusted Life Years)	Global	Male	5-14 years	Number	1997	62025.2	101135	50025.4
DALYs (Disability-Adjusted Life Years)	Global	Male	5-14 years	Number	1998	62078.9	100354	50201.8
DALYs (Disability-Adjusted Life Years)	Global	Male	5-14 years	Number	1999	62384	99625.9	50273.3
DALYs (Disability-Adjusted Life Years)	Global	Male	5-14 years	Number	2000	62611.1	99764.2	50670.8
DALYs (Disability-Adjusted Life Years)	Global	Male	5-14 years	Number	2001	62252.4	99415.4	50335.5
DALYs (Disability-Adjusted Life Years)	Global	Male	5-14 years	Number	2002	61536.7	96556.6	49841.7
DALYs (Disability-Adjusted Life Years)	Global	Male	5-14 years	Number	2003	61367.6	95090.7	49821.9
DALYs (Disability-Adjusted Life Years)	Global	Male	5-14 years	Number	2004	61102.2	95743	49334.1
DALYs (Disability-Adjusted Life Years)	Global	Male	5-14 years	Number	2005	61275.6	95985	49443.6
DALYs (Disability-Adjusted Life Years)	Global	Male	5-14 years	Number	2006	61275.7	94398.2	49732.8
DALYs (Disability-Adjusted Life Years)	Global	Male	5-14 years	Number	2007	61051.2	93310.2	49469.6
DALYs (Disability-Adjusted Life Years)	Global	Male	5-14 years	Number	2008	61364.9	92797.1	49924.8
DALYs (Disability-Adjusted Life Years)	Global	Male	5-14 years	Number	2009	61817.3	93239.6	50277.5
DALYs (Disability-Adjusted Life Years)	Global	Male	5-14 years	Number	2010	61807.9	90769.2	50267.7
DALYs (Disability-Adjusted Life Years)	Global	Male	5-14 years	Number	2011	62023.7	90213.1	50431.9
DALYs (Disability-Adjusted Life Years)	Global	Male	5-14 years	Number	2012	62601	89826.9	51034.5
DALYs (Disability-Adjusted Life Years)	Global	Male	5-14 years	Number	2013	63039.9	88086.9	51520.4
DALYs (Disability-Adjusted Life Years)	Global	Male	5-14 years	Number	2014	63710.8	88200	52014.4
DALYs (Disability-Adjusted Life Years)	Global	Male	5-14 years	Number	2015	64246.6	88456	52312.6
DALYs (Disability-Adjusted Life Years)	Global	Male	5-14 years	Number	2016	65612.2	88851.4	53402.9
DALYs (Disability-Adjusted Life Years)	Global	Male	5-14 years	Number	2017	67373.3	89515.2	54504.2
DALYs (Disability-Adjusted Life Years)	Global	Male	5-14 years	Number	2018	68483.8	91064.2	55284.7
DALYs (Disability-Adjusted Life Years)	Global	Male	5-14 years	Number	2019	68683.7	89369.5	55381.5
DALYs (Disability-Adjusted Life Years)	Global	Male	15-49 years	Number	1990	83306.4	101633	70199.3
DALYs (Disability-Adjusted Life Years)	Global	Male	15-49 years	Number	1991	84144.2	102542	70995.8
DALYs (Disability-Adjusted Life Years)	Global	Male	15-49 years	Number	1992	85015.5	103631	71682.9
DALYs (Disability-Adjusted Life Years)	Global	Male	15-49 years	Number	1993	86547.2	104330	73186.9
DALYs (Disability-Adjusted Life Years)	Global	Male	15-49 years	Number	1994	88269	107328	74994
DALYs (Disability-Adjusted Life Years)	Global	Male	15-49 years	Number	1995	90213.7	109194	76990.7
DALYs (Disability-Adjusted Life Years)	Global	Male	15-49 years	Number	1996	92182.5	110933	79146.7
DALYs (Disability-Adjusted Life Years)	Global	Male	15-49 years	Number	1997	94472.7	113007	81030
DALYs (Disability-Adjusted Life Years)	Global	Male	15-49 years	Number	1998	96724.7	116248	83400
DALYs (Disability-Adjusted Life Years)	Global	Male	15-49 years	Number	1999	99845.9	120140	85903.6
DALYs (Disability-Adjusted Life Years)	Global	Male	15-49 years	Number	2000	102468	122622	88704.9
DALYs (Disability-Adjusted Life Years)	Global	Male	15-49 years	Number	2001	104705	125503	89951.7
DALYs (Disability-Adjusted Life Years)	Global	Male	15-49 years	Number	2002	106960	129155	92433.7
DALYs (Disability-Adjusted Life Years)	Global	Male	15-49 years	Number	2003	109225	131209	94364.7
DALYs (Disability-Adjusted Life Years)	Global	Male	15-49 years	Number	2004	111392	133493	95462.6
DALYs (Disability-Adjusted Life Years)	Global	Male	15-49 years	Number	2005	113810	135849	97454
DALYs (Disability-Adjusted Life Years)	Global	Male	15-49 years	Number	2006	115853	138379	99894.8
DALYs (Disability-Adjusted Life Years)	Global	Male	15-49 years	Number	2007	117695	140864	101740
DALYs (Disability-Adjusted Life Years)	Global	Male	15-49 years	Number	2008	119767	143303	103169
DALYs (Disability-Adjusted Life Years)	Global	Male	15-49 years	Number	2009	121150	144837	104549
DALYs (Disability-Adjusted Life Years)	Global	Male	15-49 years	Number	2010	122122	145313	105663
DALYs (Disability-Adjusted Life Years)	Global	Male	15-49 years	Number	2011	123675	147245	106518
DALYs (Disability-Adjusted Life Years)	Global	Male	15-49 years	Number	2012	124156	146705	106489
DALYs (Disability-Adjusted Life Years)	Global	Male	15-49 years	Number	2013	125832	148536	108306
DALYs (Disability-Adjusted Life Years)	Global	Male	15-49 years	Number	2014	127303	150460	109561
DALYs (Disability-Adjusted Life Years)	Global	Male	15-49 years	Number	2015	129511	153143	110821
DALYs (Disability-Adjusted Life Years)	Global	Male	15-49 years	Number	2016	132733	157767	113376
DALYs (Disability-Adjusted Life Years)	Global	Male	15-49 years	Number	2017	136473	162055	116195
DALYs (Disability-Adjusted Life Years)	Global	Male	15-49 years	Number	2018	139578	167234	118527
DALYs (Disability-Adjusted Life Years)	Global	Male	15-49 years	Number	2019	141466	168083	120894
DALYs (Disability-Adjusted Life Years)	Global	Male	50-69 years	Number	1990	13739.3	17934	11992.2
DALYs (Disability-Adjusted Life Years)	Global	Male	50-69 years	Number	1991	14107.8	18362	12320.6
DALYs (Disability-Adjusted Life Years)	Global	Male	50-69 years	Number	1992	14478.2	18904.3	12628
DALYs (Disability-Adjusted Life Years)	Global	Male	50-69 years	Number	1993	15207.4	19808.9	13348.2
DALYs (Disability-Adjusted Life Years)	Global	Male	50-69 years	Number	1994	15747.1	20442.2	13863.5
DALYs (Disability-Adjusted Life Years)	Global	Male	50-69 years	Number	1995	16520.6	21342	14617.5
DALYs (Disability-Adjusted Life Years)	Global	Male	50-69 years	Number	1996	17598.5	22429.4	15663
DALYs (Disability-Adjusted Life Years)	Global	Male	50-69 years	Number	1997	18911.7	23549.2	16660.7
DALYs (Disability-Adjusted Life Years)	Global	Male	50-69 years	Number	1998	20137.3	24878.3	17676.8
DALYs (Disability-Adjusted Life Years)	Global	Male	50-69 years	Number	1999	21777.4	26646.3	18671.8
DALYs (Disability-Adjusted Life Years)	Global	Male	50-69 years	Number	2000	23710.3	28454.6	19882.7
DALYs (Disability-Adjusted Life Years)	Global	Male	50-69 years	Number	2001	25749.6	30364.8	21148
DALYs (Disability-Adjusted Life Years)	Global	Male	50-69 years	Number	2002	27710.4	32411.2	22325.1
DALYs (Disability-Adjusted Life Years)	Global	Male	50-69 years	Number	2003	29829.7	34403.9	23542.6
DALYs (Disability-Adjusted Life Years)	Global	Male	50-69 years	Number	2004	31177.4	35395.4	24549.2
DALYs (Disability-Adjusted Life Years)	Global	Male	50-69 years	Number	2005	33008	37119.5	25636.6
DALYs (Disability-Adjusted Life Years)	Global	Male	50-69 years	Number	2006	34501.1	38332.3	26259.5
DALYs (Disability-Adjusted Life Years)	Global	Male	50-69 years	Number	2007	35940.8	39562.3	27149
DALYs (Disability-Adjusted Life Years)	Global	Male	50-69 years	Number	2008	37588.3	41172.9	28063
DALYs (Disability-Adjusted Life Years)	Global	Male	50-69 years	Number	2009	39141.2	42980.6	28764.2
DALYs (Disability-Adjusted Life Years)	Global	Male	50-69 years	Number	2010	40948.3	45167.6	29774
DALYs (Disability-Adjusted Life Years)	Global	Male	50-69 years	Number	2011	43058.3	47500	30788.3
DALYs (Disability-Adjusted Life Years)	Global	Male	50-69 years	Number	2012	45074.2	49921.3	31605
DALYs (Disability-Adjusted Life Years)	Global	Male	50-69 years	Number	2013	47342.9	52570.3	32912.8
DALYs (Disability-Adjusted Life Years)	Global	Male	50-69 years	Number	2014	49567.4	55126.6	33963.4
DALYs (Disability-Adjusted Life Years)	Global	Male	50-69 years	Number	2015	52004.7	57976.9	35262.9
DALYs (Disability-Adjusted Life Years)	Global	Male	50-69 years	Number	2016	53451.6	59697.4	36583.3
DALYs (Disability-Adjusted Life Years)	Global	Male	50-69 years	Number	2017	53701.7	60034	37105.6
DALYs (Disability-Adjusted Life Years)	Global	Male	50-69 years	Number	2018	53896.6	60374.7	37778.3
DALYs (Disability-Adjusted Life Years)	Global	Male	50-69 years	Number	2019	53800.6	60206.5	38118.4
DALYs (Disability-Adjusted Life Years)	Global	Male	70+ years	Number	1990	0	0	0
DALYs (Disability-Adjusted Life Years)	Global	Male	70+ years	Number	1991	0	0	0
DALYs (Disability-Adjusted Life Years)	Global	Male	70+ years	Number	1992	0	0	0
DALYs (Disability-Adjusted Life Years)	Global	Male	70+ years	Number	1993	0	0	0
DALYs (Disability-Adjusted Life Years)	Global	Male	70+ years	Number	1994	0	0	0
DALYs (Disability-Adjusted Life Years)	Global	Male	70+ years	Number	1995	0	0	0
DALYs (Disability-Adjusted Life Years)	Global	Male	70+ years	Number	1996	0	0	0
DALYs (Disability-Adjusted Life Years)	Global	Male	70+ years	Number	1997	0	0	0
DALYs (Disability-Adjusted Life Years)	Global	Male	70+ years	Number	1998	0	0	0
DALYs (Disability-Adjusted Life Years)	Global	Male	70+ years	Number	1999	0	0	0
DALYs (Disability-Adjusted Life Years)	Global	Male	70+ years	Number	2000	0	0	0
DALYs (Disability-Adjusted Life Years)	Global	Male	70+ years	Number	2001	0	0	0
DALYs (Disability-Adjusted Life Years)	Global	Male	70+ years	Number	2002	0	0	0
DALYs (Disability-Adjusted Life Years)	Global	Male	70+ years	Number	2003	0	0	0
DALYs (Disability-Adjusted Life Years)	Global	Male	70+ years	Number	2004	0	0	0
DALYs (Disability-Adjusted Life Years)	Global	Male	70+ years	Number	2005	0	0	0
DALYs (Disability-Adjusted Life Years)	Global	Male	70+ years	Number	2006	0	0	0
DALYs (Disability-Adjusted Life Years)	Global	Male	70+ years	Number	2007	0	0	0
DALYs (Disability-Adjusted Life Years)	Global	Male	70+ years	Number	2008	0	0	0
DALYs (Disability-Adjusted Life Years)	Global	Male	70+ years	Number	2009	0	0	0
DALYs (Disability-Adjusted Life Years)	Global	Male	70+ years	Number	2010	0	0	0
DALYs (Disability-Adjusted Life Years)	Global	Male	70+ years	Number	2011	0	0	0
DALYs (Disability-Adjusted Life Years)	Global	Male	70+ years	Number	2012	0	0	0
DALYs (Disability-Adjusted Life Years)	Global	Male	70+ years	Number	2013	0	0	0
DALYs (Disability-Adjusted Life Years)	Global	Male	70+ years	Number	2014	0	0	0
DALYs (Disability-Adjusted Life Years)	Global	Male	70+ years	Number	2015	0	0	0
DALYs (Disability-Adjusted Life Years)	Global	Male	70+ years	Number	2016	0	0	0
DALYs (Disability-Adjusted Life Years)	Global	Male	70+ years	Number	2017	0	0	0
DALYs (Disability-Adjusted Life Years)	Global	Male	70+ years	Number	2018	0	0	0
DALYs (Disability-Adjusted Life Years)	Global	Male	70+ years	Number	2019	0	0	0
DALYs (Disability-Adjusted Life Years)	High-middle SDI	Male	Under 5	Number	1990	202890	352960	152880
DALYs (Disability-Adjusted Life Years)	High-middle SDI	Male	Under 5	Number	1991	196254	328775	150320
DALYs (Disability-Adjusted Life Years)	High-middle SDI	Male	Under 5	Number	1992	188233	306509	146031
DALYs (Disability-Adjusted Life Years)	High-middle SDI	Male	Under 5	Number	1993	180894	281273	141579
DALYs (Disability-Adjusted Life Years)	High-middle SDI	Male	Under 5	Number	1994	176603	262829	140478
DALYs (Disability-Adjusted Life Years)	High-middle SDI	Male	Under 5	Number	1995	172010	248610	136291
DALYs (Disability-Adjusted Life Years)	High-middle SDI	Male	Under 5	Number	1996	169382	237207	135468
DALYs (Disability-Adjusted Life Years)	High-middle SDI	Male	Under 5	Number	1997	162823	221058	131907
DALYs (Disability-Adjusted Life Years)	High-middle SDI	Male	Under 5	Number	1998	154257	205858	126561
DALYs (Disability-Adjusted Life Years)	High-middle SDI	Male	Under 5	Number	1999	150376	197030	123568
DALYs (Disability-Adjusted Life Years)	High-middle SDI	Male	Under 5	Number	2000	143865	187722	120277
DALYs (Disability-Adjusted Life Years)	High-middle SDI	Male	Under 5	Number	2001	134225	169976	112839
DALYs (Disability-Adjusted Life Years)	High-middle SDI	Male	Under 5	Number	2002	127012	158164	107348
DALYs (Disability-Adjusted Life Years)	High-middle SDI	Male	Under 5	Number	2003	120553	151907	102730
DALYs (Disability-Adjusted Life Years)	High-middle SDI	Male	Under 5	Number	2004	113170	142202	96858.2
DALYs (Disability-Adjusted Life Years)	High-middle SDI	Male	Under 5	Number	2005	107718	133626	92561.6
DALYs (Disability-Adjusted Life Years)	High-middle SDI	Male	Under 5	Number	2006	102497	126025	88061.4
DALYs (Disability-Adjusted Life Years)	High-middle SDI	Male	Under 5	Number	2007	97004.9	118734	83917.9
DALYs (Disability-Adjusted Life Years)	High-middle SDI	Male	Under 5	Number	2008	95119.2	114983	82882.5
DALYs (Disability-Adjusted Life Years)	High-middle SDI	Male	Under 5	Number	2009	93100.9	111425	81587.6
DALYs (Disability-Adjusted Life Years)	High-middle SDI	Male	Under 5	Number	2010	89723.1	106706	78848.1
DALYs (Disability-Adjusted Life Years)	High-middle SDI	Male	Under 5	Number	2011	85754.6	101708	75671.4
DALYs (Disability-Adjusted Life Years)	High-middle SDI	Male	Under 5	Number	2012	84635.8	99379.3	74621.2
DALYs (Disability-Adjusted Life Years)	High-middle SDI	Male	Under 5	Number	2013	83021.1	98882.4	72379.4
DALYs (Disability-Adjusted Life Years)	High-middle SDI	Male	Under 5	Number	2014	81262.4	97551.3	71086.7
DALYs (Disability-Adjusted Life Years)	High-middle SDI	Male	Under 5	Number	2015	78800.6	94284	68813.4
DALYs (Disability-Adjusted Life Years)	High-middle SDI	Male	Under 5	Number	2016	76984.7	91799.3	66782.8
DALYs (Disability-Adjusted Life Years)	High-middle SDI	Male	Under 5	Number	2017	74662.7	89962.2	63417.2
DALYs (Disability-Adjusted Life Years)	High-middle SDI	Male	Under 5	Number	2018	73702.1	89175.8	61182.3
DALYs (Disability-Adjusted Life Years)	High-middle SDI	Male	Under 5	Number	2019	72404.3	88364	58741.7
DALYs (Disability-Adjusted Life Years)	High-middle SDI	Male	5-14 years	Number	1990	13619.9	17565.4	11040.7
DALYs (Disability-Adjusted Life Years)	High-middle SDI	Male	5-14 years	Number	1991	13564.8	17493.5	11003.7
DALYs (Disability-Adjusted Life Years)	High-middle SDI	Male	5-14 years	Number	1992	13440.3	16922.5	10995.4
DALYs (Disability-Adjusted Life Years)	High-middle SDI	Male	5-14 years	Number	1993	13288.3	16613.6	10841.5
DALYs (Disability-Adjusted Life Years)	High-middle SDI	Male	5-14 years	Number	1994	13075.1	16222.2	10738.3
DALYs (Disability-Adjusted Life Years)	High-middle SDI	Male	5-14 years	Number	1995	13040.5	16004.9	10714.4
DALYs (Disability-Adjusted Life Years)	High-middle SDI	Male	5-14 years	Number	1996	12975.2	15799.8	10696.1
DALYs (Disability-Adjusted Life Years)	High-middle SDI	Male	5-14 years	Number	1997	12737.4	15637.1	10432.9
DALYs (Disability-Adjusted Life Years)	High-middle SDI	Male	5-14 years	Number	1998	12517.8	15486.7	10256.9
DALYs (Disability-Adjusted Life Years)	High-middle SDI	Male	5-14 years	Number	1999	12432.3	15560.3	10147
DALYs (Disability-Adjusted Life Years)	High-middle SDI	Male	5-14 years	Number	2000	12250.6	15455.1	9959.88
DALYs (Disability-Adjusted Life Years)	High-middle SDI	Male	5-14 years	Number	2001	11572.9	14319.7	9463.63
DALYs (Disability-Adjusted Life Years)	High-middle SDI	Male	5-14 years	Number	2002	10773.6	13249.9	8850.58
DALYs (Disability-Adjusted Life Years)	High-middle SDI	Male	5-14 years	Number	2003	10526.9	12832.2	8644.07
DALYs (Disability-Adjusted Life Years)	High-middle SDI	Male	5-14 years	Number	2004	10171.6	12410.9	8364.87
DALYs (Disability-Adjusted Life Years)	High-middle SDI	Male	5-14 years	Number	2005	9903.93	12120.7	8149.07
DALYs (Disability-Adjusted Life Years)	High-middle SDI	Male	5-14 years	Number	2006	9670.23	11897.7	7976.37
DALYs (Disability-Adjusted Life Years)	High-middle SDI	Male	5-14 years	Number	2007	9350.55	11491.9	7659.92
DALYs (Disability-Adjusted Life Years)	High-middle SDI	Male	5-14 years	Number	2008	9187.25	11299.1	7547.72
DALYs (Disability-Adjusted Life Years)	High-middle SDI	Male	5-14 years	Number	2009	9175.99	11284.4	7595.55
DALYs (Disability-Adjusted Life Years)	High-middle SDI	Male	5-14 years	Number	2010	9082.92	11029	7538.32
DALYs (Disability-Adjusted Life Years)	High-middle SDI	Male	5-14 years	Number	2011	8973.97	11002.6	7449.98
DALYs (Disability-Adjusted Life Years)	High-middle SDI	Male	5-14 years	Number	2012	8940.57	11017.1	7431.05
DALYs (Disability-Adjusted Life Years)	High-middle SDI	Male	5-14 years	Number	2013	8984.58	10989.7	7439.19
DALYs (Disability-Adjusted Life Years)	High-middle SDI	Male	5-14 years	Number	2014	9050.04	11096.2	7471.4
DALYs (Disability-Adjusted Life Years)	High-middle SDI	Male	5-14 years	Number	2015	9077.17	11222.4	7550.15
DALYs (Disability-Adjusted Life Years)	High-middle SDI	Male	5-14 years	Number	2016	9261.32	11420	7639.15
DALYs (Disability-Adjusted Life Years)	High-middle SDI	Male	5-14 years	Number	2017	9464.59	11704.8	7710.25
DALYs (Disability-Adjusted Life Years)	High-middle SDI	Male	5-14 years	Number	2018	9648.48	11915.4	7870.42
DALYs (Disability-Adjusted Life Years)	High-middle SDI	Male	5-14 years	Number	2019	9618.22	11832.2	7860.79
DALYs (Disability-Adjusted Life Years)	High-middle SDI	Male	15-49 years	Number	1990	19384.2	23727	16057.8
DALYs (Disability-Adjusted Life Years)	High-middle SDI	Male	15-49 years	Number	1991	19423	23553.6	16232
DALYs (Disability-Adjusted Life Years)	High-middle SDI	Male	15-49 years	Number	1992	19499	23609	16368.4
DALYs (Disability-Adjusted Life Years)	High-middle SDI	Male	15-49 years	Number	1993	19617.8	23797.8	16566
DALYs (Disability-Adjusted Life Years)	High-middle SDI	Male	15-49 years	Number	1994	19759.6	24037.8	16751.9
DALYs (Disability-Adjusted Life Years)	High-middle SDI	Male	15-49 years	Number	1995	20019.6	24277.9	17008.4
DALYs (Disability-Adjusted Life Years)	High-middle SDI	Male	15-49 years	Number	1996	20307.6	24482.9	17209.5
DALYs (Disability-Adjusted Life Years)	High-middle SDI	Male	15-49 years	Number	1997	20504.3	24524.4	17356.8
DALYs (Disability-Adjusted Life Years)	High-middle SDI	Male	15-49 years	Number	1998	20854.9	24945.5	17587
DALYs (Disability-Adjusted Life Years)	High-middle SDI	Male	15-49 years	Number	1999	21450.9	25673	18174
DALYs (Disability-Adjusted Life Years)	High-middle SDI	Male	15-49 years	Number	2000	21653.2	25841.5	18400.1
DALYs (Disability-Adjusted Life Years)	High-middle SDI	Male	15-49 years	Number	2001	21599.7	25716.8	18251.4
DALYs (Disability-Adjusted Life Years)	High-middle SDI	Male	15-49 years	Number	2002	21766.4	25975.7	18391.6
DALYs (Disability-Adjusted Life Years)	High-middle SDI	Male	15-49 years	Number	2003	22200.9	26490.3	18715.1
DALYs (Disability-Adjusted Life Years)	High-middle SDI	Male	15-49 years	Number	2004	22394.7	26694	18909.4
DALYs (Disability-Adjusted Life Years)	High-middle SDI	Male	15-49 years	Number	2005	22602.1	27064.6	19037.1
DALYs (Disability-Adjusted Life Years)	High-middle SDI	Male	15-49 years	Number	2006	22700.8	27112.4	19081.5
DALYs (Disability-Adjusted Life Years)	High-middle SDI	Male	15-49 years	Number	2007	22764.9	27144.2	19072.2
DALYs (Disability-Adjusted Life Years)	High-middle SDI	Male	15-49 years	Number	2008	22813.5	27204.8	19222.2
DALYs (Disability-Adjusted Life Years)	High-middle SDI	Male	15-49 years	Number	2009	22948.8	27342.1	19471.2
DALYs (Disability-Adjusted Life Years)	High-middle SDI	Male	15-49 years	Number	2010	22810.9	27324.9	19419
DALYs (Disability-Adjusted Life Years)	High-middle SDI	Male	15-49 years	Number	2011	22832.5	27358.5	19333.5
DALYs (Disability-Adjusted Life Years)	High-middle SDI	Male	15-49 years	Number	2012	22759	27130.8	19295.5
DALYs (Disability-Adjusted Life Years)	High-middle SDI	Male	15-49 years	Number	2013	22983.6	27530.6	19471.6
DALYs (Disability-Adjusted Life Years)	High-middle SDI	Male	15-49 years	Number	2014	23207.6	27748.2	19748.7
DALYs (Disability-Adjusted Life Years)	High-middle SDI	Male	15-49 years	Number	2015	23416	27969.5	19851.3
DALYs (Disability-Adjusted Life Years)	High-middle SDI	Male	15-49 years	Number	2016	23726.1	28323.1	20190.2
DALYs (Disability-Adjusted Life Years)	High-middle SDI	Male	15-49 years	Number	2017	24148.6	28908.8	20364.6
DALYs (Disability-Adjusted Life Years)	High-middle SDI	Male	15-49 years	Number	2018	24588.1	29290.3	20772.3
DALYs (Disability-Adjusted Life Years)	High-middle SDI	Male	15-49 years	Number	2019	24602.1	29343.1	20949.3
DALYs (Disability-Adjusted Life Years)	High-middle SDI	Male	50-69 years	Number	1990	2602.84	3481.08	2238.83
DALYs (Disability-Adjusted Life Years)	High-middle SDI	Male	50-69 years	Number	1991	2685.8	3596.93	2324.81
DALYs (Disability-Adjusted Life Years)	High-middle SDI	Male	50-69 years	Number	1992	2749.95	3625.6	2388.33
DALYs (Disability-Adjusted Life Years)	High-middle SDI	Male	50-69 years	Number	1993	2849.34	3757.66	2488.83
DALYs (Disability-Adjusted Life Years)	High-middle SDI	Male	50-69 years	Number	1994	2909.42	3913.77	2557.6
DALYs (Disability-Adjusted Life Years)	High-middle SDI	Male	50-69 years	Number	1995	2990.6	3982.65	2641.54
DALYs (Disability-Adjusted Life Years)	High-middle SDI	Male	50-69 years	Number	1996	3095.63	4011.95	2720.18
DALYs (Disability-Adjusted Life Years)	High-middle SDI	Male	50-69 years	Number	1997	3203.03	4047.03	2807.34
DALYs (Disability-Adjusted Life Years)	High-middle SDI	Male	50-69 years	Number	1998	3397.52	4269.16	2967.15
DALYs (Disability-Adjusted Life Years)	High-middle SDI	Male	50-69 years	Number	1999	3635.03	4538.44	3110.77
DALYs (Disability-Adjusted Life Years)	High-middle SDI	Male	50-69 years	Number	2000	3819.06	4693.55	3240.29
DALYs (Disability-Adjusted Life Years)	High-middle SDI	Male	50-69 years	Number	2001	4042.69	4975.27	3373.24
DALYs (Disability-Adjusted Life Years)	High-middle SDI	Male	50-69 years	Number	2002	4275.7	5255.19	3529.97
DALYs (Disability-Adjusted Life Years)	High-middle SDI	Male	50-69 years	Number	2003	4663.46	5659.04	3741.36
DALYs (Disability-Adjusted Life Years)	High-middle SDI	Male	50-69 years	Number	2004	4890.65	5861.07	3865.43
DALYs (Disability-Adjusted Life Years)	High-middle SDI	Male	50-69 years	Number	2005	5153.67	6157.79	4037.82
DALYs (Disability-Adjusted Life Years)	High-middle SDI	Male	50-69 years	Number	2006	5363.61	6331.3	4178.72
DALYs (Disability-Adjusted Life Years)	High-middle SDI	Male	50-69 years	Number	2007	5621.83	6550.92	4313.58
DALYs (Disability-Adjusted Life Years)	High-middle SDI	Male	50-69 years	Number	2008	5842.96	6780.19	4454.13
DALYs (Disability-Adjusted Life Years)	High-middle SDI	Male	50-69 years	Number	2009	6186.49	7149.75	4643.85
DALYs (Disability-Adjusted Life Years)	High-middle SDI	Male	50-69 years	Number	2010	6504.95	7441.3	4820.08
DALYs (Disability-Adjusted Life Years)	High-middle SDI	Male	50-69 years	Number	2011	6839.39	7825.02	5023.93
DALYs (Disability-Adjusted Life Years)	High-middle SDI	Male	50-69 years	Number	2012	7110.56	8075.51	5188.98
DALYs (Disability-Adjusted Life Years)	High-middle SDI	Male	50-69 years	Number	2013	7398.11	8350.6	5402.55
DALYs (Disability-Adjusted Life Years)	High-middle SDI	Male	50-69 years	Number	2014	7738.99	8721.18	5589.09
DALYs (Disability-Adjusted Life Years)	High-middle SDI	Male	50-69 years	Number	2015	8141.82	9173.66	5846.51
DALYs (Disability-Adjusted Life Years)	High-middle SDI	Male	50-69 years	Number	2016	8365.4	9433.72	6065.66
DALYs (Disability-Adjusted Life Years)	High-middle SDI	Male	50-69 years	Number	2017	8437.61	9651.93	6194.48
DALYs (Disability-Adjusted Life Years)	High-middle SDI	Male	50-69 years	Number	2018	8446.99	9724.77	6270.67
DALYs (Disability-Adjusted Life Years)	High-middle SDI	Male	50-69 years	Number	2019	8454.91	9702.72	6280.65
DALYs (Disability-Adjusted Life Years)	High-middle SDI	Male	70+ years	Number	1990	0	0	0
DALYs (Disability-Adjusted Life Years)	High-middle SDI	Male	70+ years	Number	1991	0	0	0
DALYs (Disability-Adjusted Life Years)	High-middle SDI	Male	70+ years	Number	1992	0	0	0
DALYs (Disability-Adjusted Life Years)	High-middle SDI	Male	70+ years	Number	1993	0	0	0
DALYs (Disability-Adjusted Life Years)	High-middle SDI	Male	70+ years	Number	1994	0	0	0
DALYs (Disability-Adjusted Life Years)	High-middle SDI	Male	70+ years	Number	1995	0	0	0
DALYs (Disability-Adjusted Life Years)	High-middle SDI	Male	70+ years	Number	1996	0	0	0
DALYs (Disability-Adjusted Life Years)	High-middle SDI	Male	70+ years	Number	1997	0	0	0
DALYs (Disability-Adjusted Life Years)	High-middle SDI	Male	70+ years	Number	1998	0	0	0
DALYs (Disability-Adjusted Life Years)	High-middle SDI	Male	70+ years	Number	1999	0	0	0
DALYs (Disability-Adjusted Life Years)	High-middle SDI	Male	70+ years	Number	2000	0	0	0
DALYs (Disability-Adjusted Life Years)	High-middle SDI	Male	70+ years	Number	2001	0	0	0
DALYs (Disability-Adjusted Life Years)	High-middle SDI	Male	70+ years	Number	2002	0	0	0
DALYs (Disability-Adjusted Life Years)	High-middle SDI	Male	70+ years	Number	2003	0	0	0
DALYs (Disability-Adjusted Life Years)	High-middle SDI	Male	70+ years	Number	2004	0	0	0
DALYs (Disability-Adjusted Life Years)	High-middle SDI	Male	70+ years	Number	2005	0	0	0
DALYs (Disability-Adjusted Life Years)	High-middle SDI	Male	70+ years	Number	2006	0	0	0
DALYs (Disability-Adjusted Life Years)	High-middle SDI	Male	70+ years	Number	2007	0	0	0
DALYs (Disability-Adjusted Life Years)	High-middle SDI	Male	70+ years	Number	2008	0	0	0
DALYs (Disability-Adjusted Life Years)	High-middle SDI	Male	70+ years	Number	2009	0	0	0
DALYs (Disability-Adjusted Life Years)	High-middle SDI	Male	70+ years	Number	2010	0	0	0
DALYs (Disability-Adjusted Life Years)	High-middle SDI	Male	70+ years	Number	2011	0	0	0
DALYs (Disability-Adjusted Life Years)	High-middle SDI	Male	70+ years	Number	2012	0	0	0
DALYs (Disability-Adjusted Life Years)	High-middle SDI	Male	70+ years	Number	2013	0	0	0
DALYs (Disability-Adjusted Life Years)	High-middle SDI	Male	70+ years	Number	2014	0	0	0
DALYs (Disability-Adjusted Life Years)	High-middle SDI	Male	70+ years	Number	2015	0	0	0
DALYs (Disability-Adjusted Life Years)	High-middle SDI	Male	70+ years	Number	2016	0	0	0
DALYs (Disability-Adjusted Life Years)	High-middle SDI	Male	70+ years	Number	2017	0	0	0
DALYs (Disability-Adjusted Life Years)	High-middle SDI	Male	70+ years	Number	2018	0	0	0
DALYs (Disability-Adjusted Life Years)	High-middle SDI	Male	70+ years	Number	2019	0	0	0
DALYs (Disability-Adjusted Life Years)	High SDI	Male	Under 5	Number	1990	32852	41470.7	26587
DALYs (Disability-Adjusted Life Years)	High SDI	Male	Under 5	Number	1991	32296.5	39658.3	26563.9
DALYs (Disability-Adjusted Life Years)	High SDI	Male	Under 5	Number	1992	31619	38040.2	26415.7
DALYs (Disability-Adjusted Life Years)	High SDI	Male	Under 5	Number	1993	30833.5	37174.8	25919.1
DALYs (Disability-Adjusted Life Years)	High SDI	Male	Under 5	Number	1994	30147.9	36077.1	25761.6
DALYs (Disability-Adjusted Life Years)	High SDI	Male	Under 5	Number	1995	29623.1	35163.7	25397.4
DALYs (Disability-Adjusted Life Years)	High SDI	Male	Under 5	Number	1996	29355.2	35097.8	25164
DALYs (Disability-Adjusted Life Years)	High SDI	Male	Under 5	Number	1997	29078.7	34560.2	24696
DALYs (Disability-Adjusted Life Years)	High SDI	Male	Under 5	Number	1998	28804.6	33882.7	24541.6
DALYs (Disability-Adjusted Life Years)	High SDI	Male	Under 5	Number	1999	29084.4	34081.7	24527.7
DALYs (Disability-Adjusted Life Years)	High SDI	Male	Under 5	Number	2000	29578.1	34544.5	25177.9
DALYs (Disability-Adjusted Life Years)	High SDI	Male	Under 5	Number	2001	29830.4	34602.4	25584
DALYs (Disability-Adjusted Life Years)	High SDI	Male	Under 5	Number	2002	29762.2	34385.8	25458
DALYs (Disability-Adjusted Life Years)	High SDI	Male	Under 5	Number	2003	29367.2	34113.8	24991.7
DALYs (Disability-Adjusted Life Years)	High SDI	Male	Under 5	Number	2004	28870.9	33760.6	24388.5
DALYs (Disability-Adjusted Life Years)	High SDI	Male	Under 5	Number	2005	28349.2	33510.2	24008.9
DALYs (Disability-Adjusted Life Years)	High SDI	Male	Under 5	Number	2006	28190.9	33762.7	23642.6
DALYs (Disability-Adjusted Life Years)	High SDI	Male	Under 5	Number	2007	27734.5	33461.9	23080.3
DALYs (Disability-Adjusted Life Years)	High SDI	Male	Under 5	Number	2008	27308.3	32981.7	22307.3
DALYs (Disability-Adjusted Life Years)	High SDI	Male	Under 5	Number	2009	26721.7	32625.8	21486.4
DALYs (Disability-Adjusted Life Years)	High SDI	Male	Under 5	Number	2010	26097.7	32095.8	20498.8
DALYs (Disability-Adjusted Life Years)	High SDI	Male	Under 5	Number	2011	25619.2	31763.2	19636.2
DALYs (Disability-Adjusted Life Years)	High SDI	Male	Under 5	Number	2012	25326.8	31750.5	19174.2
DALYs (Disability-Adjusted Life Years)	High SDI	Male	Under 5	Number	2013	24997	31537.8	18744.6
DALYs (Disability-Adjusted Life Years)	High SDI	Male	Under 5	Number	2014	24752.3	31602.7	18261.5
DALYs (Disability-Adjusted Life Years)	High SDI	Male	Under 5	Number	2015	24653.3	31322.2	18619.9
DALYs (Disability-Adjusted Life Years)	High SDI	Male	Under 5	Number	2016	24825.4	31450.3	19072.7
DALYs (Disability-Adjusted Life Years)	High SDI	Male	Under 5	Number	2017	24972.2	32244.9	18707.3
DALYs (Disability-Adjusted Life Years)	High SDI	Male	Under 5	Number	2018	24963.1	32841.7	18085.5
DALYs (Disability-Adjusted Life Years)	High SDI	Male	Under 5	Number	2019	24863.5	33377.2	17807.2
DALYs (Disability-Adjusted Life Years)	High SDI	Male	5-14 years	Number	1990	6325.34	8169.65	4834.78
DALYs (Disability-Adjusted Life Years)	High SDI	Male	5-14 years	Number	1991	6378.33	8232.86	4875.34
DALYs (Disability-Adjusted Life Years)	High SDI	Male	5-14 years	Number	1992	6418.38	8239.05	4911.04
DALYs (Disability-Adjusted Life Years)	High SDI	Male	5-14 years	Number	1993	6464.57	8306.58	4972.19
DALYs (Disability-Adjusted Life Years)	High SDI	Male	5-14 years	Number	1994	6484.84	8279.08	4975.02
DALYs (Disability-Adjusted Life Years)	High SDI	Male	5-14 years	Number	1995	6484.65	8275.53	4961.51
DALYs (Disability-Adjusted Life Years)	High SDI	Male	5-14 years	Number	1996	6481.18	8294.99	4987.39
DALYs (Disability-Adjusted Life Years)	High SDI	Male	5-14 years	Number	1997	6474.35	8290.42	5005.45
DALYs (Disability-Adjusted Life Years)	High SDI	Male	5-14 years	Number	1998	6473.05	8291.07	4997.46
DALYs (Disability-Adjusted Life Years)	High SDI	Male	5-14 years	Number	1999	6504.71	8317.45	5015.57
DALYs (Disability-Adjusted Life Years)	High SDI	Male	5-14 years	Number	2000	6539.69	8443.29	5069.38
DALYs (Disability-Adjusted Life Years)	High SDI	Male	5-14 years	Number	2001	6575.12	8388.85	5088.54
DALYs (Disability-Adjusted Life Years)	High SDI	Male	5-14 years	Number	2002	6597.59	8408.9	5127.47
DALYs (Disability-Adjusted Life Years)	High SDI	Male	5-14 years	Number	2003	6554.02	8314.77	5123.62
DALYs (Disability-Adjusted Life Years)	High SDI	Male	5-14 years	Number	2004	6452.84	8201.99	5037.55
DALYs (Disability-Adjusted Life Years)	High SDI	Male	5-14 years	Number	2005	6357.88	8032.45	4961.37
DALYs (Disability-Adjusted Life Years)	High SDI	Male	5-14 years	Number	2006	6246.6	7860.34	4847.58
DALYs (Disability-Adjusted Life Years)	High SDI	Male	5-14 years	Number	2007	6106.01	7719.45	4718.88
DALYs (Disability-Adjusted Life Years)	High SDI	Male	5-14 years	Number	2008	5983.34	7618.28	4598.1
DALYs (Disability-Adjusted Life Years)	High SDI	Male	5-14 years	Number	2009	5891.21	7460.71	4550.69
DALYs (Disability-Adjusted Life Years)	High SDI	Male	5-14 years	Number	2010	5826.97	7430.47	4473.44
DALYs (Disability-Adjusted Life Years)	High SDI	Male	5-14 years	Number	2011	5823.21	7428.38	4450.56
DALYs (Disability-Adjusted Life Years)	High SDI	Male	5-14 years	Number	2012	5849.14	7483.91	4480.54
DALYs (Disability-Adjusted Life Years)	High SDI	Male	5-14 years	Number	2013	5852.88	7481.03	4464.54
DALYs (Disability-Adjusted Life Years)	High SDI	Male	5-14 years	Number	2014	5889.64	7502.34	4482.37
DALYs (Disability-Adjusted Life Years)	High SDI	Male	5-14 years	Number	2015	5915.99	7598.01	4488.91
DALYs (Disability-Adjusted Life Years)	High SDI	Male	5-14 years	Number	2016	6080.56	7868.31	4627.5
DALYs (Disability-Adjusted Life Years)	High SDI	Male	5-14 years	Number	2017	6303.09	8150.34	4818.23
DALYs (Disability-Adjusted Life Years)	High SDI	Male	5-14 years	Number	2018	6433.89	8328.39	4909.7
DALYs (Disability-Adjusted Life Years)	High SDI	Male	5-14 years	Number	2019	6493.88	8405.7	4942.95
DALYs (Disability-Adjusted Life Years)	High SDI	Male	15-49 years	Number	1990	18407.1	23490.4	14636.2
DALYs (Disability-Adjusted Life Years)	High SDI	Male	15-49 years	Number	1991	18843.5	23940.9	15118.4
DALYs (Disability-Adjusted Life Years)	High SDI	Male	15-49 years	Number	1992	19219.8	24253.7	15439
DALYs (Disability-Adjusted Life Years)	High SDI	Male	15-49 years	Number	1993	19747	24793.7	15988
DALYs (Disability-Adjusted Life Years)	High SDI	Male	15-49 years	Number	1994	20118.4	25197.3	16351.2
DALYs (Disability-Adjusted Life Years)	High SDI	Male	15-49 years	Number	1995	20649.5	25646.3	16906.6
DALYs (Disability-Adjusted Life Years)	High SDI	Male	15-49 years	Number	1996	21157.7	26159.8	17300.4
DALYs (Disability-Adjusted Life Years)	High SDI	Male	15-49 years	Number	1997	21779.9	26940.3	17852.8
DALYs (Disability-Adjusted Life Years)	High SDI	Male	15-49 years	Number	1998	22237.6	27470.4	18273.5
DALYs (Disability-Adjusted Life Years)	High SDI	Male	15-49 years	Number	1999	22977.9	28226.4	18967.5
DALYs (Disability-Adjusted Life Years)	High SDI	Male	15-49 years	Number	2000	23891.4	29225.2	19693
DALYs (Disability-Adjusted Life Years)	High SDI	Male	15-49 years	Number	2001	24858	30299.5	20576.5
DALYs (Disability-Adjusted Life Years)	High SDI	Male	15-49 years	Number	2002	25458.4	30968.1	21087.2
DALYs (Disability-Adjusted Life Years)	High SDI	Male	15-49 years	Number	2003	25973.2	31698.6	21439.1
DALYs (Disability-Adjusted Life Years)	High SDI	Male	15-49 years	Number	2004	26264.8	31751.2	21733
DALYs (Disability-Adjusted Life Years)	High SDI	Male	15-49 years	Number	2005	26704.3	32260.6	22091.3
DALYs (Disability-Adjusted Life Years)	High SDI	Male	15-49 years	Number	2006	26991.5	32481.4	22211.4
DALYs (Disability-Adjusted Life Years)	High SDI	Male	15-49 years	Number	2007	27109.3	32507.3	22389.6
DALYs (Disability-Adjusted Life Years)	High SDI	Male	15-49 years	Number	2008	27298.6	32948.3	22511
DALYs (Disability-Adjusted Life Years)	High SDI	Male	15-49 years	Number	2009	27423.8	32929.6	22581.5
DALYs (Disability-Adjusted Life Years)	High SDI	Male	15-49 years	Number	2010	27436.4	32979.8	22603.3
DALYs (Disability-Adjusted Life Years)	High SDI	Male	15-49 years	Number	2011	27602.8	33166.3	22536.5
DALYs (Disability-Adjusted Life Years)	High SDI	Male	15-49 years	Number	2012	27748.9	33344.3	22658.7
DALYs (Disability-Adjusted Life Years)	High SDI	Male	15-49 years	Number	2013	28002.6	33501.4	22904.2
DALYs (Disability-Adjusted Life Years)	High SDI	Male	15-49 years	Number	2014	28387.6	33913.9	23184.4
DALYs (Disability-Adjusted Life Years)	High SDI	Male	15-49 years	Number	2015	28959.5	34714.7	23734.6
DALYs (Disability-Adjusted Life Years)	High SDI	Male	15-49 years	Number	2016	29689.5	35657.4	24568.4
DALYs (Disability-Adjusted Life Years)	High SDI	Male	15-49 years	Number	2017	30564.2	36803.6	25475
DALYs (Disability-Adjusted Life Years)	High SDI	Male	15-49 years	Number	2018	30845.9	37569.2	25696.1
DALYs (Disability-Adjusted Life Years)	High SDI	Male	15-49 years	Number	2019	31094.1	37859.3	25801.6
DALYs (Disability-Adjusted Life Years)	High SDI	Male	50-69 years	Number	1990	6687.84	9257.83	5777.32
DALYs (Disability-Adjusted Life Years)	High SDI	Male	50-69 years	Number	1991	6920.12	9694.05	5999.48
DALYs (Disability-Adjusted Life Years)	High SDI	Male	50-69 years	Number	1992	7178.9	10081.6	6247.3
DALYs (Disability-Adjusted Life Years)	High SDI	Male	50-69 years	Number	1993	7738.05	10772.9	6706.87
DALYs (Disability-Adjusted Life Years)	High SDI	Male	50-69 years	Number	1994	8138.24	11281	7026.21
DALYs (Disability-Adjusted Life Years)	High SDI	Male	50-69 years	Number	1995	8727.09	11986.9	7423.21
DALYs (Disability-Adjusted Life Years)	High SDI	Male	50-69 years	Number	1996	9571.92	12827.1	7982.48
DALYs (Disability-Adjusted Life Years)	High SDI	Male	50-69 years	Number	1997	10611.9	13651.2	8770.85
DALYs (Disability-Adjusted Life Years)	High SDI	Male	50-69 years	Number	1998	11528.7	14556.4	9384.01
DALYs (Disability-Adjusted Life Years)	High SDI	Male	50-69 years	Number	1999	12771.9	15855.8	10197.3
DALYs (Disability-Adjusted Life Years)	High SDI	Male	50-69 years	Number	2000	14350.4	17435.5	11147.2
DALYs (Disability-Adjusted Life Years)	High SDI	Male	50-69 years	Number	2001	15951.7	18898	12055.9
DALYs (Disability-Adjusted Life Years)	High SDI	Male	50-69 years	Number	2002	17449.4	20372.2	12949.4
DALYs (Disability-Adjusted Life Years)	High SDI	Male	50-69 years	Number	2003	18909.1	21755.2	13698.2
DALYs (Disability-Adjusted Life Years)	High SDI	Male	50-69 years	Number	2004	19827.9	22535	14114
DALYs (Disability-Adjusted Life Years)	High SDI	Male	50-69 years	Number	2005	21094.6	23615.6	14784.6
DALYs (Disability-Adjusted Life Years)	High SDI	Male	50-69 years	Number	2006	22075.5	24397	15147.7
DALYs (Disability-Adjusted Life Years)	High SDI	Male	50-69 years	Number	2007	22976.5	25152.9	15668.4
DALYs (Disability-Adjusted Life Years)	High SDI	Male	50-69 years	Number	2008	24059.6	26271.8	16102.2
DALYs (Disability-Adjusted Life Years)	High SDI	Male	50-69 years	Number	2009	25031.3	27436.8	16483
DALYs (Disability-Adjusted Life Years)	High SDI	Male	50-69 years	Number	2010	26224.8	28853.8	16974.2
DALYs (Disability-Adjusted Life Years)	High SDI	Male	50-69 years	Number	2011	27688	30623.2	17693.9
DALYs (Disability-Adjusted Life Years)	High SDI	Male	50-69 years	Number	2012	29144.5	32381.9	18183.9
DALYs (Disability-Adjusted Life Years)	High SDI	Male	50-69 years	Number	2013	30786.9	34368.2	18932.6
DALYs (Disability-Adjusted Life Years)	High SDI	Male	50-69 years	Number	2014	32333.2	36259.6	19446.5
DALYs (Disability-Adjusted Life Years)	High SDI	Male	50-69 years	Number	2015	33887.6	38132.6	20349.9
DALYs (Disability-Adjusted Life Years)	High SDI	Male	50-69 years	Number	2016	34739.2	39147.2	20840.6
DALYs (Disability-Adjusted Life Years)	High SDI	Male	50-69 years	Number	2017	34643.6	39136.2	21214.4
DALYs (Disability-Adjusted Life Years)	High SDI	Male	50-69 years	Number	2018	34491	39018.3	21542.6
DALYs (Disability-Adjusted Life Years)	High SDI	Male	50-69 years	Number	2019	34022.5	38477	21308.8
DALYs (Disability-Adjusted Life Years)	High SDI	Male	70+ years	Number	1990	0	0	0
DALYs (Disability-Adjusted Life Years)	High SDI	Male	70+ years	Number	1991	0	0	0
DALYs (Disability-Adjusted Life Years)	High SDI	Male	70+ years	Number	1992	0	0	0
DALYs (Disability-Adjusted Life Years)	High SDI	Male	70+ years	Number	1993	0	0	0
DALYs (Disability-Adjusted Life Years)	High SDI	Male	70+ years	Number	1994	0	0	0
DALYs (Disability-Adjusted Life Years)	High SDI	Male	70+ years	Number	1995	0	0	0
DALYs (Disability-Adjusted Life Years)	High SDI	Male	70+ years	Number	1996	0	0	0
DALYs (Disability-Adjusted Life Years)	High SDI	Male	70+ years	Number	1997	0	0	0
DALYs (Disability-Adjusted Life Years)	High SDI	Male	70+ years	Number	1998	0	0	0
DALYs (Disability-Adjusted Life Years)	High SDI	Male	70+ years	Number	1999	0	0	0
DALYs (Disability-Adjusted Life Years)	High SDI	Male	70+ years	Number	2000	0	0	0
DALYs (Disability-Adjusted Life Years)	High SDI	Male	70+ years	Number	2001	0	0	0
DALYs (Disability-Adjusted Life Years)	High SDI	Male	70+ years	Number	2002	0	0	0
DALYs (Disability-Adjusted Life Years)	High SDI	Male	70+ years	Number	2003	0	0	0
DALYs (Disability-Adjusted Life Years)	High SDI	Male	70+ years	Number	2004	0	0	0
DALYs (Disability-Adjusted Life Years)	High SDI	Male	70+ years	Number	2005	0	0	0
DALYs (Disability-Adjusted Life Years)	High SDI	Male	70+ years	Number	2006	0	0	0
DALYs (Disability-Adjusted Life Years)	High SDI	Male	70+ years	Number	2007	0	0	0
DALYs (Disability-Adjusted Life Years)	High SDI	Male	70+ years	Number	2008	0	0	0
DALYs (Disability-Adjusted Life Years)	High SDI	Male	70+ years	Number	2009	0	0	0
DALYs (Disability-Adjusted Life Years)	High SDI	Male	70+ years	Number	2010	0	0	0
DALYs (Disability-Adjusted Life Years)	High SDI	Male	70+ years	Number	2011	0	0	0
DALYs (Disability-Adjusted Life Years)	High SDI	Male	70+ years	Number	2012	0	0	0
DALYs (Disability-Adjusted Life Years)	High SDI	Male	70+ years	Number	2013	0	0	0
DALYs (Disability-Adjusted Life Years)	High SDI	Male	70+ years	Number	2014	0	0	0
DALYs (Disability-Adjusted Life Years)	High SDI	Male	70+ years	Number	2015	0	0	0
DALYs (Disability-Adjusted Life Years)	High SDI	Male	70+ years	Number	2016	0	0	0
DALYs (Disability-Adjusted Life Years)	High SDI	Male	70+ years	Number	2017	0	0	0
DALYs (Disability-Adjusted Life Years)	High SDI	Male	70+ years	Number	2018	0	0	0
DALYs (Disability-Adjusted Life Years)	High SDI	Male	70+ years	Number	2019	0	0	0
DALYs (Disability-Adjusted Life Years)	Low-middle SDI	Male	Under 5	Number	1990	204460	751303	117089
DALYs (Disability-Adjusted Life Years)	Low-middle SDI	Male	Under 5	Number	1991	201464	718841	117125
DALYs (Disability-Adjusted Life Years)	Low-middle SDI	Male	Under 5	Number	1992	197746	701709	117809
DALYs (Disability-Adjusted Life Years)	Low-middle SDI	Male	Under 5	Number	1993	195207	675009	117875
DALYs (Disability-Adjusted Life Years)	Low-middle SDI	Male	Under 5	Number	1994	194092	659428	118851
DALYs (Disability-Adjusted Life Years)	Low-middle SDI	Male	Under 5	Number	1995	194109	651513	120769
DALYs (Disability-Adjusted Life Years)	Low-middle SDI	Male	Under 5	Number	1996	195313	632382	123691
DALYs (Disability-Adjusted Life Years)	Low-middle SDI	Male	Under 5	Number	1997	194205	607690	124462
DALYs (Disability-Adjusted Life Years)	Low-middle SDI	Male	Under 5	Number	1998	192895	581742	125612
DALYs (Disability-Adjusted Life Years)	Low-middle SDI	Male	Under 5	Number	1999	192492	583555	126820
DALYs (Disability-Adjusted Life Years)	Low-middle SDI	Male	Under 5	Number	2000	190904	565755	127016
DALYs (Disability-Adjusted Life Years)	Low-middle SDI	Male	Under 5	Number	2001	187710	553772	124039
DALYs (Disability-Adjusted Life Years)	Low-middle SDI	Male	Under 5	Number	2002	184739	539059	121986
DALYs (Disability-Adjusted Life Years)	Low-middle SDI	Male	Under 5	Number	2003	182711	530074	120926
DALYs (Disability-Adjusted Life Years)	Low-middle SDI	Male	Under 5	Number	2004	180560	510790	118831
DALYs (Disability-Adjusted Life Years)	Low-middle SDI	Male	Under 5	Number	2005	179911	500765	119050
DALYs (Disability-Adjusted Life Years)	Low-middle SDI	Male	Under 5	Number	2006	178412	496817	118164
DALYs (Disability-Adjusted Life Years)	Low-middle SDI	Male	Under 5	Number	2007	177054	479393	118512
DALYs (Disability-Adjusted Life Years)	Low-middle SDI	Male	Under 5	Number	2008	176450	458874	118699
DALYs (Disability-Adjusted Life Years)	Low-middle SDI	Male	Under 5	Number	2009	175783	445171	118534
DALYs (Disability-Adjusted Life Years)	Low-middle SDI	Male	Under 5	Number	2010	173967	435160	117036
DALYs (Disability-Adjusted Life Years)	Low-middle SDI	Male	Under 5	Number	2011	172765	418304	116232
DALYs (Disability-Adjusted Life Years)	Low-middle SDI	Male	Under 5	Number	2012	172325	404473	116723
DALYs (Disability-Adjusted Life Years)	Low-middle SDI	Male	Under 5	Number	2013	171601	398179	117260
DALYs (Disability-Adjusted Life Years)	Low-middle SDI	Male	Under 5	Number	2014	169201	380227	116218
DALYs (Disability-Adjusted Life Years)	Low-middle SDI	Male	Under 5	Number	2015	167335	360048	114313
DALYs (Disability-Adjusted Life Years)	Low-middle SDI	Male	Under 5	Number	2016	163940	336920	113116
DALYs (Disability-Adjusted Life Years)	Low-middle SDI	Male	Under 5	Number	2017	160054	308659	109958
DALYs (Disability-Adjusted Life Years)	Low-middle SDI	Male	Under 5	Number	2018	157391	288554	108903
DALYs (Disability-Adjusted Life Years)	Low-middle SDI	Male	Under 5	Number	2019	156636	275475	108245
DALYs (Disability-Adjusted Life Years)	Low-middle SDI	Male	5-14 years	Number	1990	11437	29385.4	7647.58
DALYs (Disability-Adjusted Life Years)	Low-middle SDI	Male	5-14 years	Number	1991	11486.4	29067.4	7768.77
DALYs (Disability-Adjusted Life Years)	Low-middle SDI	Male	5-14 years	Number	1992	11841.4	29639.2	8101.54
DALYs (Disability-Adjusted Life Years)	Low-middle SDI	Male	5-14 years	Number	1993	11958.4	27934.7	8226.54
DALYs (Disability-Adjusted Life Years)	Low-middle SDI	Male	5-14 years	Number	1994	12050.8	27230.1	8331.49
DALYs (Disability-Adjusted Life Years)	Low-middle SDI	Male	5-14 years	Number	1995	12210.8	27216.2	8513.21
DALYs (Disability-Adjusted Life Years)	Low-middle SDI	Male	5-14 years	Number	1996	12376.4	26669.6	8757.39
DALYs (Disability-Adjusted Life Years)	Low-middle SDI	Male	5-14 years	Number	1997	12558.8	26806.8	8878.58
DALYs (Disability-Adjusted Life Years)	Low-middle SDI	Male	5-14 years	Number	1998	12767.3	26707.4	9054.33
DALYs (Disability-Adjusted Life Years)	Low-middle SDI	Male	5-14 years	Number	1999	12903.1	25991.6	9275.17
DALYs (Disability-Adjusted Life Years)	Low-middle SDI	Male	5-14 years	Number	2000	13121.3	26517	9416.1
DALYs (Disability-Adjusted Life Years)	Low-middle SDI	Male	5-14 years	Number	2001	13317.2	26648.1	9582.64
DALYs (Disability-Adjusted Life Years)	Low-middle SDI	Male	5-14 years	Number	2002	13246.7	25214.9	9668.05
DALYs (Disability-Adjusted Life Years)	Low-middle SDI	Male	5-14 years	Number	2003	13203	24278.6	9704.31
DALYs (Disability-Adjusted Life Years)	Low-middle SDI	Male	5-14 years	Number	2004	13426.6	24413.5	9878.75
DALYs (Disability-Adjusted Life Years)	Low-middle SDI	Male	5-14 years	Number	2005	13825.9	25193.9	10172.3
DALYs (Disability-Adjusted Life Years)	Low-middle SDI	Male	5-14 years	Number	2006	14041.6	24600.9	10370.1
DALYs (Disability-Adjusted Life Years)	Low-middle SDI	Male	5-14 years	Number	2007	14134.7	24020.6	10481.2
DALYs (Disability-Adjusted Life Years)	Low-middle SDI	Male	5-14 years	Number	2008	14293.2	23907.5	10655.9
DALYs (Disability-Adjusted Life Years)	Low-middle SDI	Male	5-14 years	Number	2009	14481	23420.6	10804.3
DALYs (Disability-Adjusted Life Years)	Low-middle SDI	Male	5-14 years	Number	2010	14525.8	23144.2	10893.6
DALYs (Disability-Adjusted Life Years)	Low-middle SDI	Male	5-14 years	Number	2011	14751.1	23502.3	11155
DALYs (Disability-Adjusted Life Years)	Low-middle SDI	Male	5-14 years	Number	2012	14981.3	23642.3	11309.1
DALYs (Disability-Adjusted Life Years)	Low-middle SDI	Male	5-14 years	Number	2013	14813.2	22449.6	11271.6
DALYs (Disability-Adjusted Life Years)	Low-middle SDI	Male	5-14 years	Number	2014	14874	21942.8	11483.8
DALYs (Disability-Adjusted Life Years)	Low-middle SDI	Male	5-14 years	Number	2015	14992.2	21868.9	11588.3
DALYs (Disability-Adjusted Life Years)	Low-middle SDI	Male	5-14 years	Number	2016	15225.7	21717.5	11732.3
DALYs (Disability-Adjusted Life Years)	Low-middle SDI	Male	5-14 years	Number	2017	15493.5	21931.6	11922.4
DALYs (Disability-Adjusted Life Years)	Low-middle SDI	Male	5-14 years	Number	2018	15647.3	21987.8	11991
DALYs (Disability-Adjusted Life Years)	Low-middle SDI	Male	5-14 years	Number	2019	15632.9	21499.9	12010.8
DALYs (Disability-Adjusted Life Years)	Low-middle SDI	Male	15-49 years	Number	1990	15849.5	22323.4	12331.4
DALYs (Disability-Adjusted Life Years)	Low-middle SDI	Male	15-49 years	Number	1991	15933.3	22339.6	12405.6
DALYs (Disability-Adjusted Life Years)	Low-middle SDI	Male	15-49 years	Number	1992	16081.9	22403.6	12469.2
DALYs (Disability-Adjusted Life Years)	Low-middle SDI	Male	15-49 years	Number	1993	16408.2	22559.4	12743.6
DALYs (Disability-Adjusted Life Years)	Low-middle SDI	Male	15-49 years	Number	1994	16907	22842.4	13147.9
DALYs (Disability-Adjusted Life Years)	Low-middle SDI	Male	15-49 years	Number	1995	17314.5	23373.3	13626.6
DALYs (Disability-Adjusted Life Years)	Low-middle SDI	Male	15-49 years	Number	1996	17606.3	23684.1	13978
DALYs (Disability-Adjusted Life Years)	Low-middle SDI	Male	15-49 years	Number	1997	18204.2	24492.2	14459.2
DALYs (Disability-Adjusted Life Years)	Low-middle SDI	Male	15-49 years	Number	1998	18827.2	25098	15000.8
DALYs (Disability-Adjusted Life Years)	Low-middle SDI	Male	15-49 years	Number	1999	19455.4	26049.8	15502.3
DALYs (Disability-Adjusted Life Years)	Low-middle SDI	Male	15-49 years	Number	2000	19931.2	26732.2	15798.7
DALYs (Disability-Adjusted Life Years)	Low-middle SDI	Male	15-49 years	Number	2001	20381.5	27406.7	16127.2
DALYs (Disability-Adjusted Life Years)	Low-middle SDI	Male	15-49 years	Number	2002	20759.1	27811	16403.2
DALYs (Disability-Adjusted Life Years)	Low-middle SDI	Male	15-49 years	Number	2003	21000.2	27524.6	16710.8
DALYs (Disability-Adjusted Life Years)	Low-middle SDI	Male	15-49 years	Number	2004	21598.9	28368.5	16927.2
DALYs (Disability-Adjusted Life Years)	Low-middle SDI	Male	15-49 years	Number	2005	22344.4	29288.6	17580.1
DALYs (Disability-Adjusted Life Years)	Low-middle SDI	Male	15-49 years	Number	2006	23034.3	30371.5	18235.8
DALYs (Disability-Adjusted Life Years)	Low-middle SDI	Male	15-49 years	Number	2007	23702.9	31091.1	18748.6
DALYs (Disability-Adjusted Life Years)	Low-middle SDI	Male	15-49 years	Number	2008	24281.2	31908.1	19231.5
DALYs (Disability-Adjusted Life Years)	Low-middle SDI	Male	15-49 years	Number	2009	24583.8	31864.6	19381.7
DALYs (Disability-Adjusted Life Years)	Low-middle SDI	Male	15-49 years	Number	2010	25108.3	32724.4	19922.8
DALYs (Disability-Adjusted Life Years)	Low-middle SDI	Male	15-49 years	Number	2011	25783.8	33641.2	20256.2
DALYs (Disability-Adjusted Life Years)	Low-middle SDI	Male	15-49 years	Number	2012	25849.7	33314.6	20570.5
DALYs (Disability-Adjusted Life Years)	Low-middle SDI	Male	15-49 years	Number	2013	26279.2	33864.9	20815.7
DALYs (Disability-Adjusted Life Years)	Low-middle SDI	Male	15-49 years	Number	2014	26609.1	34025	21039
DALYs (Disability-Adjusted Life Years)	Low-middle SDI	Male	15-49 years	Number	2015	27099.8	34654.7	21098.3
DALYs (Disability-Adjusted Life Years)	Low-middle SDI	Male	15-49 years	Number	2016	27861.7	35859	21657.4
DALYs (Disability-Adjusted Life Years)	Low-middle SDI	Male	15-49 years	Number	2017	28744.2	37149.1	22284.8
DALYs (Disability-Adjusted Life Years)	Low-middle SDI	Male	15-49 years	Number	2018	29662.4	38141.7	23034.6
DALYs (Disability-Adjusted Life Years)	Low-middle SDI	Male	15-49 years	Number	2019	30348.7	38731.4	23380.7
DALYs (Disability-Adjusted Life Years)	Low-middle SDI	Male	50-69 years	Number	1990	1565.2	2262.57	1153.47
DALYs (Disability-Adjusted Life Years)	Low-middle SDI	Male	50-69 years	Number	1991	1571.72	2241.64	1138.41
DALYs (Disability-Adjusted Life Years)	Low-middle SDI	Male	50-69 years	Number	1992	1568.39	2226.48	1147.16
DALYs (Disability-Adjusted Life Years)	Low-middle SDI	Male	50-69 years	Number	1993	1581.72	2219.61	1150.72
DALYs (Disability-Adjusted Life Years)	Low-middle SDI	Male	50-69 years	Number	1994	1602.67	2226.56	1171.49
DALYs (Disability-Adjusted Life Years)	Low-middle SDI	Male	50-69 years	Number	1995	1627.08	2218.27	1197.64
DALYs (Disability-Adjusted Life Years)	Low-middle SDI	Male	50-69 years	Number	1996	1671.17	2230.43	1252.34
DALYs (Disability-Adjusted Life Years)	Low-middle SDI	Male	50-69 years	Number	1997	1725.83	2351	1300.71
DALYs (Disability-Adjusted Life Years)	Low-middle SDI	Male	50-69 years	Number	1998	1763.52	2370.46	1323.9
DALYs (Disability-Adjusted Life Years)	Low-middle SDI	Male	50-69 years	Number	1999	1795.24	2343.1	1346.61
DALYs (Disability-Adjusted Life Years)	Low-middle SDI	Male	50-69 years	Number	2000	1837.01	2439.4	1382.73
DALYs (Disability-Adjusted Life Years)	Low-middle SDI	Male	50-69 years	Number	2001	1904.25	2488.78	1433.92
DALYs (Disability-Adjusted Life Years)	Low-middle SDI	Male	50-69 years	Number	2002	1983.38	2563.78	1496.99
DALYs (Disability-Adjusted Life Years)	Low-middle SDI	Male	50-69 years	Number	2003	2069.69	2650.03	1579.2
DALYs (Disability-Adjusted Life Years)	Low-middle SDI	Male	50-69 years	Number	2004	2106.45	2714.75	1598.49
DALYs (Disability-Adjusted Life Years)	Low-middle SDI	Male	50-69 years	Number	2005	2220.02	2809.53	1684.8
DALYs (Disability-Adjusted Life Years)	Low-middle SDI	Male	50-69 years	Number	2006	2316.68	2897.65	1775.31
DALYs (Disability-Adjusted Life Years)	Low-middle SDI	Male	50-69 years	Number	2007	2417.06	3059.38	1860.2
DALYs (Disability-Adjusted Life Years)	Low-middle SDI	Male	50-69 years	Number	2008	2526.59	3174.14	1960.59
DALYs (Disability-Adjusted Life Years)	Low-middle SDI	Male	50-69 years	Number	2009	2577.41	3238.45	2016.87
DALYs (Disability-Adjusted Life Years)	Low-middle SDI	Male	50-69 years	Number	2010	2666.29	3352.98	2065.95
DALYs (Disability-Adjusted Life Years)	Low-middle SDI	Male	50-69 years	Number	2011	2770.88	3476.72	2160.61
DALYs (Disability-Adjusted Life Years)	Low-middle SDI	Male	50-69 years	Number	2012	2858.18	3544.97	2266.23
DALYs (Disability-Adjusted Life Years)	Low-middle SDI	Male	50-69 years	Number	2013	2933.36	3639.97	2314.99
DALYs (Disability-Adjusted Life Years)	Low-middle SDI	Male	50-69 years	Number	2014	2989.49	3740.67	2359.42
DALYs (Disability-Adjusted Life Years)	Low-middle SDI	Male	50-69 years	Number	2015	3143.32	3990.01	2454.96
DALYs (Disability-Adjusted Life Years)	Low-middle SDI	Male	50-69 years	Number	2016	3277.32	4152.09	2536.3
DALYs (Disability-Adjusted Life Years)	Low-middle SDI	Male	50-69 years	Number	2017	3373.23	4259.81	2628.17
DALYs (Disability-Adjusted Life Years)	Low-middle SDI	Male	50-69 years	Number	2018	3486.88	4404.51	2684.31
DALYs (Disability-Adjusted Life Years)	Low-middle SDI	Male	50-69 years	Number	2019	3620.41	4552.54	2778.22
DALYs (Disability-Adjusted Life Years)	Low-middle SDI	Male	70+ years	Number	1990	0	0	0
DALYs (Disability-Adjusted Life Years)	Low-middle SDI	Male	70+ years	Number	1991	0	0	0
DALYs (Disability-Adjusted Life Years)	Low-middle SDI	Male	70+ years	Number	1992	0	0	0
DALYs (Disability-Adjusted Life Years)	Low-middle SDI	Male	70+ years	Number	1993	0	0	0
DALYs (Disability-Adjusted Life Years)	Low-middle SDI	Male	70+ years	Number	1994	0	0	0
DALYs (Disability-Adjusted Life Years)	Low-middle SDI	Male	70+ years	Number	1995	0	0	0
DALYs (Disability-Adjusted Life Years)	Low-middle SDI	Male	70+ years	Number	1996	0	0	0
DALYs (Disability-Adjusted Life Years)	Low-middle SDI	Male	70+ years	Number	1997	0	0	0
DALYs (Disability-Adjusted Life Years)	Low-middle SDI	Male	70+ years	Number	1998	0	0	0
DALYs (Disability-Adjusted Life Years)	Low-middle SDI	Male	70+ years	Number	1999	0	0	0
DALYs (Disability-Adjusted Life Years)	Low-middle SDI	Male	70+ years	Number	2000	0	0	0
DALYs (Disability-Adjusted Life Years)	Low-middle SDI	Male	70+ years	Number	2001	0	0	0
DALYs (Disability-Adjusted Life Years)	Low-middle SDI	Male	70+ years	Number	2002	0	0	0
DALYs (Disability-Adjusted Life Years)	Low-middle SDI	Male	70+ years	Number	2003	0	0	0
DALYs (Disability-Adjusted Life Years)	Low-middle SDI	Male	70+ years	Number	2004	0	0	0
DALYs (Disability-Adjusted Life Years)	Low-middle SDI	Male	70+ years	Number	2005	0	0	0
DALYs (Disability-Adjusted Life Years)	Low-middle SDI	Male	70+ years	Number	2006	0	0	0
DALYs (Disability-Adjusted Life Years)	Low-middle SDI	Male	70+ years	Number	2007	0	0	0
DALYs (Disability-Adjusted Life Years)	Low-middle SDI	Male	70+ years	Number	2008	0	0	0
DALYs (Disability-Adjusted Life Years)	Low-middle SDI	Male	70+ years	Number	2009	0	0	0
DALYs (Disability-Adjusted Life Years)	Low-middle SDI	Male	70+ years	Number	2010	0	0	0
DALYs (Disability-Adjusted Life Years)	Low-middle SDI	Male	70+ years	Number	2011	0	0	0
DALYs (Disability-Adjusted Life Years)	Low-middle SDI	Male	70+ years	Number	2012	0	0	0
DALYs (Disability-Adjusted Life Years)	Low-middle SDI	Male	70+ years	Number	2013	0	0	0
DALYs (Disability-Adjusted Life Years)	Low-middle SDI	Male	70+ years	Number	2014	0	0	0
DALYs (Disability-Adjusted Life Years)	Low-middle SDI	Male	70+ years	Number	2015	0	0	0
DALYs (Disability-Adjusted Life Years)	Low-middle SDI	Male	70+ years	Number	2016	0	0	0
DALYs (Disability-Adjusted Life Years)	Low-middle SDI	Male	70+ years	Number	2017	0	0	0
DALYs (Disability-Adjusted Life Years)	Low-middle SDI	Male	70+ years	Number	2018	0	0	0
DALYs (Disability-Adjusted Life Years)	Low-middle SDI	Male	70+ years	Number	2019	0	0	0
DALYs (Disability-Adjusted Life Years)	Low SDI	Male	Under 5	Number	1990	136409	810065	40836.8
DALYs (Disability-Adjusted Life Years)	Low SDI	Male	Under 5	Number	1991	137643	796531	42067.1
DALYs (Disability-Adjusted Life Years)	Low SDI	Male	Under 5	Number	1992	139553	794000	44053.8
DALYs (Disability-Adjusted Life Years)	Low SDI	Male	Under 5	Number	1993	140613	790881	44844.5
DALYs (Disability-Adjusted Life Years)	Low SDI	Male	Under 5	Number	1994	141145	799391	45025
DALYs (Disability-Adjusted Life Years)	Low SDI	Male	Under 5	Number	1995	141867	801107	46218.8
DALYs (Disability-Adjusted Life Years)	Low SDI	Male	Under 5	Number	1996	142788	792247	47871.1
DALYs (Disability-Adjusted Life Years)	Low SDI	Male	Under 5	Number	1997	144180	785793	49180.8
DALYs (Disability-Adjusted Life Years)	Low SDI	Male	Under 5	Number	1998	145565	776854	50473.3
DALYs (Disability-Adjusted Life Years)	Low SDI	Male	Under 5	Number	1999	146913	765225	51991.2
DALYs (Disability-Adjusted Life Years)	Low SDI	Male	Under 5	Number	2000	148885	766741	53380.2
DALYs (Disability-Adjusted Life Years)	Low SDI	Male	Under 5	Number	2001	152856	779867	55497.1
DALYs (Disability-Adjusted Life Years)	Low SDI	Male	Under 5	Number	2002	158825	809085	58194.9
DALYs (Disability-Adjusted Life Years)	Low SDI	Male	Under 5	Number	2003	165093	828382	60682.6
DALYs (Disability-Adjusted Life Years)	Low SDI	Male	Under 5	Number	2004	171609	843613	64215.7
DALYs (Disability-Adjusted Life Years)	Low SDI	Male	Under 5	Number	2005	178732	847990	67510.1
DALYs (Disability-Adjusted Life Years)	Low SDI	Male	Under 5	Number	2006	185802	858465	71637
DALYs (Disability-Adjusted Life Years)	Low SDI	Male	Under 5	Number	2007	191494	869463	75366.5
DALYs (Disability-Adjusted Life Years)	Low SDI	Male	Under 5	Number	2008	195605	870280	79268.8
DALYs (Disability-Adjusted Life Years)	Low SDI	Male	Under 5	Number	2009	199404	879199	83797.1
DALYs (Disability-Adjusted Life Years)	Low SDI	Male	Under 5	Number	2010	202712	869090	87184.3
DALYs (Disability-Adjusted Life Years)	Low SDI	Male	Under 5	Number	2011	207019	857466	90895.7
DALYs (Disability-Adjusted Life Years)	Low SDI	Male	Under 5	Number	2012	211940	865894	95441.2
DALYs (Disability-Adjusted Life Years)	Low SDI	Male	Under 5	Number	2013	217066	861850	98702.6
DALYs (Disability-Adjusted Life Years)	Low SDI	Male	Under 5	Number	2014	220457	850817	101555
DALYs (Disability-Adjusted Life Years)	Low SDI	Male	Under 5	Number	2015	224635	867445	102909
DALYs (Disability-Adjusted Life Years)	Low SDI	Male	Under 5	Number	2016	226618	854590	104437
DALYs (Disability-Adjusted Life Years)	Low SDI	Male	Under 5	Number	2017	227461	823096	107021
DALYs (Disability-Adjusted Life Years)	Low SDI	Male	Under 5	Number	2018	229641	801326	109105
DALYs (Disability-Adjusted Life Years)	Low SDI	Male	Under 5	Number	2019	231338	780437	112056
DALYs (Disability-Adjusted Life Years)	Low SDI	Male	5-14 years	Number	1990	6755.8	20421.6	3899.41
DALYs (Disability-Adjusted Life Years)	Low SDI	Male	5-14 years	Number	1991	6909.12	21029.9	4055.91
DALYs (Disability-Adjusted Life Years)	Low SDI	Male	5-14 years	Number	1992	7107.61	21241.3	4173
DALYs (Disability-Adjusted Life Years)	Low SDI	Male	5-14 years	Number	1993	7282.87	21447	4360.05
DALYs (Disability-Adjusted Life Years)	Low SDI	Male	5-14 years	Number	1994	7412.82	20821.7	4437.5
DALYs (Disability-Adjusted Life Years)	Low SDI	Male	5-14 years	Number	1995	7540.64	20966.9	4566.74
DALYs (Disability-Adjusted Life Years)	Low SDI	Male	5-14 years	Number	1996	7763.78	21354.1	4735.02
DALYs (Disability-Adjusted Life Years)	Low SDI	Male	5-14 years	Number	1997	8009.27	21253.5	4946.24
DALYs (Disability-Adjusted Life Years)	Low SDI	Male	5-14 years	Number	1998	8271.38	21874.9	5147.84
DALYs (Disability-Adjusted Life Years)	Low SDI	Male	5-14 years	Number	1999	8485.3	21932.8	5346.03
DALYs (Disability-Adjusted Life Years)	Low SDI	Male	5-14 years	Number	2000	8800.19	22737.2	5503.63
DALYs (Disability-Adjusted Life Years)	Low SDI	Male	5-14 years	Number	2001	9104.29	23400.1	5724.07
DALYs (Disability-Adjusted Life Years)	Low SDI	Male	5-14 years	Number	2002	9423.81	23845.5	5984.28
DALYs (Disability-Adjusted Life Years)	Low SDI	Male	5-14 years	Number	2003	9965.8	25006.8	6333.29
DALYs (Disability-Adjusted Life Years)	Low SDI	Male	5-14 years	Number	2004	10476.8	25987.2	6599.34
DALYs (Disability-Adjusted Life Years)	Low SDI	Male	5-14 years	Number	2005	10957	27148.5	6921.63
DALYs (Disability-Adjusted Life Years)	Low SDI	Male	5-14 years	Number	2006	11452	27991.2	7227.87
DALYs (Disability-Adjusted Life Years)	Low SDI	Male	5-14 years	Number	2007	11949.8	28407	7579.01
DALYs (Disability-Adjusted Life Years)	Low SDI	Male	5-14 years	Number	2008	12346.8	28011.4	7883.17
DALYs (Disability-Adjusted Life Years)	Low SDI	Male	5-14 years	Number	2009	12657.7	27943.7	8133.12
DALYs (Disability-Adjusted Life Years)	Low SDI	Male	5-14 years	Number	2010	12901.2	28228.4	8394.71
DALYs (Disability-Adjusted Life Years)	Low SDI	Male	5-14 years	Number	2011	13172.3	28196.4	8603.38
DALYs (Disability-Adjusted Life Years)	Low SDI	Male	5-14 years	Number	2012	13566	28806.3	8916.01
DALYs (Disability-Adjusted Life Years)	Low SDI	Male	5-14 years	Number	2013	14143.2	29153.9	9276.91
DALYs (Disability-Adjusted Life Years)	Low SDI	Male	5-14 years	Number	2014	14603	29223.9	9609.59
DALYs (Disability-Adjusted Life Years)	Low SDI	Male	5-14 years	Number	2015	15168.4	29701.1	9956.63
DALYs (Disability-Adjusted Life Years)	Low SDI	Male	5-14 years	Number	2016	15755.6	29982.2	10392
DALYs (Disability-Adjusted Life Years)	Low SDI	Male	5-14 years	Number	2017	16360.8	29876.2	10895.6
DALYs (Disability-Adjusted Life Years)	Low SDI	Male	5-14 years	Number	2018	16745.3	30149.4	11166.1
DALYs (Disability-Adjusted Life Years)	Low SDI	Male	5-14 years	Number	2019	16937.9	29671.5	11387.1
DALYs (Disability-Adjusted Life Years)	Low SDI	Male	15-49 years	Number	1990	7013.46	11395.5	4891.18
DALYs (Disability-Adjusted Life Years)	Low SDI	Male	15-49 years	Number	1991	7205.18	11943.6	5018.64
DALYs (Disability-Adjusted Life Years)	Low SDI	Male	15-49 years	Number	1992	7434.19	12067.3	5169.09
DALYs (Disability-Adjusted Life Years)	Low SDI	Male	15-49 years	Number	1993	7666.49	12391.9	5295.27
DALYs (Disability-Adjusted Life Years)	Low SDI	Male	15-49 years	Number	1994	7893.97	12583.6	5475.81
DALYs (Disability-Adjusted Life Years)	Low SDI	Male	15-49 years	Number	1995	8130.38	12749.1	5700.26
DALYs (Disability-Adjusted Life Years)	Low SDI	Male	15-49 years	Number	1996	8385.29	13137.1	5904.52
DALYs (Disability-Adjusted Life Years)	Low SDI	Male	15-49 years	Number	1997	8694.84	13468.5	6168.14
DALYs (Disability-Adjusted Life Years)	Low SDI	Male	15-49 years	Number	1998	8966.72	14138.5	6320.51
DALYs (Disability-Adjusted Life Years)	Low SDI	Male	15-49 years	Number	1999	9272.55	14542	6570.53
DALYs (Disability-Adjusted Life Years)	Low SDI	Male	15-49 years	Number	2000	9597.59	15049	6769.96
DALYs (Disability-Adjusted Life Years)	Low SDI	Male	15-49 years	Number	2001	9939.74	15490.8	6990.82
DALYs (Disability-Adjusted Life Years)	Low SDI	Male	15-49 years	Number	2002	10273.8	15776.7	7303.65
DALYs (Disability-Adjusted Life Years)	Low SDI	Male	15-49 years	Number	2003	10780.7	16916.5	7620.13
DALYs (Disability-Adjusted Life Years)	Low SDI	Male	15-49 years	Number	2004	11237.5	17414.9	7848.87
DALYs (Disability-Adjusted Life Years)	Low SDI	Male	15-49 years	Number	2005	11675.3	17771.4	8209.61
DALYs (Disability-Adjusted Life Years)	Low SDI	Male	15-49 years	Number	2006	12090.1	18651.1	8446.9
DALYs (Disability-Adjusted Life Years)	Low SDI	Male	15-49 years	Number	2007	12570.3	19262.9	8740.57
DALYs (Disability-Adjusted Life Years)	Low SDI	Male	15-49 years	Number	2008	13048.3	20187.2	9174.21
DALYs (Disability-Adjusted Life Years)	Low SDI	Male	15-49 years	Number	2009	13423.8	20658.1	9413.69
DALYs (Disability-Adjusted Life Years)	Low SDI	Male	15-49 years	Number	2010	13773.5	21232.9	9552.58
DALYs (Disability-Adjusted Life Years)	Low SDI	Male	15-49 years	Number	2011	14252	22037.8	9848.15
DALYs (Disability-Adjusted Life Years)	Low SDI	Male	15-49 years	Number	2012	14616.8	22150.9	10160.3
DALYs (Disability-Adjusted Life Years)	Low SDI	Male	15-49 years	Number	2013	15128.7	22877.4	10525.1
DALYs (Disability-Adjusted Life Years)	Low SDI	Male	15-49 years	Number	2014	15516.4	23050.5	10836.2
DALYs (Disability-Adjusted Life Years)	Low SDI	Male	15-49 years	Number	2015	16108.1	23844.9	11190.4
DALYs (Disability-Adjusted Life Years)	Low SDI	Male	15-49 years	Number	2016	16775.4	24556.2	11567.8
DALYs (Disability-Adjusted Life Years)	Low SDI	Male	15-49 years	Number	2017	17548.6	25492.4	12063.1
DALYs (Disability-Adjusted Life Years)	Low SDI	Male	15-49 years	Number	2018	18289.5	26804.2	12811.1
DALYs (Disability-Adjusted Life Years)	Low SDI	Male	15-49 years	Number	2019	18899.9	27636.9	13005.2
DALYs (Disability-Adjusted Life Years)	Low SDI	Male	50-69 years	Number	1990	1206.03	1944.92	696.727
DALYs (Disability-Adjusted Life Years)	Low SDI	Male	50-69 years	Number	1991	1216.69	1999.5	701.894
DALYs (Disability-Adjusted Life Years)	Low SDI	Male	50-69 years	Number	1992	1228.61	2009.37	708.196
DALYs (Disability-Adjusted Life Years)	Low SDI	Male	50-69 years	Number	1993	1240.12	2009.59	711.357
DALYs (Disability-Adjusted Life Years)	Low SDI	Male	50-69 years	Number	1994	1253.62	2045.58	730.608
DALYs (Disability-Adjusted Life Years)	Low SDI	Male	50-69 years	Number	1995	1272.17	2080.72	740.829
DALYs (Disability-Adjusted Life Years)	Low SDI	Male	50-69 years	Number	1996	1288.54	2089.24	749.398
DALYs (Disability-Adjusted Life Years)	Low SDI	Male	50-69 years	Number	1997	1308.15	2121.09	759.836
DALYs (Disability-Adjusted Life Years)	Low SDI	Male	50-69 years	Number	1998	1319.37	2164.13	765.164
DALYs (Disability-Adjusted Life Years)	Low SDI	Male	50-69 years	Number	1999	1330.29	2163.37	761.545
DALYs (Disability-Adjusted Life Years)	Low SDI	Male	50-69 years	Number	2000	1338.39	2168.15	770.285
DALYs (Disability-Adjusted Life Years)	Low SDI	Male	50-69 years	Number	2001	1389.16	2265.68	792.478
DALYs (Disability-Adjusted Life Years)	Low SDI	Male	50-69 years	Number	2002	1431.43	2313.58	830.373
DALYs (Disability-Adjusted Life Years)	Low SDI	Male	50-69 years	Number	2003	1480.65	2401.6	849.721
DALYs (Disability-Adjusted Life Years)	Low SDI	Male	50-69 years	Number	2004	1525.28	2483.59	875.3
DALYs (Disability-Adjusted Life Years)	Low SDI	Male	50-69 years	Number	2005	1570.75	2540.3	901.769
DALYs (Disability-Adjusted Life Years)	Low SDI	Male	50-69 years	Number	2006	1614.11	2635.39	919.396
DALYs (Disability-Adjusted Life Years)	Low SDI	Male	50-69 years	Number	2007	1672.93	2752.94	965.626
DALYs (Disability-Adjusted Life Years)	Low SDI	Male	50-69 years	Number	2008	1715.92	2817.28	1002.87
DALYs (Disability-Adjusted Life Years)	Low SDI	Male	50-69 years	Number	2009	1771.19	2926.81	1028.39
DALYs (Disability-Adjusted Life Years)	Low SDI	Male	50-69 years	Number	2010	1828.48	3000.23	1052.5
DALYs (Disability-Adjusted Life Years)	Low SDI	Male	50-69 years	Number	2011	1892.1	3127.9	1086.72
DALYs (Disability-Adjusted Life Years)	Low SDI	Male	50-69 years	Number	2012	1959.86	3223.13	1124.75
DALYs (Disability-Adjusted Life Years)	Low SDI	Male	50-69 years	Number	2013	2034.52	3346.12	1162.66
DALYs (Disability-Adjusted Life Years)	Low SDI	Male	50-69 years	Number	2014	2110.72	3460.79	1188.66
DALYs (Disability-Adjusted Life Years)	Low SDI	Male	50-69 years	Number	2015	2201.76	3672.61	1245.5
DALYs (Disability-Adjusted Life Years)	Low SDI	Male	50-69 years	Number	2016	2269.52	3805.84	1274.68
DALYs (Disability-Adjusted Life Years)	Low SDI	Male	50-69 years	Number	2017	2349.42	3955.05	1325.79
DALYs (Disability-Adjusted Life Years)	Low SDI	Male	50-69 years	Number	2018	2446.02	4112.83	1374.93
DALYs (Disability-Adjusted Life Years)	Low SDI	Male	50-69 years	Number	2019	2539.88	4309.75	1417.8
DALYs (Disability-Adjusted Life Years)	Low SDI	Male	70+ years	Number	1990	0	0	0
DALYs (Disability-Adjusted Life Years)	Low SDI	Male	70+ years	Number	1991	0	0	0
DALYs (Disability-Adjusted Life Years)	Low SDI	Male	70+ years	Number	1992	0	0	0
DALYs (Disability-Adjusted Life Years)	Low SDI	Male	70+ years	Number	1993	0	0	0
DALYs (Disability-Adjusted Life Years)	Low SDI	Male	70+ years	Number	1994	0	0	0
DALYs (Disability-Adjusted Life Years)	Low SDI	Male	70+ years	Number	1995	0	0	0
DALYs (Disability-Adjusted Life Years)	Low SDI	Male	70+ years	Number	1996	0	0	0
DALYs (Disability-Adjusted Life Years)	Low SDI	Male	70+ years	Number	1997	0	0	0
DALYs (Disability-Adjusted Life Years)	Low SDI	Male	70+ years	Number	1998	0	0	0
DALYs (Disability-Adjusted Life Years)	Low SDI	Male	70+ years	Number	1999	0	0	0
DALYs (Disability-Adjusted Life Years)	Low SDI	Male	70+ years	Number	2000	0	0	0
DALYs (Disability-Adjusted Life Years)	Low SDI	Male	70+ years	Number	2001	0	0	0
DALYs (Disability-Adjusted Life Years)	Low SDI	Male	70+ years	Number	2002	0	0	0
DALYs (Disability-Adjusted Life Years)	Low SDI	Male	70+ years	Number	2003	0	0	0
DALYs (Disability-Adjusted Life Years)	Low SDI	Male	70+ years	Number	2004	0	0	0
DALYs (Disability-Adjusted Life Years)	Low SDI	Male	70+ years	Number	2005	0	0	0
DALYs (Disability-Adjusted Life Years)	Low SDI	Male	70+ years	Number	2006	0	0	0
DALYs (Disability-Adjusted Life Years)	Low SDI	Male	70+ years	Number	2007	0	0	0
DALYs (Disability-Adjusted Life Years)	Low SDI	Male	70+ years	Number	2008	0	0	0
DALYs (Disability-Adjusted Life Years)	Low SDI	Male	70+ years	Number	2009	0	0	0
DALYs (Disability-Adjusted Life Years)	Low SDI	Male	70+ years	Number	2010	0	0	0
DALYs (Disability-Adjusted Life Years)	Low SDI	Male	70+ years	Number	2011	0	0	0
DALYs (Disability-Adjusted Life Years)	Low SDI	Male	70+ years	Number	2012	0	0	0
DALYs (Disability-Adjusted Life Years)	Low SDI	Male	70+ years	Number	2013	0	0	0
DALYs (Disability-Adjusted Life Years)	Low SDI	Male	70+ years	Number	2014	0	0	0
DALYs (Disability-Adjusted Life Years)	Low SDI	Male	70+ years	Number	2015	0	0	0
DALYs (Disability-Adjusted Life Years)	Low SDI	Male	70+ years	Number	2016	0	0	0
DALYs (Disability-Adjusted Life Years)	Low SDI	Male	70+ years	Number	2017	0	0	0
DALYs (Disability-Adjusted Life Years)	Low SDI	Male	70+ years	Number	2018	0	0	0
DALYs (Disability-Adjusted Life Years)	Low SDI	Male	70+ years	Number	2019	0	0	0
DALYs (Disability-Adjusted Life Years)	Middle SDI	Male	Under 5	Number	1990	371248	851636	268119
DALYs (Disability-Adjusted Life Years)	Middle SDI	Male	Under 5	Number	1991	361418	795921	264520
DALYs (Disability-Adjusted Life Years)	Middle SDI	Male	Under 5	Number	1992	348210	724283	262266
DALYs (Disability-Adjusted Life Years)	Middle SDI	Male	Under 5	Number	1993	338574	667519	257652
DALYs (Disability-Adjusted Life Years)	Middle SDI	Male	Under 5	Number	1994	331617	622608	258175
DALYs (Disability-Adjusted Life Years)	Middle SDI	Male	Under 5	Number	1995	326403	584273	256096
DALYs (Disability-Adjusted Life Years)	Middle SDI	Male	Under 5	Number	1996	324145	548563	257886
DALYs (Disability-Adjusted Life Years)	Middle SDI	Male	Under 5	Number	1997	316221	513987	250367
DALYs (Disability-Adjusted Life Years)	Middle SDI	Male	Under 5	Number	1998	303346	482096	244022
DALYs (Disability-Adjusted Life Years)	Middle SDI	Male	Under 5	Number	1999	300694	465796	241211
DALYs (Disability-Adjusted Life Years)	Middle SDI	Male	Under 5	Number	2000	292864	453170	237420
DALYs (Disability-Adjusted Life Years)	Middle SDI	Male	Under 5	Number	2001	277828	428278	228146
DALYs (Disability-Adjusted Life Years)	Middle SDI	Male	Under 5	Number	2002	265344	404126	220493
DALYs (Disability-Adjusted Life Years)	Middle SDI	Male	Under 5	Number	2003	249875	376788	209744
DALYs (Disability-Adjusted Life Years)	Middle SDI	Male	Under 5	Number	2004	234364	349994	197500
DALYs (Disability-Adjusted Life Years)	Middle SDI	Male	Under 5	Number	2005	224311	333973	190671
DALYs (Disability-Adjusted Life Years)	Middle SDI	Male	Under 5	Number	2006	215362	319892	183336
DALYs (Disability-Adjusted Life Years)	Middle SDI	Male	Under 5	Number	2007	205183	299881	174272
DALYs (Disability-Adjusted Life Years)	Middle SDI	Male	Under 5	Number	2008	201965	290932	171909
DALYs (Disability-Adjusted Life Years)	Middle SDI	Male	Under 5	Number	2009	196873	279297	167485
DALYs (Disability-Adjusted Life Years)	Middle SDI	Male	Under 5	Number	2010	190811	267687	161760
DALYs (Disability-Adjusted Life Years)	Middle SDI	Male	Under 5	Number	2011	186506	259336	157521
DALYs (Disability-Adjusted Life Years)	Middle SDI	Male	Under 5	Number	2012	185348	253985	156055
DALYs (Disability-Adjusted Life Years)	Middle SDI	Male	Under 5	Number	2013	182675	246795	153517
DALYs (Disability-Adjusted Life Years)	Middle SDI	Male	Under 5	Number	2014	179180	235708	150040
DALYs (Disability-Adjusted Life Years)	Middle SDI	Male	Under 5	Number	2015	176761	226110	147930
DALYs (Disability-Adjusted Life Years)	Middle SDI	Male	Under 5	Number	2016	170855	211974	142323
DALYs (Disability-Adjusted Life Years)	Middle SDI	Male	Under 5	Number	2017	163872	199953	135081
DALYs (Disability-Adjusted Life Years)	Middle SDI	Male	Under 5	Number	2018	160035	195611	130657
DALYs (Disability-Adjusted Life Years)	Middle SDI	Male	Under 5	Number	2019	157223	192284	126299
DALYs (Disability-Adjusted Life Years)	Middle SDI	Male	5-14 years	Number	1990	21927.5	37040.4	17134.6
DALYs (Disability-Adjusted Life Years)	Middle SDI	Male	5-14 years	Number	1991	21856.7	35610.8	17241
DALYs (Disability-Adjusted Life Years)	Middle SDI	Male	5-14 years	Number	1992	21804.6	34298.6	17346.7
DALYs (Disability-Adjusted Life Years)	Middle SDI	Male	5-14 years	Number	1993	21891.4	33056.8	17566.9
DALYs (Disability-Adjusted Life Years)	Middle SDI	Male	5-14 years	Number	1994	21992.7	32233.3	17753.6
DALYs (Disability-Adjusted Life Years)	Middle SDI	Male	5-14 years	Number	1995	22144.9	31389.7	17940.4
DALYs (Disability-Adjusted Life Years)	Middle SDI	Male	5-14 years	Number	1996	22357.2	31229.3	18288.9
DALYs (Disability-Adjusted Life Years)	Middle SDI	Male	5-14 years	Number	1997	22196.2	31504.1	18234
DALYs (Disability-Adjusted Life Years)	Middle SDI	Male	5-14 years	Number	1998	21999	30633.1	18137.8
DALYs (Disability-Adjusted Life Years)	Middle SDI	Male	5-14 years	Number	1999	22006.2	30207.6	18224.2
DALYs (Disability-Adjusted Life Years)	Middle SDI	Male	5-14 years	Number	2000	21845.2	29880.7	18095.3
DALYs (Disability-Adjusted Life Years)	Middle SDI	Male	5-14 years	Number	2001	21627.7	29712.4	17882.1
DALYs (Disability-Adjusted Life Years)	Middle SDI	Male	5-14 years	Number	2002	21438.8	29100.3	17843.7
DALYs (Disability-Adjusted Life Years)	Middle SDI	Male	5-14 years	Number	2003	21060.5	27735.9	17570.8
DALYs (Disability-Adjusted Life Years)	Middle SDI	Male	5-14 years	Number	2004	20515.9	26994.8	17168.7
DALYs (Disability-Adjusted Life Years)	Middle SDI	Male	5-14 years	Number	2005	20171.1	26208	16874.5
DALYs (Disability-Adjusted Life Years)	Middle SDI	Male	5-14 years	Number	2006	19804.7	25392	16585
DALYs (Disability-Adjusted Life Years)	Middle SDI	Male	5-14 years	Number	2007	19448.9	24691.4	16314.3
DALYs (Disability-Adjusted Life Years)	Middle SDI	Male	5-14 years	Number	2008	19492.6	24878.3	16522.2
DALYs (Disability-Adjusted Life Years)	Middle SDI	Male	5-14 years	Number	2009	19549	24867.5	16526.5
DALYs (Disability-Adjusted Life Years)	Middle SDI	Male	5-14 years	Number	2010	19409	24565.5	16362.3
DALYs (Disability-Adjusted Life Years)	Middle SDI	Male	5-14 years	Number	2011	19240.4	24321.4	16244.5
DALYs (Disability-Adjusted Life Years)	Middle SDI	Male	5-14 years	Number	2012	19200.2	23901.3	16100.9
DALYs (Disability-Adjusted Life Years)	Middle SDI	Male	5-14 years	Number	2013	19181.4	23656.3	16108.3
DALYs (Disability-Adjusted Life Years)	Middle SDI	Male	5-14 years	Number	2014	19229.1	23405.8	16240.1
DALYs (Disability-Adjusted Life Years)	Middle SDI	Male	5-14 years	Number	2015	19026.7	22822.9	15951
DALYs (Disability-Adjusted Life Years)	Middle SDI	Male	5-14 years	Number	2016	19221	23231.4	16022.4
DALYs (Disability-Adjusted Life Years)	Middle SDI	Male	5-14 years	Number	2017	19681.6	23939.9	16291.2
DALYs (Disability-Adjusted Life Years)	Middle SDI	Male	5-14 years	Number	2018	19937.9	24207.6	16446.3
DALYs (Disability-Adjusted Life Years)	Middle SDI	Male	5-14 years	Number	2019	19929.2	24167.9	16382
DALYs (Disability-Adjusted Life Years)	Middle SDI	Male	15-49 years	Number	1990	22574.1	26935.4	18957.6
DALYs (Disability-Adjusted Life Years)	Middle SDI	Male	15-49 years	Number	1991	22659.6	27012	19040
DALYs (Disability-Adjusted Life Years)	Middle SDI	Male	15-49 years	Number	1992	22698.3	26977.6	19290.5
DALYs (Disability-Adjusted Life Years)	Middle SDI	Male	15-49 years	Number	1993	23023.3	27329.2	19578.1
DALYs (Disability-Adjusted Life Years)	Middle SDI	Male	15-49 years	Number	1994	23504.5	27912.8	20093.7
DALYs (Disability-Adjusted Life Years)	Middle SDI	Male	15-49 years	Number	1995	24011.2	28289.6	20625.6
DALYs (Disability-Adjusted Life Years)	Middle SDI	Male	15-49 years	Number	1996	24635.2	29047.1	21279.6
DALYs (Disability-Adjusted Life Years)	Middle SDI	Male	15-49 years	Number	1997	25195.9	29684.8	21904
DALYs (Disability-Adjusted Life Years)	Middle SDI	Male	15-49 years	Number	1998	25743.6	30241	22309.4
DALYs (Disability-Adjusted Life Years)	Middle SDI	Male	15-49 years	Number	1999	26590.1	31114.4	23055.4
DALYs (Disability-Adjusted Life Years)	Middle SDI	Male	15-49 years	Number	2000	27293.1	32128.4	23733.6
DALYs (Disability-Adjusted Life Years)	Middle SDI	Male	15-49 years	Number	2001	27822.6	32640.6	24130.4
DALYs (Disability-Adjusted Life Years)	Middle SDI	Male	15-49 years	Number	2002	28594.4	33392.7	24981.8
DALYs (Disability-Adjusted Life Years)	Middle SDI	Male	15-49 years	Number	2003	29157.9	33987.3	25317.8
DALYs (Disability-Adjusted Life Years)	Middle SDI	Male	15-49 years	Number	2004	29780.8	34795.6	25933.8
DALYs (Disability-Adjusted Life Years)	Middle SDI	Male	15-49 years	Number	2005	30365.9	35445.2	26551.4
DALYs (Disability-Adjusted Life Years)	Middle SDI	Male	15-49 years	Number	2006	30914.6	36136.5	26905.5
DALYs (Disability-Adjusted Life Years)	Middle SDI	Male	15-49 years	Number	2007	31422.5	36738.1	27337.3
DALYs (Disability-Adjusted Life Years)	Middle SDI	Male	15-49 years	Number	2008	32197	37653.6	28198.6
DALYs (Disability-Adjusted Life Years)	Middle SDI	Male	15-49 years	Number	2009	32639.3	37924	28576.1
DALYs (Disability-Adjusted Life Years)	Middle SDI	Male	15-49 years	Number	2010	32859.8	38014.4	28791.9
DALYs (Disability-Adjusted Life Years)	Middle SDI	Male	15-49 years	Number	2011	33067.9	38259.9	29024.6
DALYs (Disability-Adjusted Life Years)	Middle SDI	Male	15-49 years	Number	2012	33043	38223.8	28887.2
DALYs (Disability-Adjusted Life Years)	Middle SDI	Male	15-49 years	Number	2013	33297.6	38557	29045.3
DALYs (Disability-Adjusted Life Years)	Middle SDI	Male	15-49 years	Number	2014	33438.6	38527.7	29305.3
DALYs (Disability-Adjusted Life Years)	Middle SDI	Male	15-49 years	Number	2015	33781.5	39038.3	29379.8
DALYs (Disability-Adjusted Life Years)	Middle SDI	Male	15-49 years	Number	2016	34531.2	40070.4	29854.4
DALYs (Disability-Adjusted Life Years)	Middle SDI	Male	15-49 years	Number	2017	35314.7	41511.5	30248.6
DALYs (Disability-Adjusted Life Years)	Middle SDI	Male	15-49 years	Number	2018	36035.6	42234.2	31146.1
DALYs (Disability-Adjusted Life Years)	Middle SDI	Male	15-49 years	Number	2019	36362	42236.1	31420.2
DALYs (Disability-Adjusted Life Years)	Middle SDI	Male	50-69 years	Number	1990	1654.92	1915.39	1408.95
DALYs (Disability-Adjusted Life Years)	Middle SDI	Male	50-69 years	Number	1991	1690.7	1966.49	1440.21
DALYs (Disability-Adjusted Life Years)	Middle SDI	Male	50-69 years	Number	1992	1728.98	1986.26	1476.68
DALYs (Disability-Adjusted Life Years)	Middle SDI	Male	50-69 years	Number	1993	1773.91	2034.54	1542.43
DALYs (Disability-Adjusted Life Years)	Middle SDI	Male	50-69 years	Number	1994	1818.41	2077.16	1556.69
DALYs (Disability-Adjusted Life Years)	Middle SDI	Male	50-69 years	Number	1995	1878.21	2145.78	1633.27
DALYs (Disability-Adjusted Life Years)	Middle SDI	Male	50-69 years	Number	1996	1944.79	2229.26	1690.5
DALYs (Disability-Adjusted Life Years)	Middle SDI	Male	50-69 years	Number	1997	2035.18	2327.78	1767.88
DALYs (Disability-Adjusted Life Years)	Middle SDI	Male	50-69 years	Number	1998	2099.66	2410.11	1825.08
DALYs (Disability-Adjusted Life Years)	Middle SDI	Male	50-69 years	Number	1999	2214.95	2539.9	1931.56
DALYs (Disability-Adjusted Life Years)	Middle SDI	Male	50-69 years	Number	2000	2334.03	2677.41	2056.22
DALYs (Disability-Adjusted Life Years)	Middle SDI	Male	50-69 years	Number	2001	2428.82	2787.61	2130.81
DALYs (Disability-Adjusted Life Years)	Middle SDI	Male	50-69 years	Number	2002	2535.89	2917.74	2236.86
DALYs (Disability-Adjusted Life Years)	Middle SDI	Male	50-69 years	Number	2003	2670.12	3112.27	2356.67
DALYs (Disability-Adjusted Life Years)	Middle SDI	Male	50-69 years	Number	2004	2788.65	3255.54	2464.76
DALYs (Disability-Adjusted Life Years)	Middle SDI	Male	50-69 years	Number	2005	2928.77	3433.64	2575.41
DALYs (Disability-Adjusted Life Years)	Middle SDI	Male	50-69 years	Number	2006	3089.22	3575.42	2699.11
DALYs (Disability-Adjusted Life Years)	Middle SDI	Male	50-69 years	Number	2007	3208.55	3728.8	2788.58
DALYs (Disability-Adjusted Life Years)	Middle SDI	Male	50-69 years	Number	2008	3397.34	3956.41	2950.68
DALYs (Disability-Adjusted Life Years)	Middle SDI	Male	50-69 years	Number	2009	3527.09	4101.6	3050.21
DALYs (Disability-Adjusted Life Years)	Middle SDI	Male	50-69 years	Number	2010	3674.4	4250.64	3149.64
DALYs (Disability-Adjusted Life Years)	Middle SDI	Male	50-69 years	Number	2011	3816.46	4324.16	3246.97
DALYs (Disability-Adjusted Life Years)	Middle SDI	Male	50-69 years	Number	2012	3947.78	4459.82	3313.49
DALYs (Disability-Adjusted Life Years)	Middle SDI	Male	50-69 years	Number	2013	4134.56	4655.09	3462.88
DALYs (Disability-Adjusted Life Years)	Middle SDI	Male	50-69 years	Number	2014	4336.96	4894.66	3598.19
DALYs (Disability-Adjusted Life Years)	Middle SDI	Male	50-69 years	Number	2015	4569.69	5122.87	3742.9
DALYs (Disability-Adjusted Life Years)	Middle SDI	Male	50-69 years	Number	2016	4737.76	5344.88	3884.27
DALYs (Disability-Adjusted Life Years)	Middle SDI	Male	50-69 years	Number	2017	4834.38	5473.86	3963.59
DALYs (Disability-Adjusted Life Years)	Middle SDI	Male	50-69 years	Number	2018	4961.49	5641.09	4026.5
DALYs (Disability-Adjusted Life Years)	Middle SDI	Male	50-69 years	Number	2019	5097.87	5815.03	4182.03
DALYs (Disability-Adjusted Life Years)	Middle SDI	Male	70+ years	Number	1990	0	0	0
DALYs (Disability-Adjusted Life Years)	Middle SDI	Male	70+ years	Number	1991	0	0	0
DALYs (Disability-Adjusted Life Years)	Middle SDI	Male	70+ years	Number	1992	0	0	0
DALYs (Disability-Adjusted Life Years)	Middle SDI	Male	70+ years	Number	1993	0	0	0
DALYs (Disability-Adjusted Life Years)	Middle SDI	Male	70+ years	Number	1994	0	0	0
DALYs (Disability-Adjusted Life Years)	Middle SDI	Male	70+ years	Number	1995	0	0	0
DALYs (Disability-Adjusted Life Years)	Middle SDI	Male	70+ years	Number	1996	0	0	0
DALYs (Disability-Adjusted Life Years)	Middle SDI	Male	70+ years	Number	1997	0	0	0
DALYs (Disability-Adjusted Life Years)	Middle SDI	Male	70+ years	Number	1998	0	0	0
DALYs (Disability-Adjusted Life Years)	Middle SDI	Male	70+ years	Number	1999	0	0	0
DALYs (Disability-Adjusted Life Years)	Middle SDI	Male	70+ years	Number	2000	0	0	0
DALYs (Disability-Adjusted Life Years)	Middle SDI	Male	70+ years	Number	2001	0	0	0
DALYs (Disability-Adjusted Life Years)	Middle SDI	Male	70+ years	Number	2002	0	0	0
DALYs (Disability-Adjusted Life Years)	Middle SDI	Male	70+ years	Number	2003	0	0	0
DALYs (Disability-Adjusted Life Years)	Middle SDI	Male	70+ years	Number	2004	0	0	0
DALYs (Disability-Adjusted Life Years)	Middle SDI	Male	70+ years	Number	2005	0	0	0
DALYs (Disability-Adjusted Life Years)	Middle SDI	Male	70+ years	Number	2006	0	0	0
DALYs (Disability-Adjusted Life Years)	Middle SDI	Male	70+ years	Number	2007	0	0	0
DALYs (Disability-Adjusted Life Years)	Middle SDI	Male	70+ years	Number	2008	0	0	0
DALYs (Disability-Adjusted Life Years)	Middle SDI	Male	70+ years	Number	2009	0	0	0
DALYs (Disability-Adjusted Life Years)	Middle SDI	Male	70+ years	Number	2010	0	0	0
DALYs (Disability-Adjusted Life Years)	Middle SDI	Male	70+ years	Number	2011	0	0	0
DALYs (Disability-Adjusted Life Years)	Middle SDI	Male	70+ years	Number	2012	0	0	0
DALYs (Disability-Adjusted Life Years)	Middle SDI	Male	70+ years	Number	2013	0	0	0
DALYs (Disability-Adjusted Life Years)	Middle SDI	Male	70+ years	Number	2014	0	0	0
DALYs (Disability-Adjusted Life Years)	Middle SDI	Male	70+ years	Number	2015	0	0	0
DALYs (Disability-Adjusted Life Years)	Middle SDI	Male	70+ years	Number	2016	0	0	0
DALYs (Disability-Adjusted Life Years)	Middle SDI	Male	70+ years	Number	2017	0	0	0
DALYs (Disability-Adjusted Life Years)	Middle SDI	Male	70+ years	Number	2018	0	0	0
DALYs (Disability-Adjusted Life Years)	Middle SDI	Male	70+ years	Number	2019	0	0	0
Prevalence	Global	Male	Under 5	Number	1990	141157	180998	108900
Prevalence	Global	Male	Under 5	Number	1991	138810	177787	107340
Prevalence	Global	Male	Under 5	Number	1992	136371	173430	105679
Prevalence	Global	Male	Under 5	Number	1993	133987	169242	104036
Prevalence	Global	Male	Under 5	Number	1994	131962	166195	101993
Prevalence	Global	Male	Under 5	Number	1995	130514	164297	100708
Prevalence	Global	Male	Under 5	Number	1996	129763	163765	100197
Prevalence	Global	Male	Under 5	Number	1997	129525	162994	100034
Prevalence	Global	Male	Under 5	Number	1998	129612	162708	100028
Prevalence	Global	Male	Under 5	Number	1999	129836	162853	100037
Prevalence	Global	Male	Under 5	Number	2000	130101	163476	100359
Prevalence	Global	Male	Under 5	Number	2001	130638	163871	100770
Prevalence	Global	Male	Under 5	Number	2002	131647	164818	101625
Prevalence	Global	Male	Under 5	Number	2003	132919	166135	102844
Prevalence	Global	Male	Under 5	Number	2004	134198	167766	103938
Prevalence	Global	Male	Under 5	Number	2005	135152	169098	104677
Prevalence	Global	Male	Under 5	Number	2006	135983	170158	105336
Prevalence	Global	Male	Under 5	Number	2007	137050	171496	106159
Prevalence	Global	Male	Under 5	Number	2008	138146	172874	107015
Prevalence	Global	Male	Under 5	Number	2009	139101	174097	107758
Prevalence	Global	Male	Under 5	Number	2010	139946	175103	108373
Prevalence	Global	Male	Under 5	Number	2011	140537	176070	108880
Prevalence	Global	Male	Under 5	Number	2012	140861	176785	109163
Prevalence	Global	Male	Under 5	Number	2013	141046	177235	109600
Prevalence	Global	Male	Under 5	Number	2014	141262	177705	109883
Prevalence	Global	Male	Under 5	Number	2015	142028	179153	110218
Prevalence	Global	Male	Under 5	Number	2016	150142	189677	116165
Prevalence	Global	Male	Under 5	Number	2017	158395	201683	121874
Prevalence	Global	Male	Under 5	Number	2018	158783	202323	122312
Prevalence	Global	Male	Under 5	Number	2019	156940	199995	120237
Prevalence	Global	Male	5-14 years	Number	1990	219091	279060	167151
Prevalence	Global	Male	5-14 years	Number	1991	218148	277402	167887
Prevalence	Global	Male	5-14 years	Number	1992	217747	276266	169029
Prevalence	Global	Male	5-14 years	Number	1993	217860	275298	169194
Prevalence	Global	Male	5-14 years	Number	1994	218443	275338	170350
Prevalence	Global	Male	5-14 years	Number	1995	219527	276909	171650
Prevalence	Global	Male	5-14 years	Number	1996	221084	278587	172783
Prevalence	Global	Male	5-14 years	Number	1997	222784	280413	173952
Prevalence	Global	Male	5-14 years	Number	1998	224343	282549	174939
Prevalence	Global	Male	5-14 years	Number	1999	225627	284428	175414
Prevalence	Global	Male	5-14 years	Number	2000	226361	285455	175884
Prevalence	Global	Male	5-14 years	Number	2001	227040	285799	176500
Prevalence	Global	Male	5-14 years	Number	2002	228143	286661	177937
Prevalence	Global	Male	5-14 years	Number	2003	229198	287574	179504
Prevalence	Global	Male	5-14 years	Number	2004	229873	288006	180196
Prevalence	Global	Male	5-14 years	Number	2005	229812	287770	180207
Prevalence	Global	Male	5-14 years	Number	2006	229223	287059	180047
Prevalence	Global	Male	5-14 years	Number	2007	228688	285783	179910
Prevalence	Global	Male	5-14 years	Number	2008	228392	285614	179892
Prevalence	Global	Male	5-14 years	Number	2009	228381	285730	179634
Prevalence	Global	Male	5-14 years	Number	2010	228762	286401	179621
Prevalence	Global	Male	5-14 years	Number	2011	229257	286966	179445
Prevalence	Global	Male	5-14 years	Number	2012	229739	287642	179406
Prevalence	Global	Male	5-14 years	Number	2013	230529	288921	180475
Prevalence	Global	Male	5-14 years	Number	2014	231883	291336	181982
Prevalence	Global	Male	5-14 years	Number	2015	234058	294682	183653
Prevalence	Global	Male	5-14 years	Number	2016	247732	312804	194423
Prevalence	Global	Male	5-14 years	Number	2017	262595	333738	204707
Prevalence	Global	Male	5-14 years	Number	2018	265566	337265	206131
Prevalence	Global	Male	5-14 years	Number	2019	264117	335495	204100
Prevalence	Global	Male	15-49 years	Number	1990	320761	399978	253778
Prevalence	Global	Male	15-49 years	Number	1991	321901	399656	256140
Prevalence	Global	Male	15-49 years	Number	1992	323109	399597	256853
Prevalence	Global	Male	15-49 years	Number	1993	324522	399693	258042
Prevalence	Global	Male	15-49 years	Number	1994	326358	400816	260048
Prevalence	Global	Male	15-49 years	Number	1995	328890	402628	262475
Prevalence	Global	Male	15-49 years	Number	1996	332297	406455	265238
Prevalence	Global	Male	15-49 years	Number	1997	336350	411183	268394
Prevalence	Global	Male	15-49 years	Number	1998	340923	416592	271919
Prevalence	Global	Male	15-49 years	Number	1999	345622	422241	275543
Prevalence	Global	Male	15-49 years	Number	2000	350343	428056	279231
Prevalence	Global	Male	15-49 years	Number	2001	356040	434817	283938
Prevalence	Global	Male	15-49 years	Number	2002	363109	443222	290418
Prevalence	Global	Male	15-49 years	Number	2003	370689	452151	297533
Prevalence	Global	Male	15-49 years	Number	2004	377861	459810	304293
Prevalence	Global	Male	15-49 years	Number	2005	383654	465599	309795
Prevalence	Global	Male	15-49 years	Number	2006	388058	469513	313660
Prevalence	Global	Male	15-49 years	Number	2007	391565	471996	316880
Prevalence	Global	Male	15-49 years	Number	2008	394209	474028	319385
Prevalence	Global	Male	15-49 years	Number	2009	395999	475192	321167
Prevalence	Global	Male	15-49 years	Number	2010	397294	477233	322437
Prevalence	Global	Male	15-49 years	Number	2011	398188	479275	323117
Prevalence	Global	Male	15-49 years	Number	2012	398417	480561	322751
Prevalence	Global	Male	15-49 years	Number	2013	398544	481513	321720
Prevalence	Global	Male	15-49 years	Number	2014	399166	482716	322236
Prevalence	Global	Male	15-49 years	Number	2015	401022	485681	323746
Prevalence	Global	Male	15-49 years	Number	2016	417373	508370	334885
Prevalence	Global	Male	15-49 years	Number	2017	435598	537791	347988
Prevalence	Global	Male	15-49 years	Number	2018	439884	545624	351923
Prevalence	Global	Male	15-49 years	Number	2019	438888	546711	351731
Prevalence	Global	Male	50-69 years	Number	1990	6881.93	9409.14	4934.82
Prevalence	Global	Male	50-69 years	Number	1991	7005.33	9561.81	5028.02
Prevalence	Global	Male	50-69 years	Number	1992	7103.81	9661.09	5117.05
Prevalence	Global	Male	50-69 years	Number	1993	7233.57	9803.33	5248.82
Prevalence	Global	Male	50-69 years	Number	1994	7388.99	9974.69	5410.04
Prevalence	Global	Male	50-69 years	Number	1995	7537.04	10154	5520.69
Prevalence	Global	Male	50-69 years	Number	1996	7738.3	10361.3	5687.64
Prevalence	Global	Male	50-69 years	Number	1997	8089.91	10767.9	5982.61
Prevalence	Global	Male	50-69 years	Number	1998	8471.61	11145.6	6297.81
Prevalence	Global	Male	50-69 years	Number	1999	8865.13	11654.8	6634.26
Prevalence	Global	Male	50-69 years	Number	2000	9232.61	12087.8	6926.1
Prevalence	Global	Male	50-69 years	Number	2001	9575.72	12422.9	7210.92
Prevalence	Global	Male	50-69 years	Number	2002	9891.89	12757.2	7482
Prevalence	Global	Male	50-69 years	Number	2003	10215.8	13145.6	7797.26
Prevalence	Global	Male	50-69 years	Number	2004	10534.3	13516.6	8066.96
Prevalence	Global	Male	50-69 years	Number	2005	10873.5	13880.1	8295.84
Prevalence	Global	Male	50-69 years	Number	2006	11203.9	14271.2	8564.41
Prevalence	Global	Male	50-69 years	Number	2007	11520	14657.6	8805.7
Prevalence	Global	Male	50-69 years	Number	2008	11830.3	15019.4	9048.99
Prevalence	Global	Male	50-69 years	Number	2009	12138.2	15372.2	9312.8
Prevalence	Global	Male	50-69 years	Number	2010	12469.5	15748.3	9592.04
Prevalence	Global	Male	50-69 years	Number	2011	12811.5	16177.9	9866.04
Prevalence	Global	Male	50-69 years	Number	2012	13163.5	16619.7	10187.4
Prevalence	Global	Male	50-69 years	Number	2013	13530.7	17058.1	10498.8
Prevalence	Global	Male	50-69 years	Number	2014	13907.4	17545.6	10764.9
Prevalence	Global	Male	50-69 years	Number	2015	14294.4	17981.5	11056.3
Prevalence	Global	Male	50-69 years	Number	2016	14639	18599.4	11227.4
Prevalence	Global	Male	50-69 years	Number	2017	14947.2	19108.8	11351.6
Prevalence	Global	Male	50-69 years	Number	2018	15318.7	19590.2	11593.5
Prevalence	Global	Male	50-69 years	Number	2019	15760.3	20313.9	11975.3
Prevalence	Global	Male	70+ years	Number	1990	0	0	0
Prevalence	Global	Male	70+ years	Number	1991	0	0	0
Prevalence	Global	Male	70+ years	Number	1992	0	0	0
Prevalence	Global	Male	70+ years	Number	1993	0	0	0
Prevalence	Global	Male	70+ years	Number	1994	0	0	0
Prevalence	Global	Male	70+ years	Number	1995	0	0	0
Prevalence	Global	Male	70+ years	Number	1996	0	0	0
Prevalence	Global	Male	70+ years	Number	1997	0	0	0
Prevalence	Global	Male	70+ years	Number	1998	0	0	0
Prevalence	Global	Male	70+ years	Number	1999	0	0	0
Prevalence	Global	Male	70+ years	Number	2000	0	0	0
Prevalence	Global	Male	70+ years	Number	2001	0	0	0
Prevalence	Global	Male	70+ years	Number	2002	0	0	0
Prevalence	Global	Male	70+ years	Number	2003	0	0	0
Prevalence	Global	Male	70+ years	Number	2004	0	0	0
Prevalence	Global	Male	70+ years	Number	2005	0	0	0
Prevalence	Global	Male	70+ years	Number	2006	0	0	0
Prevalence	Global	Male	70+ years	Number	2007	0	0	0
Prevalence	Global	Male	70+ years	Number	2008	0	0	0
Prevalence	Global	Male	70+ years	Number	2009	0	0	0
Prevalence	Global	Male	70+ years	Number	2010	0	0	0
Prevalence	Global	Male	70+ years	Number	2011	0	0	0
Prevalence	Global	Male	70+ years	Number	2012	0	0	0
Prevalence	Global	Male	70+ years	Number	2013	0	0	0
Prevalence	Global	Male	70+ years	Number	2014	0	0	0
Prevalence	Global	Male	70+ years	Number	2015	0	0	0
Prevalence	Global	Male	70+ years	Number	2016	0	0	0
Prevalence	Global	Male	70+ years	Number	2017	0	0	0
Prevalence	Global	Male	70+ years	Number	2018	0	0	0
Prevalence	Global	Male	70+ years	Number	2019	0	0	0
Prevalence	High-middle SDI	Male	Under 5	Number	1990	31283.3	39629.1	24149
Prevalence	High-middle SDI	Male	Under 5	Number	1991	29879.3	37685.7	23110.3
Prevalence	High-middle SDI	Male	Under 5	Number	1992	28383.1	35663.3	21983.2
Prevalence	High-middle SDI	Male	Under 5	Number	1993	26928.8	33807.3	20883.1
Prevalence	High-middle SDI	Male	Under 5	Number	1994	25660.4	32042.8	19934.2
Prevalence	High-middle SDI	Male	Under 5	Number	1995	24630.7	30788.8	19201.7
Prevalence	High-middle SDI	Male	Under 5	Number	1996	23821.8	29740.6	18594.9
Prevalence	High-middle SDI	Male	Under 5	Number	1997	23201	28922.2	18096.6
Prevalence	High-middle SDI	Male	Under 5	Number	1998	22746.6	28418	17734.1
Prevalence	High-middle SDI	Male	Under 5	Number	1999	22406.7	28042	17461.9
Prevalence	High-middle SDI	Male	Under 5	Number	2000	22175.8	27808.4	17282.6
Prevalence	High-middle SDI	Male	Under 5	Number	2001	22137.3	27681.3	17238.5
Prevalence	High-middle SDI	Male	Under 5	Number	2002	22310.3	27788.4	17425.4
Prevalence	High-middle SDI	Male	Under 5	Number	2003	22603.4	28085.7	17656.1
Prevalence	High-middle SDI	Male	Under 5	Number	2004	22900.5	28384.9	17910.8
Prevalence	High-middle SDI	Male	Under 5	Number	2005	23052.5	28530	18011.8
Prevalence	High-middle SDI	Male	Under 5	Number	2006	23083.6	28570	17999.8
Prevalence	High-middle SDI	Male	Under 5	Number	2007	23153.9	28701.4	18084.1
Prevalence	High-middle SDI	Male	Under 5	Number	2008	23273.3	28815.4	18135.5
Prevalence	High-middle SDI	Male	Under 5	Number	2009	23414.3	28988.9	18167.8
Prevalence	High-middle SDI	Male	Under 5	Number	2010	23577	29186.9	18254.1
Prevalence	High-middle SDI	Male	Under 5	Number	2011	23747.8	29433.9	18427.9
Prevalence	High-middle SDI	Male	Under 5	Number	2012	23881.2	29642.9	18649.6
Prevalence	High-middle SDI	Male	Under 5	Number	2013	23941.3	29821.4	18603.4
Prevalence	High-middle SDI	Male	Under 5	Number	2014	23968.9	30023.1	18515.2
Prevalence	High-middle SDI	Male	Under 5	Number	2015	24147.3	30373.3	18570.5
Prevalence	High-middle SDI	Male	Under 5	Number	2016	25248.4	31664.2	19387.6
Prevalence	High-middle SDI	Male	Under 5	Number	2017	26282.9	33174.4	20092.9
Prevalence	High-middle SDI	Male	Under 5	Number	2018	26060	32912.6	19907.5
Prevalence	High-middle SDI	Male	Under 5	Number	2019	25206.5	32210.6	19006
Prevalence	High-middle SDI	Male	5-14 years	Number	1990	54943	69883.3	42678.6
Prevalence	High-middle SDI	Male	5-14 years	Number	1991	53534.9	67849.5	41710.4
Prevalence	High-middle SDI	Male	5-14 years	Number	1992	52321.5	66352.1	40950.2
Prevalence	High-middle SDI	Male	5-14 years	Number	1993	51293.7	64599.7	40116.9
Prevalence	High-middle SDI	Male	5-14 years	Number	1994	50464.5	63666.5	39491.3
Prevalence	High-middle SDI	Male	5-14 years	Number	1995	49882.9	62858.5	39065.7
Prevalence	High-middle SDI	Male	5-14 years	Number	1996	49443.1	62265.2	38677
Prevalence	High-middle SDI	Male	5-14 years	Number	1997	48936.2	61735.8	38260.6
Prevalence	High-middle SDI	Male	5-14 years	Number	1998	48328.7	61019.3	37656.7
Prevalence	High-middle SDI	Male	5-14 years	Number	1999	47692.2	60354.2	37032.5
Prevalence	High-middle SDI	Male	5-14 years	Number	2000	46980.5	59297.3	36546
Prevalence	High-middle SDI	Male	5-14 years	Number	2001	46355.3	58383.5	36134.9
Prevalence	High-middle SDI	Male	5-14 years	Number	2002	45942.3	57707.9	35927.7
Prevalence	High-middle SDI	Male	5-14 years	Number	2003	45587	57042.3	35643.5
Prevalence	High-middle SDI	Male	5-14 years	Number	2004	45135.1	56307.8	35346.7
Prevalence	High-middle SDI	Male	5-14 years	Number	2005	44457.4	55164	35024.2
Prevalence	High-middle SDI	Male	5-14 years	Number	2006	43554.6	53884.2	34215.1
Prevalence	High-middle SDI	Male	5-14 years	Number	2007	42632.5	52839.9	33586.1
Prevalence	High-middle SDI	Male	5-14 years	Number	2008	41845.2	51734.8	32946.3
Prevalence	High-middle SDI	Male	5-14 years	Number	2009	41249.7	51033.9	32410.1
Prevalence	High-middle SDI	Male	5-14 years	Number	2010	40917.7	50677.8	32232.8
Prevalence	High-middle SDI	Male	5-14 years	Number	2011	40753.1	50647.2	32023.9
Prevalence	High-middle SDI	Male	5-14 years	Number	2012	40656.8	50403.9	31911.7
Prevalence	High-middle SDI	Male	5-14 years	Number	2013	40687.1	50529.9	32014.6
Prevalence	High-middle SDI	Male	5-14 years	Number	2014	40875.1	50958.4	32173.3
Prevalence	High-middle SDI	Male	5-14 years	Number	2015	41233.1	51625.1	32276.9
Prevalence	High-middle SDI	Male	5-14 years	Number	2016	43031.3	54081.8	33721.6
Prevalence	High-middle SDI	Male	5-14 years	Number	2017	44908.8	56560	35196.3
Prevalence	High-middle SDI	Male	5-14 years	Number	2018	44789.3	56862.6	35060.3
Prevalence	High-middle SDI	Male	5-14 years	Number	2019	43427.1	55465.4	33721.1
Prevalence	High-middle SDI	Male	15-49 years	Number	1990	89477.9	111745	70733.9
Prevalence	High-middle SDI	Male	15-49 years	Number	1991	87972.4	109493	69830.9
Prevalence	High-middle SDI	Male	15-49 years	Number	1992	86695.5	107697	68914.4
Prevalence	High-middle SDI	Male	15-49 years	Number	1993	85727.8	105592	68169
Prevalence	High-middle SDI	Male	15-49 years	Number	1994	85163.7	103928	67724
Prevalence	High-middle SDI	Male	15-49 years	Number	1995	85127.2	103499	67768.6
Prevalence	High-middle SDI	Male	15-49 years	Number	1996	85477.1	104045	68013.1
Prevalence	High-middle SDI	Male	15-49 years	Number	1997	86074.4	105066	68473
Prevalence	High-middle SDI	Male	15-49 years	Number	1998	86928.2	106412	69096.4
Prevalence	High-middle SDI	Male	15-49 years	Number	1999	87946.2	107974	69883.4
Prevalence	High-middle SDI	Male	15-49 years	Number	2000	89146.5	109466	71044.2
Prevalence	High-middle SDI	Male	15-49 years	Number	2001	90942.6	111398	72528.7
Prevalence	High-middle SDI	Male	15-49 years	Number	2002	93501	114109	74625.2
Prevalence	High-middle SDI	Male	15-49 years	Number	2003	96273.5	116861	77161.6
Prevalence	High-middle SDI	Male	15-49 years	Number	2004	98726	119415	79279.7
Prevalence	High-middle SDI	Male	15-49 years	Number	2005	100319	121007	80774
Prevalence	High-middle SDI	Male	15-49 years	Number	2006	100709	122025	81462.3
Prevalence	High-middle SDI	Male	15-49 years	Number	2007	100157	120934	80490.7
Prevalence	High-middle SDI	Male	15-49 years	Number	2008	99052.6	119677	79641.7
Prevalence	High-middle SDI	Male	15-49 years	Number	2009	97857.8	118318	78825.5
Prevalence	High-middle SDI	Male	15-49 years	Number	2010	97015.7	117265	78184.4
Prevalence	High-middle SDI	Male	15-49 years	Number	2011	96400.3	116974	77531.1
Prevalence	High-middle SDI	Male	15-49 years	Number	2012	95632.2	116209	76996.4
Prevalence	High-middle SDI	Male	15-49 years	Number	2013	94757.3	115401	76382.5
Prevalence	High-middle SDI	Male	15-49 years	Number	2014	93902.2	114554	75612.6
Prevalence	High-middle SDI	Male	15-49 years	Number	2015	93296	113976	74269.5
Prevalence	High-middle SDI	Male	15-49 years	Number	2016	95088.1	116535	76304.3
Prevalence	High-middle SDI	Male	15-49 years	Number	2017	96836.5	119167	77506.2
Prevalence	High-middle SDI	Male	15-49 years	Number	2018	95410	118233	76298.2
Prevalence	High-middle SDI	Male	15-49 years	Number	2019	92186.8	114955	73561.1
Prevalence	High-middle SDI	Male	50-69 years	Number	1990	2210.48	3052.14	1576.16
Prevalence	High-middle SDI	Male	50-69 years	Number	1991	2233.21	3060.49	1590.64
Prevalence	High-middle SDI	Male	50-69 years	Number	1992	2237.98	3039.71	1599.7
Prevalence	High-middle SDI	Male	50-69 years	Number	1993	2249.54	3036.88	1620.76
Prevalence	High-middle SDI	Male	50-69 years	Number	1994	2276.36	3043.08	1646.35
Prevalence	High-middle SDI	Male	50-69 years	Number	1995	2311.26	3079.2	1674.07
Prevalence	High-middle SDI	Male	50-69 years	Number	1996	2357.48	3119.4	1718.47
Prevalence	High-middle SDI	Male	50-69 years	Number	1997	2427.16	3203.66	1771.19
Prevalence	High-middle SDI	Male	50-69 years	Number	1998	2503.73	3314.48	1835.48
Prevalence	High-middle SDI	Male	50-69 years	Number	1999	2593.92	3434.31	1910.59
Prevalence	High-middle SDI	Male	50-69 years	Number	2000	2682.59	3553.73	1983.34
Prevalence	High-middle SDI	Male	50-69 years	Number	2001	2781.18	3648.7	2066.88
Prevalence	High-middle SDI	Male	50-69 years	Number	2002	2890.97	3794.71	2153.43
Prevalence	High-middle SDI	Male	50-69 years	Number	2003	3013.68	3931.5	2246.65
Prevalence	High-middle SDI	Male	50-69 years	Number	2004	3126.58	4060.69	2331.75
Prevalence	High-middle SDI	Male	50-69 years	Number	2005	3235.56	4173.72	2425.88
Prevalence	High-middle SDI	Male	50-69 years	Number	2006	3308.92	4261.63	2498.17
Prevalence	High-middle SDI	Male	50-69 years	Number	2007	3356.52	4310.35	2531.73
Prevalence	High-middle SDI	Male	50-69 years	Number	2008	3392.19	4363.95	2564.97
Prevalence	High-middle SDI	Male	50-69 years	Number	2009	3427.09	4398.65	2599.85
Prevalence	High-middle SDI	Male	50-69 years	Number	2010	3489.75	4475.71	2652.38
Prevalence	High-middle SDI	Male	50-69 years	Number	2011	3567.66	4574.47	2716.74
Prevalence	High-middle SDI	Male	50-69 years	Number	2012	3658.38	4684.57	2789.91
Prevalence	High-middle SDI	Male	50-69 years	Number	2013	3757.02	4816.1	2866.63
Prevalence	High-middle SDI	Male	50-69 years	Number	2014	3862.15	4948.53	2951.04
Prevalence	High-middle SDI	Male	50-69 years	Number	2015	3978.1	5077.18	3052.29
Prevalence	High-middle SDI	Male	50-69 years	Number	2016	4093.02	5245.13	3120.7
Prevalence	High-middle SDI	Male	50-69 years	Number	2017	4192.67	5383.05	3186.57
Prevalence	High-middle SDI	Male	50-69 years	Number	2018	4264.73	5505.77	3231.06
Prevalence	High-middle SDI	Male	50-69 years	Number	2019	4311.07	5619.87	3254.35
Prevalence	High-middle SDI	Male	70+ years	Number	1990	0	0	0
Prevalence	High-middle SDI	Male	70+ years	Number	1991	0	0	0
Prevalence	High-middle SDI	Male	70+ years	Number	1992	0	0	0
Prevalence	High-middle SDI	Male	70+ years	Number	1993	0	0	0
Prevalence	High-middle SDI	Male	70+ years	Number	1994	0	0	0
Prevalence	High-middle SDI	Male	70+ years	Number	1995	0	0	0
Prevalence	High-middle SDI	Male	70+ years	Number	1996	0	0	0
Prevalence	High-middle SDI	Male	70+ years	Number	1997	0	0	0
Prevalence	High-middle SDI	Male	70+ years	Number	1998	0	0	0
Prevalence	High-middle SDI	Male	70+ years	Number	1999	0	0	0
Prevalence	High-middle SDI	Male	70+ years	Number	2000	0	0	0
Prevalence	High-middle SDI	Male	70+ years	Number	2001	0	0	0
Prevalence	High-middle SDI	Male	70+ years	Number	2002	0	0	0
Prevalence	High-middle SDI	Male	70+ years	Number	2003	0	0	0
Prevalence	High-middle SDI	Male	70+ years	Number	2004	0	0	0
Prevalence	High-middle SDI	Male	70+ years	Number	2005	0	0	0
Prevalence	High-middle SDI	Male	70+ years	Number	2006	0	0	0
Prevalence	High-middle SDI	Male	70+ years	Number	2007	0	0	0
Prevalence	High-middle SDI	Male	70+ years	Number	2008	0	0	0
Prevalence	High-middle SDI	Male	70+ years	Number	2009	0	0	0
Prevalence	High-middle SDI	Male	70+ years	Number	2010	0	0	0
Prevalence	High-middle SDI	Male	70+ years	Number	2011	0	0	0
Prevalence	High-middle SDI	Male	70+ years	Number	2012	0	0	0
Prevalence	High-middle SDI	Male	70+ years	Number	2013	0	0	0
Prevalence	High-middle SDI	Male	70+ years	Number	2014	0	0	0
Prevalence	High-middle SDI	Male	70+ years	Number	2015	0	0	0
Prevalence	High-middle SDI	Male	70+ years	Number	2016	0	0	0
Prevalence	High-middle SDI	Male	70+ years	Number	2017	0	0	0
Prevalence	High-middle SDI	Male	70+ years	Number	2018	0	0	0
Prevalence	High-middle SDI	Male	70+ years	Number	2019	0	0	0
Prevalence	High SDI	Male	Under 5	Number	1990	22768.5	27844.1	18044.3
Prevalence	High SDI	Male	Under 5	Number	1991	23007.4	27929.2	18226.4
Prevalence	High SDI	Male	Under 5	Number	1992	23174.8	27951.4	18373.4
Prevalence	High SDI	Male	Under 5	Number	1993	23227.8	28058.7	18433.7
Prevalence	High SDI	Male	Under 5	Number	1994	23168.6	27998.6	18407.2
Prevalence	High SDI	Male	Under 5	Number	1995	22972.2	27865.3	18252.2
Prevalence	High SDI	Male	Under 5	Number	1996	22748.6	27568.4	18090.1
Prevalence	High SDI	Male	Under 5	Number	1997	22541.8	27322	17974.2
Prevalence	High SDI	Male	Under 5	Number	1998	22355.9	27080.3	17854.5
Prevalence	High SDI	Male	Under 5	Number	1999	22199	26890	17706.3
Prevalence	High SDI	Male	Under 5	Number	2000	22084.2	26796.6	17601.5
Prevalence	High SDI	Male	Under 5	Number	2001	21918.4	26510.3	17533.1
Prevalence	High SDI	Male	Under 5	Number	2002	21673.3	26155.4	17427.8
Prevalence	High SDI	Male	Under 5	Number	2003	21418.6	25777.1	17343.6
Prevalence	High SDI	Male	Under 5	Number	2004	21169.2	25292.3	17261.2
Prevalence	High SDI	Male	Under 5	Number	2005	20928.5	24780.2	17171.1
Prevalence	High SDI	Male	Under 5	Number	2006	20746.9	24442.8	17090.5
Prevalence	High SDI	Male	Under 5	Number	2007	20591.7	24127.5	17028.6
Prevalence	High SDI	Male	Under 5	Number	2008	20434.7	23848.3	17057.8
Prevalence	High SDI	Male	Under 5	Number	2009	20298.4	23634.7	17026.2
Prevalence	High SDI	Male	Under 5	Number	2010	20269.8	23588.8	17072.8
Prevalence	High SDI	Male	Under 5	Number	2011	20248.8	23629.8	16922.9
Prevalence	High SDI	Male	Under 5	Number	2012	20120.2	23575.9	16803.9
Prevalence	High SDI	Male	Under 5	Number	2013	19953.6	23448.8	16687.8
Prevalence	High SDI	Male	Under 5	Number	2014	19837.1	23407.7	16574.8
Prevalence	High SDI	Male	Under 5	Number	2015	19797.8	23469.3	16498.4
Prevalence	High SDI	Male	Under 5	Number	2016	20346.3	24160.4	16741.1
Prevalence	High SDI	Male	Under 5	Number	2017	20993.8	25208.1	17068.6
Prevalence	High SDI	Male	Under 5	Number	2018	21131.7	25508.4	17115.2
Prevalence	High SDI	Male	Under 5	Number	2019	21081.3	25610.2	16813.3
Prevalence	High SDI	Male	5-14 years	Number	1990	42123.6	52063.9	33578.3
Prevalence	High SDI	Male	5-14 years	Number	1991	42652.3	52445.7	34121.2
Prevalence	High SDI	Male	5-14 years	Number	1992	43190.2	52818.9	34574.6
Prevalence	High SDI	Male	5-14 years	Number	1993	43689.9	53329.8	35040.6
Prevalence	High SDI	Male	5-14 years	Number	1994	44026.5	53491.3	35334.7
Prevalence	High SDI	Male	5-14 years	Number	1995	44140.1	53634.1	35346.1
Prevalence	High SDI	Male	5-14 years	Number	1996	44149.2	53549.6	35432
Prevalence	High SDI	Male	5-14 years	Number	1997	44160.6	53619.1	35538.5
Prevalence	High SDI	Male	5-14 years	Number	1998	44156.2	53593.1	35588.3
Prevalence	High SDI	Male	5-14 years	Number	1999	44135.5	53647.5	35605.3
Prevalence	High SDI	Male	5-14 years	Number	2000	44077.2	53704.5	35538.1
Prevalence	High SDI	Male	5-14 years	Number	2001	43945.6	53241.9	35483.6
Prevalence	High SDI	Male	5-14 years	Number	2002	43726.9	52741.8	35442.5
Prevalence	High SDI	Male	5-14 years	Number	2003	43386.7	51932.7	35439.6
Prevalence	High SDI	Male	5-14 years	Number	2004	42994.8	51253.5	35420.5
Prevalence	High SDI	Male	5-14 years	Number	2005	42552	50578.2	35196.8
Prevalence	High SDI	Male	5-14 years	Number	2006	41920	49491.3	34908.2
Prevalence	High SDI	Male	5-14 years	Number	2007	41058.6	48178.8	34407.8
Prevalence	High SDI	Male	5-14 years	Number	2008	40187	46985.7	33858.1
Prevalence	High SDI	Male	5-14 years	Number	2009	39455.9	46067.9	33386.5
Prevalence	High SDI	Male	5-14 years	Number	2010	39018.5	45532.3	33028.4
Prevalence	High SDI	Male	5-14 years	Number	2011	38802.6	45323.2	32921.7
Prevalence	High SDI	Male	5-14 years	Number	2012	38620.2	45153.2	32865
Prevalence	High SDI	Male	5-14 years	Number	2013	38484.2	45146.4	32640.4
Prevalence	High SDI	Male	5-14 years	Number	2014	38403.3	45160.2	32456.4
Prevalence	High SDI	Male	5-14 years	Number	2015	38401.1	45312.8	32353.7
Prevalence	High SDI	Male	5-14 years	Number	2016	39628.2	46968	33146.7
Prevalence	High SDI	Male	5-14 years	Number	2017	41208.3	49185.7	33871.9
Prevalence	High SDI	Male	5-14 years	Number	2018	41786.8	50280.1	34030.7
Prevalence	High SDI	Male	5-14 years	Number	2019	41965.7	50957.8	33961.5
Prevalence	High SDI	Male	15-49 years	Number	1990	112739	139660	90442.2
Prevalence	High SDI	Male	15-49 years	Number	1991	114516	140863	91843
Prevalence	High SDI	Male	15-49 years	Number	1992	116006	141429	93269.5
Prevalence	High SDI	Male	15-49 years	Number	1993	117169	141862	95042.8
Prevalence	High SDI	Male	15-49 years	Number	1994	118048	141976	95862.5
Prevalence	High SDI	Male	15-49 years	Number	1995	118608	142481	96247.9
Prevalence	High SDI	Male	15-49 years	Number	1996	119063	143013	96692
Prevalence	High SDI	Male	15-49 years	Number	1997	119357	143377	97350.1
Prevalence	High SDI	Male	15-49 years	Number	1998	119597	143842	97693.5
Prevalence	High SDI	Male	15-49 years	Number	1999	119716	144203	98123.6
Prevalence	High SDI	Male	15-49 years	Number	2000	119724	144569	98188.8
Prevalence	High SDI	Male	15-49 years	Number	2001	119690	143893	98519.8
Prevalence	High SDI	Male	15-49 years	Number	2002	119453	142927	98771.1
Prevalence	High SDI	Male	15-49 years	Number	2003	119154	141666	98994.1
Prevalence	High SDI	Male	15-49 years	Number	2004	118936	140834	99401.8
Prevalence	High SDI	Male	15-49 years	Number	2005	118867	139926	100113
Prevalence	High SDI	Male	15-49 years	Number	2006	119112	139432	100871
Prevalence	High SDI	Male	15-49 years	Number	2007	119526	139472	101799
[truncated: 4,842 more rows]
