# Supplementary material for: Global, Regional, and National Burden and Trends of Down Syndrome From 1990 to 2019
Source: Front Genet. 2022 Jul 15;13:908482. doi: 10.3389/fgene.2022.908482 (PMC9337874; doi:10.3389/fgene.2022.908482)
Supplement: Supplementary file 2 [file Table3.XLSX]

## Sheet: Sheet1
Table S3. The ASIR, ASPR, age-standardized DALY rate and ASDR of DS in 204 countries and territories in 2019.
measure_name	location_id	location_name	sex_name	age_name	metric_name	year	val	upper	lower
Incidence	6	China	Both	Age-standardized	Rate	2019	1.11595	1.52581	0.781971
Incidence	7	Democratic People's Republic of Korea	Both	Age-standardized	Rate	2019	0.929456	1.23559	0.69259
Incidence	8	Taiwan (Province of China)	Both	Age-standardized	Rate	2019	0.83677	1.22492	0.546296
Incidence	10	Cambodia	Both	Age-standardized	Rate	2019	0.952157	1.2741	0.702215
Incidence	11	Indonesia	Both	Age-standardized	Rate	2019	1.64451	2.1693	1.2448
Incidence	12	Lao People's Democratic Republic	Both	Age-standardized	Rate	2019	1.18896	1.60809	0.86663
Incidence	13	Malaysia	Both	Age-standardized	Rate	2019	0.869775	1.28063	0.582957
Incidence	14	Maldives	Both	Age-standardized	Rate	2019	1.71259	2.52032	0.99624
Incidence	15	Myanmar	Both	Age-standardized	Rate	2019	1.27708	1.69473	0.947649
Incidence	16	Philippines	Both	Age-standardized	Rate	2019	0.912781	1.18218	0.705361
Incidence	17	Sri Lanka	Both	Age-standardized	Rate	2019	1.17204	1.70622	0.728197
Incidence	18	Thailand	Both	Age-standardized	Rate	2019	1.00007	1.44699	0.657233
Incidence	19	Timor-Leste	Both	Age-standardized	Rate	2019	1.20565	1.60573	0.895204
Incidence	20	Viet Nam	Both	Age-standardized	Rate	2019	0.947509	1.35009	0.644046
Incidence	22	Fiji	Both	Age-standardized	Rate	2019	1.14905	1.45211	0.885403
Incidence	23	Kiribati	Both	Age-standardized	Rate	2019	1.08806	1.53258	0.75479
Incidence	24	Marshall Islands	Both	Age-standardized	Rate	2019	0.914498	1.27345	0.653612
Incidence	25	Micronesia (Federated States of)	Both	Age-standardized	Rate	2019	0.835697	1.14253	0.616952
Incidence	26	Papua New Guinea	Both	Age-standardized	Rate	2019	1.23731	1.63813	0.894309
Incidence	27	Samoa	Both	Age-standardized	Rate	2019	0.604449	0.803104	0.450775
Incidence	28	Solomon Islands	Both	Age-standardized	Rate	2019	1.01499	1.4135	0.71177
Incidence	29	Tonga	Both	Age-standardized	Rate	2019	0.636028	0.82591	0.484786
Incidence	30	Vanuatu	Both	Age-standardized	Rate	2019	0.833502	1.14825	0.5923
Incidence	33	Armenia	Both	Age-standardized	Rate	2019	0.772739	1.01013	0.579526
Incidence	34	Azerbaijan	Both	Age-standardized	Rate	2019	1.06601	1.44853	0.781963
Incidence	35	Georgia	Both	Age-standardized	Rate	2019	1.28783	1.6979	0.956869
Incidence	36	Kazakhstan	Both	Age-standardized	Rate	2019	0.949329	1.25225	0.696055
Incidence	37	Kyrgyzstan	Both	Age-standardized	Rate	2019	0.906312	1.19548	0.652895
Incidence	38	Mongolia	Both	Age-standardized	Rate	2019	1.17276	1.58656	0.856019
Incidence	39	Tajikistan	Both	Age-standardized	Rate	2019	1.05497	1.43573	0.763759
Incidence	40	Turkmenistan	Both	Age-standardized	Rate	2019	1.13467	1.48938	0.844138
Incidence	41	Uzbekistan	Both	Age-standardized	Rate	2019	0.91746	1.24387	0.657597
Incidence	43	Albania	Both	Age-standardized	Rate	2019	1.30478	1.7731	0.887398
Incidence	44	Bosnia and Herzegovina	Both	Age-standardized	Rate	2019	1.5617	2.14677	1.04516
Incidence	45	Bulgaria	Both	Age-standardized	Rate	2019	1.24195	1.65999	0.90116
Incidence	46	Croatia	Both	Age-standardized	Rate	2019	2.71128	3.68138	1.72162
Incidence	47	Czechia	Both	Age-standardized	Rate	2019	1.7088	2.3801	1.09081
Incidence	48	Hungary	Both	Age-standardized	Rate	2019	1.68724	2.28354	1.11879
Incidence	49	North Macedonia	Both	Age-standardized	Rate	2019	1.45491	1.95563	1.00163
Incidence	50	Montenegro	Both	Age-standardized	Rate	2019	1.63529	2.20674	1.07091
Incidence	51	Poland	Both	Age-standardized	Rate	2019	1.56834	2.03973	1.17183
Incidence	52	Romania	Both	Age-standardized	Rate	2019	1.08482	1.48949	0.77923
Incidence	53	Serbia	Both	Age-standardized	Rate	2019	1.08154	1.46816	0.763197
Incidence	54	Slovakia	Both	Age-standardized	Rate	2019	1.4354	1.9788	0.997034
Incidence	55	Slovenia	Both	Age-standardized	Rate	2019	2.06633	2.92305	1.40244
Incidence	57	Belarus	Both	Age-standardized	Rate	2019	1.59138	2.27166	1.11661
Incidence	58	Estonia	Both	Age-standardized	Rate	2019	1.54097	2.18948	1.10537
Incidence	59	Latvia	Both	Age-standardized	Rate	2019	1.64182	2.2876	1.15059
Incidence	60	Lithuania	Both	Age-standardized	Rate	2019	1.79765	2.39921	1.31372
Incidence	61	Republic of Moldova	Both	Age-standardized	Rate	2019	1.59848	2.15663	1.13255
Incidence	62	Russian Federation	Both	Age-standardized	Rate	2019	1.37619	1.81313	1.01549
Incidence	63	Ukraine	Both	Age-standardized	Rate	2019	1.58268	2.13795	1.14093
Incidence	66	Brunei Darussalam	Both	Age-standardized	Rate	2019	3.9436	4.97025	3.01823
Incidence	67	Japan	Both	Age-standardized	Rate	2019	1.90889	2.40293	1.46674
Incidence	68	Republic of Korea	Both	Age-standardized	Rate	2019	2.13141	2.72489	1.62285
Incidence	69	Singapore	Both	Age-standardized	Rate	2019	2.22999	2.88656	1.66828
Incidence	71	Australia	Both	Age-standardized	Rate	2019	2.13402	2.85159	1.51521
Incidence	72	New Zealand	Both	Age-standardized	Rate	2019	2.33013	3.11443	1.75483
Incidence	74	Andorra	Both	Age-standardized	Rate	2019	2.56494	3.21513	2.00364
Incidence	75	Austria	Both	Age-standardized	Rate	2019	2.56675	3.50007	1.88607
Incidence	76	Belgium	Both	Age-standardized	Rate	2019	2.12796	2.96978	1.62916
Incidence	77	Cyprus	Both	Age-standardized	Rate	2019	1.86507	2.34863	1.49431
Incidence	78	Denmark	Both	Age-standardized	Rate	2019	2.05804	2.6095	1.61212
Incidence	79	Finland	Both	Age-standardized	Rate	2019	2.1379	2.6305	1.74646
Incidence	80	France	Both	Age-standardized	Rate	2019	1.95195	2.40897	1.55382
Incidence	81	Germany	Both	Age-standardized	Rate	2019	2.05139	2.63231	1.57462
Incidence	82	Greece	Both	Age-standardized	Rate	2019	3.0577	4.40202	2.22497
Incidence	83	Iceland	Both	Age-standardized	Rate	2019	2.43405	3.33471	1.78783
Incidence	84	Ireland	Both	Age-standardized	Rate	2019	3.80036	5.13729	2.72665
Incidence	85	Israel	Both	Age-standardized	Rate	2019	1.79111	2.20128	1.45282
Incidence	86	Italy	Both	Age-standardized	Rate	2019	1.73439	2.25279	1.31276
Incidence	87	Luxembourg	Both	Age-standardized	Rate	2019	1.82263	2.29616	1.4155
Incidence	88	Malta	Both	Age-standardized	Rate	2019	3.24296	4.12003	2.55235
Incidence	89	Netherlands	Both	Age-standardized	Rate	2019	2.28894	2.93111	1.83459
Incidence	90	Norway	Both	Age-standardized	Rate	2019	1.86609	2.33263	1.4795
Incidence	91	Portugal	Both	Age-standardized	Rate	2019	2.01511	2.49983	1.61256
Incidence	92	Spain	Both	Age-standardized	Rate	2019	1.70113	2.13837	1.33155
Incidence	93	Sweden	Both	Age-standardized	Rate	2019	2.03858	2.53065	1.63247
Incidence	94	Switzerland	Both	Age-standardized	Rate	2019	2.41493	3.68254	1.68898
Incidence	95	United Kingdom	Both	Age-standardized	Rate	2019	2.4292	3.01156	1.92408
Incidence	97	Argentina	Both	Age-standardized	Rate	2019	2.59264	3.28614	2.00193
Incidence	98	Chile	Both	Age-standardized	Rate	2019	2.43301	3.06036	1.91227
Incidence	99	Uruguay	Both	Age-standardized	Rate	2019	2.14383	2.69613	1.67937
Incidence	101	Canada	Both	Age-standardized	Rate	2019	1.96486	2.68612	1.37402
Incidence	102	United States of America	Both	Age-standardized	Rate	2019	1.17529	1.40992	0.940074
Incidence	105	Antigua and Barbuda	Both	Age-standardized	Rate	2019	1.22053	1.57531	0.943171
Incidence	106	Bahamas	Both	Age-standardized	Rate	2019	1.36326	1.74581	1.0338
Incidence	107	Barbados	Both	Age-standardized	Rate	2019	1.27409	1.65743	0.990741
Incidence	108	Belize	Both	Age-standardized	Rate	2019	1.53062	2.00111	1.18021
Incidence	109	Cuba	Both	Age-standardized	Rate	2019	0.917012	1.16673	0.720618
Incidence	110	Dominica	Both	Age-standardized	Rate	2019	1.70203	2.21544	1.3249
Incidence	111	Dominican Republic	Both	Age-standardized	Rate	2019	2.00101	2.66928	1.54272
Incidence	112	Grenada	Both	Age-standardized	Rate	2019	1.51507	1.96991	1.1586
Incidence	113	Guyana	Both	Age-standardized	Rate	2019	1.52798	2.03153	1.10144
Incidence	114	Haiti	Both	Age-standardized	Rate	2019	3.5433	5.00231	2.49632
Incidence	115	Jamaica	Both	Age-standardized	Rate	2019	1.31113	1.68923	1.02354
Incidence	116	Saint Lucia	Both	Age-standardized	Rate	2019	1.34936	1.80764	0.999516
Incidence	117	Saint Vincent and the Grenadines	Both	Age-standardized	Rate	2019	1.48093	1.94218	1.13731
Incidence	118	Suriname	Both	Age-standardized	Rate	2019	1.6046	2.17642	1.15776
Incidence	119	Trinidad and Tobago	Both	Age-standardized	Rate	2019	1.53002	1.98206	1.20347
Incidence	121	Bolivia (Plurinational State of)	Both	Age-standardized	Rate	2019	1.5063	1.88767	1.16598
Incidence	122	Ecuador	Both	Age-standardized	Rate	2019	1.16282	1.46137	0.915881
Incidence	123	Peru	Both	Age-standardized	Rate	2019	0.923237	1.23984	0.695659
Incidence	125	Colombia	Both	Age-standardized	Rate	2019	1.7449	2.3434	1.21387
Incidence	126	Costa Rica	Both	Age-standardized	Rate	2019	1.69297	2.34317	1.17522
Incidence	127	El Salvador	Both	Age-standardized	Rate	2019	1.72492	2.30989	1.26845
Incidence	128	Guatemala	Both	Age-standardized	Rate	2019	1.81413	2.37286	1.37932
Incidence	129	Honduras	Both	Age-standardized	Rate	2019	1.56599	2.09561	1.09859
Incidence	130	Mexico	Both	Age-standardized	Rate	2019	1.30247	1.64669	1.02221
Incidence	131	Nicaragua	Both	Age-standardized	Rate	2019	1.27128	1.69338	0.954641
Incidence	132	Panama	Both	Age-standardized	Rate	2019	1.32616	1.74845	0.974113
Incidence	133	Venezuela (Bolivarian Republic of)	Both	Age-standardized	Rate	2019	1.92087	2.51996	1.41121
Incidence	135	Brazil	Both	Age-standardized	Rate	2019	1.92678	2.44229	1.5032
Incidence	136	Paraguay	Both	Age-standardized	Rate	2019	2.49596	3.27465	1.81247
Incidence	139	Algeria	Both	Age-standardized	Rate	2019	2.75225	3.63244	2.12416
Incidence	140	Bahrain	Both	Age-standardized	Rate	2019	1.30819	1.69363	1.00452
Incidence	141	Egypt	Both	Age-standardized	Rate	2019	1.96118	2.70325	1.44084
Incidence	142	Iran (Islamic Republic of)	Both	Age-standardized	Rate	2019	1.87944	2.44986	1.4556
Incidence	143	Iraq	Both	Age-standardized	Rate	2019	1.71588	2.45239	1.14463
Incidence	144	Jordan	Both	Age-standardized	Rate	2019	1.83438	2.39576	1.40996
Incidence	145	Kuwait	Both	Age-standardized	Rate	2019	1.54387	2.05305	1.14928
Incidence	146	Lebanon	Both	Age-standardized	Rate	2019	1.6183	2.14339	1.22539
Incidence	147	Libya	Both	Age-standardized	Rate	2019	2.25245	2.87142	1.76998
Incidence	148	Morocco	Both	Age-standardized	Rate	2019	2.61572	3.49434	1.93067
Incidence	149	Palestine	Both	Age-standardized	Rate	2019	1.70619	2.22975	1.30295
Incidence	150	Oman	Both	Age-standardized	Rate	2019	2.03224	2.63413	1.53814
Incidence	151	Qatar	Both	Age-standardized	Rate	2019	1.6748	2.12484	1.28262
Incidence	152	Saudi Arabia	Both	Age-standardized	Rate	2019	1.40351	1.82447	1.07421
Incidence	153	Syrian Arab Republic	Both	Age-standardized	Rate	2019	2.2036	2.88451	1.66416
Incidence	154	Tunisia	Both	Age-standardized	Rate	2019	1.71371	2.19189	1.30523
Incidence	155	Turkey	Both	Age-standardized	Rate	2019	1.55113	2.00911	1.18828
Incidence	156	United Arab Emirates	Both	Age-standardized	Rate	2019	2.3935	3.09738	1.84249
Incidence	157	Yemen	Both	Age-standardized	Rate	2019	2.74277	3.86817	1.82902
Incidence	160	Afghanistan	Both	Age-standardized	Rate	2019	3.0635	4.58269	1.84577
Incidence	161	Bangladesh	Both	Age-standardized	Rate	2019	0.74612	1.0264	0.548438
Incidence	162	Bhutan	Both	Age-standardized	Rate	2019	0.817284	1.0788	0.617119
Incidence	163	India	Both	Age-standardized	Rate	2019	0.731704	0.956358	0.544426
Incidence	164	Nepal	Both	Age-standardized	Rate	2019	0.657835	0.895715	0.476676
Incidence	165	Pakistan	Both	Age-standardized	Rate	2019	1.03638	1.40128	0.744896
Incidence	168	Angola	Both	Age-standardized	Rate	2019	1.00899	1.35715	0.728574
Incidence	169	Central African Republic	Both	Age-standardized	Rate	2019	1.37922	1.89407	0.972947
Incidence	170	Congo	Both	Age-standardized	Rate	2019	1.03357	1.37224	0.766429
Incidence	171	Democratic Republic of the Congo	Both	Age-standardized	Rate	2019	1.15766	1.54008	0.844834
Incidence	172	Equatorial Guinea	Both	Age-standardized	Rate	2019	0.825939	1.07685	0.623834
Incidence	173	Gabon	Both	Age-standardized	Rate	2019	0.913476	1.17589	0.690733
Incidence	175	Burundi	Both	Age-standardized	Rate	2019	1.37468	1.79725	1.03127
Incidence	176	Comoros	Both	Age-standardized	Rate	2019	0.949692	1.23206	0.718715
Incidence	177	Djibouti	Both	Age-standardized	Rate	2019	1.01859	1.32685	0.777207
Incidence	178	Eritrea	Both	Age-standardized	Rate	2019	0.928201	1.22783	0.700347
Incidence	179	Ethiopia	Both	Age-standardized	Rate	2019	0.682164	0.9077	0.500009
Incidence	180	Kenya	Both	Age-standardized	Rate	2019	0.734865	0.975673	0.545069
Incidence	181	Madagascar	Both	Age-standardized	Rate	2019	0.901706	1.2302	0.648686
Incidence	182	Malawi	Both	Age-standardized	Rate	2019	1.09486	1.47388	0.815229
Incidence	183	Mauritius	Both	Age-standardized	Rate	2019	0.908593	1.32998	0.618249
Incidence	184	Mozambique	Both	Age-standardized	Rate	2019	1.09289	1.47125	0.81232
Incidence	185	Rwanda	Both	Age-standardized	Rate	2019	1.11312	1.42669	0.845512
Incidence	186	Seychelles	Both	Age-standardized	Rate	2019	1.17562	1.67443	0.785476
Incidence	187	Somalia	Both	Age-standardized	Rate	2019	1.05234	1.42263	0.765348
Incidence	189	United Republic of Tanzania	Both	Age-standardized	Rate	2019	1.1041	1.42932	0.838842
Incidence	190	Uganda	Both	Age-standardized	Rate	2019	0.978466	1.2813	0.726781
Incidence	191	Zambia	Both	Age-standardized	Rate	2019	0.944848	1.24702	0.718565
Incidence	193	Botswana	Both	Age-standardized	Rate	2019	1.24071	1.6402	0.909402
Incidence	194	Lesotho	Both	Age-standardized	Rate	2019	1.85278	2.49367	1.32804
Incidence	195	Namibia	Both	Age-standardized	Rate	2019	1.35124	1.7836	0.974233
Incidence	196	South Africa	Both	Age-standardized	Rate	2019	1.23863	1.59575	0.945721
Incidence	197	Eswatini	Both	Age-standardized	Rate	2019	1.56442	2.0517	1.16204
Incidence	198	Zimbabwe	Both	Age-standardized	Rate	2019	1.56237	2.12959	1.147
Incidence	200	Benin	Both	Age-standardized	Rate	2019	0.848837	1.11222	0.620797
Incidence	201	Burkina Faso	Both	Age-standardized	Rate	2019	1.18262	1.54842	0.88075
Incidence	202	Cameroon	Both	Age-standardized	Rate	2019	0.839641	1.10386	0.630058
Incidence	203	Cabo Verde	Both	Age-standardized	Rate	2019	0.802745	1.14434	0.494411
Incidence	204	Chad	Both	Age-standardized	Rate	2019	0.870188	1.17315	0.623175
Incidence	205	C么te d'Ivoire	Both	Age-standardized	Rate	2019	1.09329	1.45971	0.801505
Incidence	206	Gambia	Both	Age-standardized	Rate	2019	0.835979	1.11606	0.61577
Incidence	207	Ghana	Both	Age-standardized	Rate	2019	0.856372	1.10147	0.638034
Incidence	208	Guinea	Both	Age-standardized	Rate	2019	0.980469	1.31764	0.718744
Incidence	209	Guinea-Bissau	Both	Age-standardized	Rate	2019	1.26401	1.71554	0.93724
Incidence	210	Liberia	Both	Age-standardized	Rate	2019	0.884062	1.1709	0.652119
Incidence	211	Mali	Both	Age-standardized	Rate	2019	0.976001	1.28442	0.722694
Incidence	212	Mauritania	Both	Age-standardized	Rate	2019	0.827077	1.06052	0.635639
Incidence	213	Niger	Both	Age-standardized	Rate	2019	0.862765	1.17115	0.642143
Incidence	214	Nigeria	Both	Age-standardized	Rate	2019	0.935172	1.24574	0.683183
Incidence	215	Sao Tome and Principe	Both	Age-standardized	Rate	2019	0.889401	1.14844	0.652617
Incidence	216	Senegal	Both	Age-standardized	Rate	2019	0.978863	1.2677	0.761437
Incidence	217	Sierra Leone	Both	Age-standardized	Rate	2019	1.0598	1.3927	0.795736
Incidence	218	Togo	Both	Age-standardized	Rate	2019	0.880702	1.16756	0.646824
Incidence	298	American Samoa	Both	Age-standardized	Rate	2019	0.603801	0.80146	0.464285
Incidence	305	Bermuda	Both	Age-standardized	Rate	2019	1.09598	1.4768	0.799759
Incidence	320	Cook Islands	Both	Age-standardized	Rate	2019	0.626038	0.866633	0.451298
Incidence	349	Greenland	Both	Age-standardized	Rate	2019	1.74924	2.25648	1.30379
Incidence	351	Guam	Both	Age-standardized	Rate	2019	0.710137	0.968857	0.503983
Incidence	367	Monaco	Both	Age-standardized	Rate	2019	1.79909	2.29947	1.38654
Incidence	369	Nauru	Both	Age-standardized	Rate	2019	0.75668	1.04198	0.548154
Incidence	374	Niue	Both	Age-standardized	Rate	2019	0.637616	0.826744	0.474587
Incidence	376	Northern Mariana Islands	Both	Age-standardized	Rate	2019	0.619551	0.841766	0.454297
Incidence	380	Palau	Both	Age-standardized	Rate	2019	0.612961	0.817719	0.449746
Incidence	385	Puerto Rico	Both	Age-standardized	Rate	2019	1.28592	1.6847	1.00262
Incidence	393	Saint Kitts and Nevis	Both	Age-standardized	Rate	2019	1.40081	1.79388	1.09117
Incidence	396	San Marino	Both	Age-standardized	Rate	2019	2.08921	2.64076	1.63314
Incidence	413	Tokelau	Both	Age-standardized	Rate	2019	0.65243	0.85394	0.491307
Incidence	416	Tuvalu	Both	Age-standardized	Rate	2019	0.747369	1.0507	0.52041
Incidence	422	United States Virgin Islands	Both	Age-standardized	Rate	2019	1.23103	1.59753	0.979561
Incidence	435	South Sudan	Both	Age-standardized	Rate	2019	0.855176	1.15267	0.614858
Incidence	522	Sudan	Both	Age-standardized	Rate	2019	2.66661	3.71693	1.9182
Prevalence	6	China	Both	Age-standardized	Rate	2019	14.2858	18.6764	10.8198
Prevalence	7	Democratic People's Republic of Korea	Both	Age-standardized	Rate	2019	13.4294	18.0598	9.79578
Prevalence	8	Taiwan (Province of China)	Both	Age-standardized	Rate	2019	12.3319	16.0976	9.38913
Prevalence	10	Cambodia	Both	Age-standardized	Rate	2019	15.9992	21.1346	12.0053
Prevalence	11	Indonesia	Both	Age-standardized	Rate	2019	32.0243	41.4629	24.8796
Prevalence	12	Lao People's Democratic Republic	Both	Age-standardized	Rate	2019	17.8491	23.4251	13.4513
Prevalence	13	Malaysia	Both	Age-standardized	Rate	2019	13.6656	18.2214	10.2739
Prevalence	14	Maldives	Both	Age-standardized	Rate	2019	14.6791	19.5142	10.826
Prevalence	15	Myanmar	Both	Age-standardized	Rate	2019	19.8133	25.758	15.1099
Prevalence	16	Philippines	Both	Age-standardized	Rate	2019	15.6723	20.2695	12.0281
Prevalence	17	Sri Lanka	Both	Age-standardized	Rate	2019	14.7431	19.8815	10.9755
Prevalence	18	Thailand	Both	Age-standardized	Rate	2019	14.8138	19.4769	11.0938
Prevalence	19	Timor-Leste	Both	Age-standardized	Rate	2019	19.2169	25.3604	14.6284
Prevalence	20	Viet Nam	Both	Age-standardized	Rate	2019	13.7974	18.1521	10.3794
Prevalence	22	Fiji	Both	Age-standardized	Rate	2019	15.9395	20.6247	11.7638
Prevalence	23	Kiribati	Both	Age-standardized	Rate	2019	14.7633	19.8096	10.763
Prevalence	24	Marshall Islands	Both	Age-standardized	Rate	2019	15.0348	20.1418	11.0825
Prevalence	25	Micronesia (Federated States of)	Both	Age-standardized	Rate	2019	14.6712	19.2182	10.9203
Prevalence	26	Papua New Guinea	Both	Age-standardized	Rate	2019	14.9298	19.7943	10.9186
Prevalence	27	Samoa	Both	Age-standardized	Rate	2019	12.6547	16.5585	9.50916
Prevalence	28	Solomon Islands	Both	Age-standardized	Rate	2019	15.995	21.8498	11.6423
Prevalence	29	Tonga	Both	Age-standardized	Rate	2019	12.9456	16.6748	9.77388
Prevalence	30	Vanuatu	Both	Age-standardized	Rate	2019	13.1823	17.9235	9.59149
Prevalence	33	Armenia	Both	Age-standardized	Rate	2019	17.5246	22.3941	13.3676
Prevalence	34	Azerbaijan	Both	Age-standardized	Rate	2019	19.1745	25.5137	14.1803
Prevalence	35	Georgia	Both	Age-standardized	Rate	2019	22.7507	29.116	17.5444
Prevalence	36	Kazakhstan	Both	Age-standardized	Rate	2019	19.9737	26.1441	14.8484
Prevalence	37	Kyrgyzstan	Both	Age-standardized	Rate	2019	18.8087	24.4114	14.1089
Prevalence	38	Mongolia	Both	Age-standardized	Rate	2019	20.8066	27.5847	15.6704
Prevalence	39	Tajikistan	Both	Age-standardized	Rate	2019	19.0397	25.1761	14.4777
Prevalence	40	Turkmenistan	Both	Age-standardized	Rate	2019	20.913	26.9111	15.5721
Prevalence	41	Uzbekistan	Both	Age-standardized	Rate	2019	18.3639	24.8189	13.5907
Prevalence	43	Albania	Both	Age-standardized	Rate	2019	18.6483	23.5394	14.4524
Prevalence	44	Bosnia and Herzegovina	Both	Age-standardized	Rate	2019	21.513	27.0773	16.5182
Prevalence	45	Bulgaria	Both	Age-standardized	Rate	2019	22.8058	28.7747	17.6356
Prevalence	46	Croatia	Both	Age-standardized	Rate	2019	20.3264	25.6362	15.8892
Prevalence	47	Czechia	Both	Age-standardized	Rate	2019	17.6338	23.226	13.4626
Prevalence	48	Hungary	Both	Age-standardized	Rate	2019	21.7247	27.4457	16.9404
Prevalence	49	North Macedonia	Both	Age-standardized	Rate	2019	19.9372	25.3412	14.896
Prevalence	50	Montenegro	Both	Age-standardized	Rate	2019	21.4804	26.8468	16.5948
Prevalence	51	Poland	Both	Age-standardized	Rate	2019	32.5622	40.6029	25.7703
Prevalence	52	Romania	Both	Age-standardized	Rate	2019	19.8172	25.7456	15.229
Prevalence	53	Serbia	Both	Age-standardized	Rate	2019	18.4746	22.7485	14.4904
Prevalence	54	Slovakia	Both	Age-standardized	Rate	2019	18.6683	23.2707	14.4584
Prevalence	55	Slovenia	Both	Age-standardized	Rate	2019	18.9129	24.2581	14.7505
Prevalence	57	Belarus	Both	Age-standardized	Rate	2019	27.1739	35.3647	20.6509
Prevalence	58	Estonia	Both	Age-standardized	Rate	2019	26.7855	32.9873	21.3057
Prevalence	59	Latvia	Both	Age-standardized	Rate	2019	28.3501	35.8596	22.4292
Prevalence	60	Lithuania	Both	Age-standardized	Rate	2019	28.8278	36.2772	22.4788
Prevalence	61	Republic of Moldova	Both	Age-standardized	Rate	2019	27.6611	36.0019	21.0634
Prevalence	62	Russian Federation	Both	Age-standardized	Rate	2019	26.2235	33.786	19.8458
Prevalence	63	Ukraine	Both	Age-standardized	Rate	2019	27.327	35.2905	20.6242
Prevalence	66	Brunei Darussalam	Both	Age-standardized	Rate	2019	97.1991	122.162	74.2764
Prevalence	67	Japan	Both	Age-standardized	Rate	2019	58.1024	73.1114	44.2312
Prevalence	68	Republic of Korea	Both	Age-standardized	Rate	2019	62.9721	79.516	47.4305
Prevalence	69	Singapore	Both	Age-standardized	Rate	2019	65.9079	85.778	49.5907
Prevalence	71	Australia	Both	Age-standardized	Rate	2019	49.2181	62.8945	38.2964
Prevalence	72	New Zealand	Both	Age-standardized	Rate	2019	58.8893	72.8905	46.9992
Prevalence	74	Andorra	Both	Age-standardized	Rate	2019	66.9593	83.4579	53.32
Prevalence	75	Austria	Both	Age-standardized	Rate	2019	70.075	87.3973	56.6214
Prevalence	76	Belgium	Both	Age-standardized	Rate	2019	63.4757	78.7133	51.0852
Prevalence	77	Cyprus	Both	Age-standardized	Rate	2019	65.6219	81.1858	53.6471
Prevalence	78	Denmark	Both	Age-standardized	Rate	2019	65.5126	81.8101	53.3654
Prevalence	79	Finland	Both	Age-standardized	Rate	2019	74.379	88.4479	62.8982
Prevalence	80	France	Both	Age-standardized	Rate	2019	63.9982	77.7662	52.3623
Prevalence	81	Germany	Both	Age-standardized	Rate	2019	63.4727	78.2647	51.8902
Prevalence	82	Greece	Both	Age-standardized	Rate	2019	75.6385	95.7574	59.8195
Prevalence	83	Iceland	Both	Age-standardized	Rate	2019	70.7752	86.7748	57.0564
Prevalence	84	Ireland	Both	Age-standardized	Rate	2019	93.0035	116.701	73.1515
Prevalence	85	Israel	Both	Age-standardized	Rate	2019	61.9447	74.9712	50.4095
Prevalence	86	Italy	Both	Age-standardized	Rate	2019	48.7038	58.5809	40.235
Prevalence	87	Luxembourg	Both	Age-standardized	Rate	2019	64.7594	79.8497	50.9091
Prevalence	88	Malta	Both	Age-standardized	Rate	2019	98.8555	122.109	79.1017
Prevalence	89	Netherlands	Both	Age-standardized	Rate	2019	71.4414	82.8842	59.9281
Prevalence	90	Norway	Both	Age-standardized	Rate	2019	60.2452	72.9369	49.9426
Prevalence	91	Portugal	Both	Age-standardized	Rate	2019	64.2496	79.6954	50.9362
Prevalence	92	Spain	Both	Age-standardized	Rate	2019	54.0648	65.4161	44.3137
Prevalence	93	Sweden	Both	Age-standardized	Rate	2019	66.7514	79.9371	55.9673
Prevalence	94	Switzerland	Both	Age-standardized	Rate	2019	64.334	79.1667	51.2025
Prevalence	95	United Kingdom	Both	Age-standardized	Rate	2019	83.755	103.574	67.4427
Prevalence	97	Argentina	Both	Age-standardized	Rate	2019	66.35	84.7284	50.2561
Prevalence	98	Chile	Both	Age-standardized	Rate	2019	62.6691	79.0703	48.2214
Prevalence	99	Uruguay	Both	Age-standardized	Rate	2019	55.9608	70.627	43.7731
Prevalence	101	Canada	Both	Age-standardized	Rate	2019	51.7158	65.7518	39.2716
Prevalence	102	United States of America	Both	Age-standardized	Rate	2019	38.3971	45.8587	30.6529
Prevalence	105	Antigua and Barbuda	Both	Age-standardized	Rate	2019	30.4864	38.6014	23.9497
Prevalence	106	Bahamas	Both	Age-standardized	Rate	2019	31.6306	39.5674	25.0283
Prevalence	107	Barbados	Both	Age-standardized	Rate	2019	28.9707	36.9682	22.9087
Prevalence	108	Belize	Both	Age-standardized	Rate	2019	31.8604	40.1185	24.9807
Prevalence	109	Cuba	Both	Age-standardized	Rate	2019	24.7174	30.661	19.4685
Prevalence	110	Dominica	Both	Age-standardized	Rate	2019	36.0659	46.3633	28.865
Prevalence	111	Dominican Republic	Both	Age-standardized	Rate	2019	37.9817	48.4749	29.3628
Prevalence	112	Grenada	Both	Age-standardized	Rate	2019	33.9491	43.1918	26.7831
Prevalence	113	Guyana	Both	Age-standardized	Rate	2019	29.2336	37.529	22.4541
Prevalence	114	Haiti	Both	Age-standardized	Rate	2019	42.7217	56.5254	32.7515
Prevalence	115	Jamaica	Both	Age-standardized	Rate	2019	30.9252	38.923	24.2968
Prevalence	116	Saint Lucia	Both	Age-standardized	Rate	2019	31.016	40.8226	23.7787
Prevalence	117	Saint Vincent and the Grenadines	Both	Age-standardized	Rate	2019	31.8255	39.88	25.0886
Prevalence	118	Suriname	Both	Age-standardized	Rate	2019	31.9991	41.6908	24.708
Prevalence	119	Trinidad and Tobago	Both	Age-standardized	Rate	2019	34.3415	43.251	27.3789
Prevalence	121	Bolivia (Plurinational State of)	Both	Age-standardized	Rate	2019	19.8642	25.733	14.8623
Prevalence	122	Ecuador	Both	Age-standardized	Rate	2019	19.7448	25.1745	14.8008
Prevalence	123	Peru	Both	Age-standardized	Rate	2019	16.9494	22.3916	12.6581
Prevalence	125	Colombia	Both	Age-standardized	Rate	2019	26.0178	33.2568	19.5322
Prevalence	126	Costa Rica	Both	Age-standardized	Rate	2019	22.4102	28.7931	16.887
Prevalence	127	El Salvador	Both	Age-standardized	Rate	2019	33.7417	44.6443	24.9168
Prevalence	128	Guatemala	Both	Age-standardized	Rate	2019	31.492	40.6508	23.9626
Prevalence	129	Honduras	Both	Age-standardized	Rate	2019	29.6277	38.7399	22.4103
Prevalence	130	Mexico	Both	Age-standardized	Rate	2019	23.4814	29.3533	18.2462
Prevalence	131	Nicaragua	Both	Age-standardized	Rate	2019	27.9353	35.8267	21.0373
Prevalence	132	Panama	Both	Age-standardized	Rate	2019	23.5026	29.3873	18.2383
Prevalence	133	Venezuela (Bolivarian Republic of)	Both	Age-standardized	Rate	2019	29.8197	37.6217	23.6916
Prevalence	135	Brazil	Both	Age-standardized	Rate	2019	30.4635	39.2325	23.3347
Prevalence	136	Paraguay	Both	Age-standardized	Rate	2019	29.6176	37.8349	22.1514
Prevalence	139	Algeria	Both	Age-standardized	Rate	2019	41.8155	54.6916	31.3713
Prevalence	140	Bahrain	Both	Age-standardized	Rate	2019	26.9843	34.2899	20.6123
Prevalence	141	Egypt	Both	Age-standardized	Rate	2019	33.5213	44.6472	25.2943
Prevalence	142	Iran (Islamic Republic of)	Both	Age-standardized	Rate	2019	32.4617	41.3686	24.6961
Prevalence	143	Iraq	Both	Age-standardized	Rate	2019	32.5054	43.415	23.4767
Prevalence	144	Jordan	Both	Age-standardized	Rate	2019	33.6266	42.7156	25.454
Prevalence	145	Kuwait	Both	Age-standardized	Rate	2019	31.0104	40.8462	23.375
Prevalence	146	Lebanon	Both	Age-standardized	Rate	2019	33.2967	42.7499	25.4795
Prevalence	147	Libya	Both	Age-standardized	Rate	2019	40.5186	52.2729	31.3048
Prevalence	148	Morocco	Both	Age-standardized	Rate	2019	39.4006	51.5781	29.7624
Prevalence	149	Palestine	Both	Age-standardized	Rate	2019	32.1328	41.1407	24.47
Prevalence	150	Oman	Both	Age-standardized	Rate	2019	38.8646	49.664	29.1146
Prevalence	151	Qatar	Both	Age-standardized	Rate	2019	35.17	44.2723	26.8298
Prevalence	152	Saudi Arabia	Both	Age-standardized	Rate	2019	29.0411	37.1103	22.6193
Prevalence	153	Syrian Arab Republic	Both	Age-standardized	Rate	2019	40.9875	53.0178	30.6637
Prevalence	154	Tunisia	Both	Age-standardized	Rate	2019	30.8551	39.5537	23.2068
Prevalence	155	Turkey	Both	Age-standardized	Rate	2019	27.2491	35.7725	20.186
Prevalence	156	United Arab Emirates	Both	Age-standardized	Rate	2019	44.8	57.4773	33.8821
Prevalence	157	Yemen	Both	Age-standardized	Rate	2019	35.5605	48.6685	24.8311
Prevalence	160	Afghanistan	Both	Age-standardized	Rate	2019	31.5779	44.856	21.0732
Prevalence	161	Bangladesh	Both	Age-standardized	Rate	2019	12.9457	17.058	9.67795
Prevalence	162	Bhutan	Both	Age-standardized	Rate	2019	12.8885	16.8337	9.57803
Prevalence	163	India	Both	Age-standardized	Rate	2019	10.7793	13.902	8.25116
Prevalence	164	Nepal	Both	Age-standardized	Rate	2019	10.638	14.1444	7.88036
Prevalence	165	Pakistan	Both	Age-standardized	Rate	2019	14.0072	18.5051	10.4846
Prevalence	168	Angola	Both	Age-standardized	Rate	2019	11.7757	15.4942	8.94193
Prevalence	169	Central African Republic	Both	Age-standardized	Rate	2019	12.2032	16.19	8.89458
Prevalence	170	Congo	Both	Age-standardized	Rate	2019	13.2481	17.2344	10.1882
Prevalence	171	Democratic Republic of the Congo	Both	Age-standardized	Rate	2019	12.2825	15.9849	9.36414
Prevalence	172	Equatorial Guinea	Both	Age-standardized	Rate	2019	11.2662	14.7357	8.45959
Prevalence	173	Gabon	Both	Age-standardized	Rate	2019	12.5144	16.2847	9.41286
Prevalence	175	Burundi	Both	Age-standardized	Rate	2019	12.8307	16.7407	9.61463
Prevalence	176	Comoros	Both	Age-standardized	Rate	2019	10.9381	14.0199	8.25462
Prevalence	177	Djibouti	Both	Age-standardized	Rate	2019	12.0573	15.6999	9.11315
Prevalence	178	Eritrea	Both	Age-standardized	Rate	2019	10.7364	13.8097	7.99358
Prevalence	179	Ethiopia	Both	Age-standardized	Rate	2019	7.79412	10.1333	5.83707
Prevalence	180	Kenya	Both	Age-standardized	Rate	2019	10.0513	12.9555	7.71645
Prevalence	181	Madagascar	Both	Age-standardized	Rate	2019	10.736	14.2541	8.17917
Prevalence	182	Malawi	Both	Age-standardized	Rate	2019	12.6687	16.3233	9.44977
Prevalence	183	Mauritius	Both	Age-standardized	Rate	2019	15.5508	21.0024	11.7192
Prevalence	184	Mozambique	Both	Age-standardized	Rate	2019	11.6131	15.31	8.77312
Prevalence	185	Rwanda	Both	Age-standardized	Rate	2019	12.327	16.1798	9.18415
Prevalence	186	Seychelles	Both	Age-standardized	Rate	2019	16.2502	21.578	12.1447
Prevalence	187	Somalia	Both	Age-standardized	Rate	2019	10.532	13.9748	7.8291
Prevalence	189	United Republic of Tanzania	Both	Age-standardized	Rate	2019	11.7335	15.3974	8.53326
Prevalence	190	Uganda	Both	Age-standardized	Rate	2019	11.6078	15.2299	8.77021
Prevalence	191	Zambia	Both	Age-standardized	Rate	2019	11.5737	15.0127	8.60814
Prevalence	193	Botswana	Both	Age-standardized	Rate	2019	20.7771	27.3098	15.4623
Prevalence	194	Lesotho	Both	Age-standardized	Rate	2019	25.0592	32.7633	18.6548
Prevalence	195	Namibia	Both	Age-standardized	Rate	2019	20.1978	26.0519	15.1089
Prevalence	196	South Africa	Both	Age-standardized	Rate	2019	17.8673	22.9129	13.7735
Prevalence	197	Eswatini	Both	Age-standardized	Rate	2019	22.0511	28.5358	16.9136
Prevalence	198	Zimbabwe	Both	Age-standardized	Rate	2019	22.2173	29.0741	16.684
Prevalence	200	Benin	Both	Age-standardized	Rate	2019	11.3157	14.5458	8.58727
Prevalence	201	Burkina Faso	Both	Age-standardized	Rate	2019	13.4842	17.2885	10.0814
Prevalence	202	Cameroon	Both	Age-standardized	Rate	2019	12.106	15.5625	9.34325
Prevalence	203	Cabo Verde	Both	Age-standardized	Rate	2019	8.33672	10.8184	6.27433
Prevalence	204	Chad	Both	Age-standardized	Rate	2019	10.7526	13.9569	8.0802
Prevalence	205	C么te d'Ivoire	Both	Age-standardized	Rate	2019	14.389	18.3424	11.0343
Prevalence	206	Gambia	Both	Age-standardized	Rate	2019	12.8647	16.5118	9.84208
Prevalence	207	Ghana	Both	Age-standardized	Rate	2019	13.044	16.6102	9.95768
Prevalence	208	Guinea	Both	Age-standardized	Rate	2019	11.7492	15.3	8.93887
Prevalence	209	Guinea-Bissau	Both	Age-standardized	Rate	2019	15.8679	20.2106	12.1846
Prevalence	210	Liberia	Both	Age-standardized	Rate	2019	11.5825	14.8949	8.82288
Prevalence	211	Mali	Both	Age-standardized	Rate	2019	11.8931	15.4059	9.07448
Prevalence	212	Mauritania	Both	Age-standardized	Rate	2019	12.9094	16.5374	9.8111
Prevalence	213	Niger	Both	Age-standardized	Rate	2019	10.7793	14.0196	8.07458
Prevalence	214	Nigeria	Both	Age-standardized	Rate	2019	9.85313	12.7034	7.53955
Prevalence	215	Sao Tome and Principe	Both	Age-standardized	Rate	2019	13.0439	16.6001	10.008
Prevalence	216	Senegal	Both	Age-standardized	Rate	2019	14.0523	18.0381	10.7234
Prevalence	217	Sierra Leone	Both	Age-standardized	Rate	2019	12.3341	15.9951	9.49267
Prevalence	218	Togo	Both	Age-standardized	Rate	2019	12.5996	16.1737	9.60724
Prevalence	298	American Samoa	Both	Age-standardized	Rate	2019	12.2492	15.997	9.32614
Prevalence	305	Bermuda	Both	Age-standardized	Rate	2019	23.499	29.2442	18.8611
Prevalence	320	Cook Islands	Both	Age-standardized	Rate	2019	11.2159	14.7878	8.30519
Prevalence	349	Greenland	Both	Age-standardized	Rate	2019	46.9386	60.2399	36.2405
Prevalence	351	Guam	Both	Age-standardized	Rate	2019	9.96402	13.1968	7.5643
Prevalence	367	Monaco	Both	Age-standardized	Rate	2019	70.7777	89.2107	55.7554
Prevalence	369	Nauru	Both	Age-standardized	Rate	2019	13.4008	17.7789	9.80197
Prevalence	374	Niue	Both	Age-standardized	Rate	2019	12.5312	15.9498	9.34606
Prevalence	376	Northern Mariana Islands	Both	Age-standardized	Rate	2019	11.7003	15.2912	8.78024
Prevalence	380	Palau	Both	Age-standardized	Rate	2019	12.7906	16.6582	9.58825
Prevalence	385	Puerto Rico	Both	Age-standardized	Rate	2019	30.3	37.1719	24.4672
Prevalence	393	Saint Kitts and Nevis	Both	Age-standardized	Rate	2019	32.7084	40.7314	25.5611
Prevalence	396	San Marino	Both	Age-standardized	Rate	2019	75.5092	94.1444	59.5541
Prevalence	413	Tokelau	Both	Age-standardized	Rate	2019	12.9846	16.6495	9.7866
Prevalence	416	Tuvalu	Both	Age-standardized	Rate	2019	13.178	17.5955	9.51444
Prevalence	422	United States Virgin Islands	Both	Age-standardized	Rate	2019	29.5257	36.9669	23.5659
Prevalence	435	South Sudan	Both	Age-standardized	Rate	2019	9.15337	12.2235	6.76368
Prevalence	522	Sudan	Both	Age-standardized	Rate	2019	34.2687	46.0852	24.6783
DALYs (Disability-Adjusted Life Years)	6	China	Both	Age-standardized	Rate	2019	15.9664	20.7075	12.424
DALYs (Disability-Adjusted Life Years)	7	Democratic People's Republic of Korea	Both	Age-standardized	Rate	2019	21.1971	36.3562	11.3586
DALYs (Disability-Adjusted Life Years)	8	Taiwan (Province of China)	Both	Age-standardized	Rate	2019	13.0737	18.0171	9.67663
DALYs (Disability-Adjusted Life Years)	10	Cambodia	Both	Age-standardized	Rate	2019	12.1679	19.1277	7.59921
DALYs (Disability-Adjusted Life Years)	11	Indonesia	Both	Age-standardized	Rate	2019	17.1676	22.6859	12.9643
DALYs (Disability-Adjusted Life Years)	12	Lao People's Democratic Republic	Both	Age-standardized	Rate	2019	13.977	23.6567	7.81897
DALYs (Disability-Adjusted Life Years)	13	Malaysia	Both	Age-standardized	Rate	2019	5.88626	8.14641	4.22182
DALYs (Disability-Adjusted Life Years)	14	Maldives	Both	Age-standardized	Rate	2019	66.6463	101.815	40.0097
DALYs (Disability-Adjusted Life Years)	15	Myanmar	Both	Age-standardized	Rate	2019	22.1476	41.9857	12.266
DALYs (Disability-Adjusted Life Years)	16	Philippines	Both	Age-standardized	Rate	2019	18.8393	23.7539	13.1024
DALYs (Disability-Adjusted Life Years)	17	Sri Lanka	Both	Age-standardized	Rate	2019	9.64629	15.0438	5.96986
DALYs (Disability-Adjusted Life Years)	18	Thailand	Both	Age-standardized	Rate	2019	8.64749	11.9044	5.72836
DALYs (Disability-Adjusted Life Years)	19	Timor-Leste	Both	Age-standardized	Rate	2019	16.269	24.7737	10.0386
DALYs (Disability-Adjusted Life Years)	20	Viet Nam	Both	Age-standardized	Rate	2019	9.30352	16.5812	5.06629
DALYs (Disability-Adjusted Life Years)	22	Fiji	Both	Age-standardized	Rate	2019	54.8027	85.0703	35.6889
DALYs (Disability-Adjusted Life Years)	23	Kiribati	Both	Age-standardized	Rate	2019	16.9279	31.814	7.38068
DALYs (Disability-Adjusted Life Years)	24	Marshall Islands	Both	Age-standardized	Rate	2019	13.2142	19.0667	8.66342
DALYs (Disability-Adjusted Life Years)	25	Micronesia (Federated States of)	Both	Age-standardized	Rate	2019	13.2448	19.2872	8.2731
DALYs (Disability-Adjusted Life Years)	26	Papua New Guinea	Both	Age-standardized	Rate	2019	28.2276	78.9155	10.3368
DALYs (Disability-Adjusted Life Years)	27	Samoa	Both	Age-standardized	Rate	2019	9.80529	14.6791	6.19581
DALYs (Disability-Adjusted Life Years)	28	Solomon Islands	Both	Age-standardized	Rate	2019	18.2432	32.0548	9.35401
DALYs (Disability-Adjusted Life Years)	29	Tonga	Both	Age-standardized	Rate	2019	11.8424	18.6857	7.60839
DALYs (Disability-Adjusted Life Years)	30	Vanuatu	Both	Age-standardized	Rate	2019	13.0265	20.7353	7.86809
DALYs (Disability-Adjusted Life Years)	33	Armenia	Both	Age-standardized	Rate	2019	12.7373	17.0848	9.93873
DALYs (Disability-Adjusted Life Years)	34	Azerbaijan	Both	Age-standardized	Rate	2019	7.18252	10.6555	4.50289
DALYs (Disability-Adjusted Life Years)	35	Georgia	Both	Age-standardized	Rate	2019	16.6582	23.3803	10.1936
DALYs (Disability-Adjusted Life Years)	36	Kazakhstan	Both	Age-standardized	Rate	2019	9.85609	14.4294	6.19071
DALYs (Disability-Adjusted Life Years)	37	Kyrgyzstan	Both	Age-standardized	Rate	2019	7.96466	11.4232	4.95787
DALYs (Disability-Adjusted Life Years)	38	Mongolia	Both	Age-standardized	Rate	2019	13.0276	21.6292	8.49719
DALYs (Disability-Adjusted Life Years)	39	Tajikistan	Both	Age-standardized	Rate	2019	16.0898	25.2209	9.01203
DALYs (Disability-Adjusted Life Years)	40	Turkmenistan	Both	Age-standardized	Rate	2019	15.3183	23.2318	7.02206
DALYs (Disability-Adjusted Life Years)	41	Uzbekistan	Both	Age-standardized	Rate	2019	5.42071	7.02462	4.09787
DALYs (Disability-Adjusted Life Years)	43	Albania	Both	Age-standardized	Rate	2019	12.3557	19.3953	8.039
DALYs (Disability-Adjusted Life Years)	44	Bosnia and Herzegovina	Both	Age-standardized	Rate	2019	12.7105	17.0933	9.49054
DALYs (Disability-Adjusted Life Years)	45	Bulgaria	Both	Age-standardized	Rate	2019	14.1067	18.9734	10.4089
DALYs (Disability-Adjusted Life Years)	46	Croatia	Both	Age-standardized	Rate	2019	32.8289	44.3808	23.4816
DALYs (Disability-Adjusted Life Years)	47	Czechia	Both	Age-standardized	Rate	2019	13.06	18.0732	9.58409
DALYs (Disability-Adjusted Life Years)	48	Hungary	Both	Age-standardized	Rate	2019	26.7502	35.7289	18.8105
DALYs (Disability-Adjusted Life Years)	49	North Macedonia	Both	Age-standardized	Rate	2019	24.6185	36.6893	15.4783
DALYs (Disability-Adjusted Life Years)	50	Montenegro	Both	Age-standardized	Rate	2019	24.253	34.9755	15.8207
DALYs (Disability-Adjusted Life Years)	51	Poland	Both	Age-standardized	Rate	2019	8.87236	11.1731	6.57919
DALYs (Disability-Adjusted Life Years)	52	Romania	Both	Age-standardized	Rate	2019	5.35313	6.88238	4.14552
DALYs (Disability-Adjusted Life Years)	53	Serbia	Both	Age-standardized	Rate	2019	11.5785	16.4873	8.44919
DALYs (Disability-Adjusted Life Years)	54	Slovakia	Both	Age-standardized	Rate	2019	15.4127	21.0266	11.4908
DALYs (Disability-Adjusted Life Years)	55	Slovenia	Both	Age-standardized	Rate	2019	18.6903	25.9383	13.759
DALYs (Disability-Adjusted Life Years)	57	Belarus	Both	Age-standardized	Rate	2019	12.1108	18.2526	8.21825
DALYs (Disability-Adjusted Life Years)	58	Estonia	Both	Age-standardized	Rate	2019	19.7762	29.849	14.2306
DALYs (Disability-Adjusted Life Years)	59	Latvia	Both	Age-standardized	Rate	2019	34.6617	56.771	24.4405
DALYs (Disability-Adjusted Life Years)	60	Lithuania	Both	Age-standardized	Rate	2019	18.6843	25.0739	13.92
DALYs (Disability-Adjusted Life Years)	61	Republic of Moldova	Both	Age-standardized	Rate	2019	9.14085	11.5956	7.19825
DALYs (Disability-Adjusted Life Years)	62	Russian Federation	Both	Age-standardized	Rate	2019	13.834	18.0312	9.64616
DALYs (Disability-Adjusted Life Years)	63	Ukraine	Both	Age-standardized	Rate	2019	18.7067	24.6891	14.4719
DALYs (Disability-Adjusted Life Years)	66	Brunei Darussalam	Both	Age-standardized	Rate	2019	57.2669	77.035	42.0481
DALYs (Disability-Adjusted Life Years)	67	Japan	Both	Age-standardized	Rate	2019	11.1081	13.824	8.30545
DALYs (Disability-Adjusted Life Years)	68	Republic of Korea	Both	Age-standardized	Rate	2019	12.7518	16.8252	9.70107
DALYs (Disability-Adjusted Life Years)	69	Singapore	Both	Age-standardized	Rate	2019	9.59151	12.8249	7.12579
DALYs (Disability-Adjusted Life Years)	71	Australia	Both	Age-standardized	Rate	2019	23.6232	28.5423	17.7078
DALYs (Disability-Adjusted Life Years)	72	New Zealand	Both	Age-standardized	Rate	2019	30.7737	38.9705	22.0129
DALYs (Disability-Adjusted Life Years)	74	Andorra	Both	Age-standardized	Rate	2019	16.9141	24.3733	12.0002
DALYs (Disability-Adjusted Life Years)	75	Austria	Both	Age-standardized	Rate	2019	36.7899	43.3412	27.1838
DALYs (Disability-Adjusted Life Years)	76	Belgium	Both	Age-standardized	Rate	2019	25.79	30.8109	20.0269
DALYs (Disability-Adjusted Life Years)	77	Cyprus	Both	Age-standardized	Rate	2019	20.7909	26.336	17.0434
DALYs (Disability-Adjusted Life Years)	78	Denmark	Both	Age-standardized	Rate	2019	23.4979	30.0055	18.9252
DALYs (Disability-Adjusted Life Years)	79	Finland	Both	Age-standardized	Rate	2019	24.429	28.824	18.2234
DALYs (Disability-Adjusted Life Years)	80	France	Both	Age-standardized	Rate	2019	22.9565	27.0851	17.4753
DALYs (Disability-Adjusted Life Years)	81	Germany	Both	Age-standardized	Rate	2019	26.4903	30.6526	21.2443
DALYs (Disability-Adjusted Life Years)	82	Greece	Both	Age-standardized	Rate	2019	35.7907	48.3983	27.613
DALYs (Disability-Adjusted Life Years)	83	Iceland	Both	Age-standardized	Rate	2019	28.9157	38.1061	21.7483
DALYs (Disability-Adjusted Life Years)	84	Ireland	Both	Age-standardized	Rate	2019	41.6402	52.4417	33.958
DALYs (Disability-Adjusted Life Years)	85	Israel	Both	Age-standardized	Rate	2019	21.6456	26.6785	17.663
DALYs (Disability-Adjusted Life Years)	86	Italy	Both	Age-standardized	Rate	2019	20.0219	23.3677	15.8591
DALYs (Disability-Adjusted Life Years)	87	Luxembourg	Both	Age-standardized	Rate	2019	11.3968	14.7244	8.47096
DALYs (Disability-Adjusted Life Years)	88	Malta	Both	Age-standardized	Rate	2019	39.2288	49.9071	30.1004
DALYs (Disability-Adjusted Life Years)	89	Netherlands	Both	Age-standardized	Rate	2019	33.7667	40.2088	23.3312
DALYs (Disability-Adjusted Life Years)	90	Norway	Both	Age-standardized	Rate	2019	23.3764	27.8899	16.5869
DALYs (Disability-Adjusted Life Years)	91	Portugal	Both	Age-standardized	Rate	2019	24.7592	31.1899	19.953
DALYs (Disability-Adjusted Life Years)	92	Spain	Both	Age-standardized	Rate	2019	23.3487	27.6477	19.6293
DALYs (Disability-Adjusted Life Years)	93	Sweden	Both	Age-standardized	Rate	2019	26.1168	30.7165	18.8952
DALYs (Disability-Adjusted Life Years)	94	Switzerland	Both	Age-standardized	Rate	2019	30.7796	36.6741	23.3132
DALYs (Disability-Adjusted Life Years)	95	United Kingdom	Both	Age-standardized	Rate	2019	23.9299	28.1791	18.3714
DALYs (Disability-Adjusted Life Years)	97	Argentina	Both	Age-standardized	Rate	2019	44.7888	56.6496	34.0675
DALYs (Disability-Adjusted Life Years)	98	Chile	Both	Age-standardized	Rate	2019	48.7019	66.1113	30.3976
DALYs (Disability-Adjusted Life Years)	99	Uruguay	Both	Age-standardized	Rate	2019	51.4442	64.6023	38.5424
DALYs (Disability-Adjusted Life Years)	101	Canada	Both	Age-standardized	Rate	2019	28.3097	33.2331	21.8716
DALYs (Disability-Adjusted Life Years)	102	United States of America	Both	Age-standardized	Rate	2019	18.1903	20.331	15.2969
DALYs (Disability-Adjusted Life Years)	105	Antigua and Barbuda	Both	Age-standardized	Rate	2019	18.6749	24.7636	13.8269
DALYs (Disability-Adjusted Life Years)	106	Bahamas	Both	Age-standardized	Rate	2019	27.4436	35.8597	20.8322
DALYs (Disability-Adjusted Life Years)	107	Barbados	Both	Age-standardized	Rate	2019	28.9886	39.0248	20.2746
DALYs (Disability-Adjusted Life Years)	108	Belize	Both	Age-standardized	Rate	2019	34.883	44.0461	25.0675
DALYs (Disability-Adjusted Life Years)	109	Cuba	Both	Age-standardized	Rate	2019	18.7899	24.1166	14.4253
DALYs (Disability-Adjusted Life Years)	110	Dominica	Both	Age-standardized	Rate	2019	35.3425	49.5038	24.7664
DALYs (Disability-Adjusted Life Years)	111	Dominican Republic	Both	Age-standardized	Rate	2019	42.3513	68.4273	25.6063
DALYs (Disability-Adjusted Life Years)	112	Grenada	Both	Age-standardized	Rate	2019	20.4767	26.3178	15.2324
DALYs (Disability-Adjusted Life Years)	113	Guyana	Both	Age-standardized	Rate	2019	11.2032	15.1174	7.59299
DALYs (Disability-Adjusted Life Years)	114	Haiti	Both	Age-standardized	Rate	2019	80.3856	165.195	22.5498
DALYs (Disability-Adjusted Life Years)	115	Jamaica	Both	Age-standardized	Rate	2019	24.6823	34.4722	17.0193
DALYs (Disability-Adjusted Life Years)	116	Saint Lucia	Both	Age-standardized	Rate	2019	24.1431	32.1346	18.0615
DALYs (Disability-Adjusted Life Years)	117	Saint Vincent and the Grenadines	Both	Age-standardized	Rate	2019	26.3014	36.0945	19.1779
DALYs (Disability-Adjusted Life Years)	118	Suriname	Both	Age-standardized	Rate	2019	22.1582	31.8597	16.1332
DALYs (Disability-Adjusted Life Years)	119	Trinidad and Tobago	Both	Age-standardized	Rate	2019	53.4454	74.3804	37.2787
DALYs (Disability-Adjusted Life Years)	121	Bolivia (Plurinational State of)	Both	Age-standardized	Rate	2019	50.9346	78.4	31.261
DALYs (Disability-Adjusted Life Years)	122	Ecuador	Both	Age-standardized	Rate	2019	37.7663	52.8575	25.4595
DALYs (Disability-Adjusted Life Years)	123	Peru	Both	Age-standardized	Rate	2019	16.7355	26.6156	8.58064
DALYs (Disability-Adjusted Life Years)	125	Colombia	Both	Age-standardized	Rate	2019	14.3797	19.7817	9.60645
DALYs (Disability-Adjusted Life Years)	126	Costa Rica	Both	Age-standardized	Rate	2019	19.1102	26.4081	13.2395
DALYs (Disability-Adjusted Life Years)	127	El Salvador	Both	Age-standardized	Rate	2019	17.4707	25.6853	9.45142
DALYs (Disability-Adjusted Life Years)	128	Guatemala	Both	Age-standardized	Rate	2019	41.3324	58.8971	23.2258
DALYs (Disability-Adjusted Life Years)	129	Honduras	Both	Age-standardized	Rate	2019	16.4729	26.4107	9.59335
DALYs (Disability-Adjusted Life Years)	130	Mexico	Both	Age-standardized	Rate	2019	31.1285	39.4799	22.834
DALYs (Disability-Adjusted Life Years)	131	Nicaragua	Both	Age-standardized	Rate	2019	13.943	18.0961	10.6982
DALYs (Disability-Adjusted Life Years)	132	Panama	Both	Age-standardized	Rate	2019	20.0337	27.9677	14.1476
DALYs (Disability-Adjusted Life Years)	133	Venezuela (Bolivarian Republic of)	Both	Age-standardized	Rate	2019	41.4381	56.9098	28.1949
DALYs (Disability-Adjusted Life Years)	135	Brazil	Both	Age-standardized	Rate	2019	59.277	85.2881	45.7366
DALYs (Disability-Adjusted Life Years)	136	Paraguay	Both	Age-standardized	Rate	2019	82.2607	122.982	53.9838
DALYs (Disability-Adjusted Life Years)	139	Algeria	Both	Age-standardized	Rate	2019	79.0761	128.456	49.1449
DALYs (Disability-Adjusted Life Years)	140	Bahrain	Both	Age-standardized	Rate	2019	20.8722	29.2831	14.7832
DALYs (Disability-Adjusted Life Years)	141	Egypt	Both	Age-standardized	Rate	2019	17.3364	32.2888	9.24434
DALYs (Disability-Adjusted Life Years)	142	Iran (Islamic Republic of)	Both	Age-standardized	Rate	2019	36.6285	47.153	26.9716
DALYs (Disability-Adjusted Life Years)	143	Iraq	Both	Age-standardized	Rate	2019	15.5377	21.2916	11.0341
DALYs (Disability-Adjusted Life Years)	144	Jordan	Both	Age-standardized	Rate	2019	51.9018	71.4285	38.1573
DALYs (Disability-Adjusted Life Years)	145	Kuwait	Both	Age-standardized	Rate	2019	27.0655	37.4438	20.2132
DALYs (Disability-Adjusted Life Years)	146	Lebanon	Both	Age-standardized	Rate	2019	25.5863	42.384	12.5532
DALYs (Disability-Adjusted Life Years)	147	Libya	Both	Age-standardized	Rate	2019	68.6622	104.291	43.9486
DALYs (Disability-Adjusted Life Years)	148	Morocco	Both	Age-standardized	Rate	2019	36.8271	68.7161	18.2055
DALYs (Disability-Adjusted Life Years)	149	Palestine	Both	Age-standardized	Rate	2019	41.7402	55.5122	31.0747
DALYs (Disability-Adjusted Life Years)	150	Oman	Both	Age-standardized	Rate	2019	38.1799	58.3084	23.7462
DALYs (Disability-Adjusted Life Years)	151	Qatar	Both	Age-standardized	Rate	2019	29.3758	39.9416	21.0991
DALYs (Disability-Adjusted Life Years)	152	Saudi Arabia	Both	Age-standardized	Rate	2019	38.5572	57.6852	23.3048
DALYs (Disability-Adjusted Life Years)	153	Syrian Arab Republic	Both	Age-standardized	Rate	2019	52.8555	84.8905	31.2981
DALYs (Disability-Adjusted Life Years)	154	Tunisia	Both	Age-standardized	Rate	2019	43.6231	63.267	26.9637
DALYs (Disability-Adjusted Life Years)	155	Turkey	Both	Age-standardized	Rate	2019	48.1682	65.7609	34.7056
DALYs (Disability-Adjusted Life Years)	156	United Arab Emirates	Both	Age-standardized	Rate	2019	72.1588	118.685	39.1558
DALYs (Disability-Adjusted Life Years)	157	Yemen	Both	Age-standardized	Rate	2019	60.2396	112.61	33.582
DALYs (Disability-Adjusted Life Years)	160	Afghanistan	Both	Age-standardized	Rate	2019	61.4214	117.449	29.3282
DALYs (Disability-Adjusted Life Years)	161	Bangladesh	Both	Age-standardized	Rate	2019	17.8919	29.2162	9.92641
DALYs (Disability-Adjusted Life Years)	162	Bhutan	Both	Age-standardized	Rate	2019	20.2854	34.9713	10.9385
DALYs (Disability-Adjusted Life Years)	163	India	Both	Age-standardized	Rate	2019	13.4949	19.8402	8.26166
DALYs (Disability-Adjusted Life Years)	164	Nepal	Both	Age-standardized	Rate	2019	11.221	17.7557	6.4895
DALYs (Disability-Adjusted Life Years)	165	Pakistan	Both	Age-standardized	Rate	2019	17.9219	28.9679	9.67451
DALYs (Disability-Adjusted Life Years)	168	Angola	Both	Age-standardized	Rate	2019	33.0093	66.4282	16.5334
DALYs (Disability-Adjusted Life Years)	169	Central African Republic	Both	Age-standardized	Rate	2019	35.7529	103.284	12.414
DALYs (Disability-Adjusted Life Years)	170	Congo	Both	Age-standardized	Rate	2019	28.0456	50.2458	16.8468
DALYs (Disability-Adjusted Life Years)	171	Democratic Republic of the Congo	Both	Age-standardized	Rate	2019	30.6609	64.6255	16.1424
DALYs (Disability-Adjusted Life Years)	172	Equatorial Guinea	Both	Age-standardized	Rate	2019	18.8055	34.1664	9.74139
DALYs (Disability-Adjusted Life Years)	173	Gabon	Both	Age-standardized	Rate	2019	24.0047	38.9764	13.7821
DALYs (Disability-Adjusted Life Years)	175	Burundi	Both	Age-standardized	Rate	2019	43.331	125.972	17.457
DALYs (Disability-Adjusted Life Years)	176	Comoros	Both	Age-standardized	Rate	2019	35.6951	69.3859	18.536
DALYs (Disability-Adjusted Life Years)	177	Djibouti	Both	Age-standardized	Rate	2019	50.1411	109.455	18.4963
DALYs (Disability-Adjusted Life Years)	178	Eritrea	Both	Age-standardized	Rate	2019	39.1877	83.0336	17.613
DALYs (Disability-Adjusted Life Years)	179	Ethiopia	Both	Age-standardized	Rate	2019	28.08	55.987	14.4247
DALYs (Disability-Adjusted Life Years)	180	Kenya	Both	Age-standardized	Rate	2019	16.1899	23.2705	11.389
DALYs (Disability-Adjusted Life Years)	181	Madagascar	Both	Age-standardized	Rate	2019	23.581	45.5972	12.3883
DALYs (Disability-Adjusted Life Years)	182	Malawi	Both	Age-standardized	Rate	2019	31.6328	60.1039	16.1797
DALYs (Disability-Adjusted Life Years)	183	Mauritius	Both	Age-standardized	Rate	2019	9.18492	12.2911	6.62121
DALYs (Disability-Adjusted Life Years)	184	Mozambique	Both	Age-standardized	Rate	2019	39.3959	82.7553	17.7128
DALYs (Disability-Adjusted Life Years)	185	Rwanda	Both	Age-standardized	Rate	2019	41.8918	90.5637	18.3444
DALYs (Disability-Adjusted Life Years)	186	Seychelles	Both	Age-standardized	Rate	2019	15.548	22.6429	9.63391
DALYs (Disability-Adjusted Life Years)	187	Somalia	Both	Age-standardized	Rate	2019	43.4465	121.607	13.7632
DALYs (Disability-Adjusted Life Years)	189	United Republic of Tanzania	Both	Age-standardized	Rate	2019	42.3714	87.4829	19.7294
DALYs (Disability-Adjusted Life Years)	190	Uganda	Both	Age-standardized	Rate	2019	24.9753	48.2963	12.5315
DALYs (Disability-Adjusted Life Years)	191	Zambia	Both	Age-standardized	Rate	2019	30.3676	53.11	17.834
DALYs (Disability-Adjusted Life Years)	193	Botswana	Both	Age-standardized	Rate	2019	34.3363	54.1633	21.7116
DALYs (Disability-Adjusted Life Years)	194	Lesotho	Both	Age-standardized	Rate	2019	38.2434	56.5651	24.1344
DALYs (Disability-Adjusted Life Years)	195	Namibia	Both	Age-standardized	Rate	2019	34.156	53.4098	20.7071
DALYs (Disability-Adjusted Life Years)	196	South Africa	Both	Age-standardized	Rate	2019	34.3603	44.4745	25.2301
DALYs (Disability-Adjusted Life Years)	197	Eswatini	Both	Age-standardized	Rate	2019	35.6689	53.9943	22.5891
DALYs (Disability-Adjusted Life Years)	198	Zimbabwe	Both	Age-standardized	Rate	2019	34.9564	52.1459	22.8636
DALYs (Disability-Adjusted Life Years)	200	Benin	Both	Age-standardized	Rate	2019	41.3407	96.2008	16.8235
DALYs (Disability-Adjusted Life Years)	201	Burkina Faso	Both	Age-standardized	Rate	2019	61.8468	197.935	17.4376
DALYs (Disability-Adjusted Life Years)	202	Cameroon	Both	Age-standardized	Rate	2019	32.4798	78.6754	14.1669
DALYs (Disability-Adjusted Life Years)	203	Cabo Verde	Both	Age-standardized	Rate	2019	25.7902	43.5582	12.313
DALYs (Disability-Adjusted Life Years)	204	Chad	Both	Age-standardized	Rate	2019	35.9914	105.007	11.0704
DALYs (Disability-Adjusted Life Years)	205	C么te d'Ivoire	Both	Age-standardized	Rate	2019	32.9728	72.721	15.0135
DALYs (Disability-Adjusted Life Years)	206	Gambia	Both	Age-standardized	Rate	2019	32.4025	58.6521	16.4055
DALYs (Disability-Adjusted Life Years)	207	Ghana	Both	Age-standardized	Rate	2019	40.2698	80.083	19.8948
DALYs (Disability-Adjusted Life Years)	208	Guinea	Both	Age-standardized	Rate	2019	41.5671	107.038	15.2364
DALYs (Disability-Adjusted Life Years)	209	Guinea-Bissau	Both	Age-standardized	Rate	2019	43.9762	103.441	17.0749
DALYs (Disability-Adjusted Life Years)	210	Liberia	Both	Age-standardized	Rate	2019	28.8294	66.2262	13.6738
DALYs (Disability-Adjusted Life Years)	211	Mali	Both	Age-standardized	Rate	2019	50.9345	152.91	14.718
DALYs (Disability-Adjusted Life Years)	212	Mauritania	Both	Age-standardized	Rate	2019	29.1951	58.9495	13.292
DALYs (Disability-Adjusted Life Years)	213	Niger	Both	Age-standardized	Rate	2019	36.3592	105.41	8.75307
DALYs (Disability-Adjusted Life Years)	214	Nigeria	Both	Age-standardized	Rate	2019	46.9399	130.357	16.022
DALYs (Disability-Adjusted Life Years)	215	Sao Tome and Principe	Both	Age-standardized	Rate	2019	39.3584	65.6697	21.9366
DALYs (Disability-Adjusted Life Years)	216	Senegal	Both	Age-standardized	Rate	2019	43.9056	87.1164	19.1864
DALYs (Disability-Adjusted Life Years)	217	Sierra Leone	Both	Age-standardized	Rate	2019	54.5031	155.165	17.3636
DALYs (Disability-Adjusted Life Years)	218	Togo	Both	Age-standardized	Rate	2019	34.828	87.5791	15.4482
DALYs (Disability-Adjusted Life Years)	298	American Samoa	Both	Age-standardized	Rate	2019	10.9676	16.8327	6.90063
DALYs (Disability-Adjusted Life Years)	305	Bermuda	Both	Age-standardized	Rate	2019	18.151	24.1003	13.7387
DALYs (Disability-Adjusted Life Years)	320	Cook Islands	Both	Age-standardized	Rate	2019	4.91043	8.63614	2.62831
DALYs (Disability-Adjusted Life Years)	349	Greenland	Both	Age-standardized	Rate	2019	18.7362	28.8317	13.3827
DALYs (Disability-Adjusted Life Years)	351	Guam	Both	Age-standardized	Rate	2019	11.3484	15.9909	7.59891
DALYs (Disability-Adjusted Life Years)	367	Monaco	Both	Age-standardized	Rate	2019	9.55923	12.7784	7.04118
DALYs (Disability-Adjusted Life Years)	369	Nauru	Both	Age-standardized	Rate	2019	16.7316	26.9911	10.1717
DALYs (Disability-Adjusted Life Years)	374	Niue	Both	Age-standardized	Rate	2019	19.0164	30.7037	11.1027
DALYs (Disability-Adjusted Life Years)	376	Northern Mariana Islands	Both	Age-standardized	Rate	2019	6.14734	8.71625	4.03196
DALYs (Disability-Adjusted Life Years)	380	Palau	Both	Age-standardized	Rate	2019	4.56182	6.33827	3.19222
DALYs (Disability-Adjusted Life Years)	385	Puerto Rico	Both	Age-standardized	Rate	2019	28.3117	36.9927	21.94
DALYs (Disability-Adjusted Life Years)	393	Saint Kitts and Nevis	Both	Age-standardized	Rate	2019	19.8316	26.9026	13.8872
DALYs (Disability-Adjusted Life Years)	396	San Marino	Both	Age-standardized	Rate	2019	9.20404	12.6316	6.50664
DALYs (Disability-Adjusted Life Years)	413	Tokelau	Both	Age-standardized	Rate	2019	11.0795	16.5312	6.94117
DALYs (Disability-Adjusted Life Years)	416	Tuvalu	Both	Age-standardized	Rate	2019	12.8131	19.0813	8.22192
DALYs (Disability-Adjusted Life Years)	422	United States Virgin Islands	Both	Age-standardized	Rate	2019	20.7187	28.6683	15.4245
DALYs (Disability-Adjusted Life Years)	435	South Sudan	Both	Age-standardized	Rate	2019	41.8141	111.401	13.2737
DALYs (Disability-Adjusted Life Years)	522	Sudan	Both	Age-standardized	Rate	2019	58.5927	101.435	31.5795
Deaths	6	China	Both	Age-standardized	Rate	2019	0.172429	0.227169	0.134246
Deaths	7	Democratic People's Republic of Korea	Both	Age-standardized	Rate	2019	0.234619	0.406298	0.124509
Deaths	8	Taiwan (Province of China)	Both	Age-standardized	Rate	2019	0.158594	0.225432	0.115674
Deaths	10	Cambodia	Both	Age-standardized	Rate	2019	0.137605	0.223709	0.0819263
Deaths	11	Indonesia	Both	Age-standardized	Rate	2019	0.179927	0.243219	0.131664
Deaths	12	Lao People's Democratic Republic	Both	Age-standardized	Rate	2019	0.155164	0.266928	0.0820508
Deaths	13	Malaysia	Both	Age-standardized	Rate	2019	0.0612704	0.0867553	0.0420671
Deaths	14	Maldives	Both	Age-standardized	Rate	2019	0.777833	1.17697	0.474702
Deaths	15	Myanmar	Both	Age-standardized	Rate	2019	0.250492	0.482957	0.130589
Deaths	16	Philippines	Both	Age-standardized	Rate	2019	0.219338	0.276105	0.15054
Deaths	17	Sri Lanka	Both	Age-standardized	Rate	2019	0.109158	0.172424	0.0655958
Deaths	18	Thailand	Both	Age-standardized	Rate	2019	0.0928061	0.129788	0.0597148
Deaths	19	Timor-Leste	Both	Age-standardized	Rate	2019	0.183823	0.283974	0.105913
Deaths	20	Viet Nam	Both	Age-standardized	Rate	2019	0.10361	0.19298	0.052635
Deaths	22	Fiji	Both	Age-standardized	Rate	2019	0.672151	1.01822	0.439415
Deaths	23	Kiribati	Both	Age-standardized	Rate	2019	0.212634	0.405519	0.0870666
Deaths	24	Marshall Islands	Both	Age-standardized	Rate	2019	0.162718	0.2386	0.103166
Deaths	25	Micronesia (Federated States of)	Both	Age-standardized	Rate	2019	0.167608	0.247488	0.098678
Deaths	26	Papua New Guinea	Both	Age-standardized	Rate	2019	0.332787	0.932785	0.117785
Deaths	27	Samoa	Both	Age-standardized	Rate	2019	0.120229	0.182653	0.0726939
Deaths	28	Solomon Islands	Both	Age-standardized	Rate	2019	0.235858	0.434495	0.110324
Deaths	29	Tonga	Both	Age-standardized	Rate	2019	0.139559	0.222416	0.089117
Deaths	30	Vanuatu	Both	Age-standardized	Rate	2019	0.160042	0.260521	0.0953787
Deaths	33	Armenia	Both	Age-standardized	Rate	2019	0.178721	0.233713	0.136595
Deaths	34	Azerbaijan	Both	Age-standardized	Rate	2019	0.068045	0.107933	0.0377663
Deaths	35	Georgia	Both	Age-standardized	Rate	2019	0.179075	0.253821	0.105738
Deaths	36	Kazakhstan	Both	Age-standardized	Rate	2019	0.104156	0.155549	0.063262
Deaths	37	Kyrgyzstan	Both	Age-standardized	Rate	2019	0.0790987	0.115767	0.0442737
Deaths	38	Mongolia	Both	Age-standardized	Rate	2019	0.144943	0.248025	0.0889432
Deaths	39	Tajikistan	Both	Age-standardized	Rate	2019	0.170892	0.272631	0.0886541
Deaths	40	Turkmenistan	Both	Age-standardized	Rate	2019	0.160657	0.249791	0.0649464
Deaths	41	Uzbekistan	Both	Age-standardized	Rate	2019	0.0490059	0.0657047	0.0336361
Deaths	43	Albania	Both	Age-standardized	Rate	2019	0.138451	0.221322	0.0874208
Deaths	44	Bosnia and Herzegovina	Both	Age-standardized	Rate	2019	0.149457	0.206688	0.106305
Deaths	45	Bulgaria	Both	Age-standardized	Rate	2019	0.15809	0.22362	0.111164
Deaths	46	Croatia	Both	Age-standardized	Rate	2019	0.42608	0.577257	0.29637
Deaths	47	Czechia	Both	Age-standardized	Rate	2019	0.172347	0.232735	0.125291
Deaths	48	Hungary	Both	Age-standardized	Rate	2019	0.368987	0.48593	0.254812
Deaths	49	North Macedonia	Both	Age-standardized	Rate	2019	0.275727	0.414691	0.173466
Deaths	50	Montenegro	Both	Age-standardized	Rate	2019	0.294003	0.422874	0.195419
Deaths	51	Poland	Both	Age-standardized	Rate	2019	0.0911271	0.11654	0.0665334
Deaths	52	Romania	Both	Age-standardized	Rate	2019	0.0461795	0.0602309	0.0349722
Deaths	53	Serbia	Both	Age-standardized	Rate	2019	0.135894	0.198836	0.0970495
Deaths	54	Slovakia	Both	Age-standardized	Rate	2019	0.190436	0.259036	0.137957
Deaths	55	Slovenia	Both	Age-standardized	Rate	2019	0.268598	0.359352	0.192874
Deaths	57	Belarus	Both	Age-standardized	Rate	2019	0.133668	0.207481	0.0850337
Deaths	58	Estonia	Both	Age-standardized	Rate	2019	0.286281	0.407225	0.199657
Deaths	59	Latvia	Both	Age-standardized	Rate	2019	0.462249	0.739108	0.336094
Deaths	60	Lithuania	Both	Age-standardized	Rate	2019	0.252877	0.33825	0.184364
Deaths	61	Republic of Moldova	Both	Age-standardized	Rate	2019	0.092888	0.122591	0.0715514
Deaths	62	Russian Federation	Both	Age-standardized	Rate	2019	0.148669	0.200438	0.100783
Deaths	63	Ukraine	Both	Age-standardized	Rate	2019	0.205355	0.274837	0.156105
Deaths	66	Brunei Darussalam	Both	Age-standardized	Rate	2019	0.592817	0.815324	0.424309
Deaths	67	Japan	Both	Age-standardized	Rate	2019	0.0817594	0.100593	0.0567099
Deaths	68	Republic of Korea	Both	Age-standardized	Rate	2019	0.0919834	0.121459	0.0657498
Deaths	69	Singapore	Both	Age-standardized	Rate	2019	0.0513123	0.0738074	0.0370228
Deaths	71	Australia	Both	Age-standardized	Rate	2019	0.332774	0.394805	0.238481
Deaths	72	New Zealand	Both	Age-standardized	Rate	2019	0.450156	0.555741	0.304637
Deaths	74	Andorra	Both	Age-standardized	Rate	2019	0.200447	0.308943	0.12713
Deaths	75	Austria	Both	Age-standardized	Rate	2019	0.522529	0.602623	0.356386
Deaths	76	Belgium	Both	Age-standardized	Rate	2019	0.350192	0.410713	0.246931
Deaths	77	Cyprus	Both	Age-standardized	Rate	2019	0.3406	0.414182	0.274211
Deaths	78	Denmark	Both	Age-standardized	Rate	2019	0.356437	0.444248	0.287417
Deaths	79	Finland	Both	Age-standardized	Rate	2019	0.442641	0.527907	0.284899
Deaths	80	France	Both	Age-standardized	Rate	2019	0.344427	0.403322	0.224344
Deaths	81	Germany	Both	Age-standardized	Rate	2019	0.393458	0.445698	0.288512
Deaths	82	Greece	Both	Age-standardized	Rate	2019	0.373202	0.540714	0.278181
Deaths	83	Iceland	Both	Age-standardized	Rate	2019	0.371754	0.4868	0.27671
Deaths	84	Ireland	Both	Age-standardized	Rate	2019	0.549765	0.694134	0.444434
Deaths	85	Israel	Both	Age-standardized	Rate	2019	0.261642	0.337633	0.210146
Deaths	86	Italy	Both	Age-standardized	Rate	2019	0.289162	0.324565	0.207403
Deaths	87	Luxembourg	Both	Age-standardized	Rate	2019	0.102145	0.136139	0.072581
Deaths	88	Malta	Both	Age-standardized	Rate	2019	0.466257	0.602074	0.359771
Deaths	89	Netherlands	Both	Age-standardized	Rate	2019	0.567605	0.672809	0.335544
Deaths	90	Norway	Both	Age-standardized	Rate	2019	0.404684	0.465219	0.248399
Deaths	91	Portugal	Both	Age-standardized	Rate	2019	0.295147	0.377808	0.237155
Deaths	92	Spain	Both	Age-standardized	Rate	2019	0.323231	0.382295	0.263033
Deaths	93	Sweden	Both	Age-standardized	Rate	2019	0.408271	0.471449	0.25421
Deaths	94	Switzerland	Both	Age-standardized	Rate	2019	0.467021	0.548403	0.318119
Deaths	95	United Kingdom	Both	Age-standardized	Rate	2019	0.350018	0.388485	0.232884
Deaths	97	Argentina	Both	Age-standardized	Rate	2019	0.504108	0.636866	0.378274
Deaths	98	Chile	Both	Age-standardized	Rate	2019	0.597636	0.808374	0.367924
Deaths	99	Uruguay	Both	Age-standardized	Rate	2019	0.724389	0.893424	0.516419
Deaths	101	Canada	Both	Age-standardized	Rate	2019	0.430136	0.494646	0.317607
Deaths	102	United States of America	Both	Age-standardized	Rate	2019	0.308719	0.337978	0.246206
Deaths	105	Antigua and Barbuda	Both	Age-standardized	Rate	2019	0.259164	0.346366	0.188324
Deaths	106	Bahamas	Both	Age-standardized	Rate	2019	0.407346	0.531209	0.298221
Deaths	107	Barbados	Both	Age-standardized	Rate	2019	0.428405	0.577594	0.299194
Deaths	108	Belize	Both	Age-standardized	Rate	2019	0.494979	0.617872	0.359068
Deaths	109	Cuba	Both	Age-standardized	Rate	2019	0.319718	0.415141	0.240752
Deaths	110	Dominica	Both	Age-standardized	Rate	2019	0.477825	0.665265	0.336688
Deaths	111	Dominican Republic	Both	Age-standardized	Rate	2019	0.502982	0.813609	0.299077
Deaths	112	Grenada	Both	Age-standardized	Rate	2019	0.290113	0.366121	0.212964
Deaths	113	Guyana	Both	Age-standardized	Rate	2019	0.145437	0.204653	0.0905082
Deaths	114	Haiti	Both	Age-standardized	Rate	2019	1.20043	2.66467	0.295313
Deaths	115	Jamaica	Both	Age-standardized	Rate	2019	0.33258	0.466596	0.224144
Deaths	116	Saint Lucia	Both	Age-standardized	Rate	2019	0.345948	0.454559	0.255274
Deaths	117	Saint Vincent and the Grenadines	Both	Age-standardized	Rate	2019	0.377931	0.514203	0.274831
Deaths	118	Suriname	Both	Age-standardized	Rate	2019	0.313396	0.441824	0.228381
Deaths	119	Trinidad and Tobago	Both	Age-standardized	Rate	2019	0.766819	1.07486	0.52415
Deaths	121	Bolivia (Plurinational State of)	Both	Age-standardized	Rate	2019	0.592906	0.913003	0.36117
Deaths	122	Ecuador	Both	Age-standardized	Rate	2019	0.444327	0.616035	0.30201
Deaths	123	Peru	Both	Age-standardized	Rate	2019	0.185232	0.301247	0.0881427
Deaths	125	Colombia	Both	Age-standardized	Rate	2019	0.147968	0.209841	0.0908713
Deaths	126	Costa Rica	Both	Age-standardized	Rate	2019	0.212558	0.300673	0.145418
Deaths	127	El Salvador	Both	Age-standardized	Rate	2019	0.180276	0.278097	0.0856061
Deaths	128	Guatemala	Both	Age-standardized	Rate	2019	0.491254	0.713406	0.261416
Deaths	129	Honduras	Both	Age-standardized	Rate	2019	0.197451	0.318109	0.0957722
Deaths	130	Mexico	Both	Age-standardized	Rate	2019	0.390613	0.486638	0.288592
Deaths	131	Nicaragua	Both	Age-standardized	Rate	2019	0.146418	0.194067	0.107089
Deaths	132	Panama	Both	Age-standardized	Rate	2019	0.22185	0.315376	0.150489
Deaths	133	Venezuela (Bolivarian Republic of)	Both	Age-standardized	Rate	2019	0.534928	0.743635	0.358307
Deaths	135	Brazil	Both	Age-standardized	Rate	2019	0.713804	1.02649	0.560778
Deaths	136	Paraguay	Both	Age-standardized	Rate	2019	1.0046	1.48212	0.650238
Deaths	139	Algeria	Both	Age-standardized	Rate	2019	0.907761	1.52665	0.560725
Deaths	140	Bahrain	Both	Age-standardized	Rate	2019	0.230992	0.328512	0.162865
Deaths	141	Egypt	Both	Age-standardized	Rate	2019	0.176457	0.352689	0.0847979
Deaths	142	Iran (Islamic Republic of)	Both	Age-standardized	Rate	2019	0.410867	0.532207	0.30121
Deaths	143	Iraq	Both	Age-standardized	Rate	2019	0.172432	0.237913	0.122153
Deaths	144	Jordan	Both	Age-standardized	Rate	2019	0.606846	0.833803	0.445993
Deaths	145	Kuwait	Both	Age-standardized	Rate	2019	0.294151	0.417776	0.213751
Deaths	146	Lebanon	Both	Age-standardized	Rate	2019	0.276249	0.470318	0.125931
Deaths	147	Libya	Both	Age-standardized	Rate	2019	0.824755	1.28608	0.513646
Deaths	148	Morocco	Both	Age-standardized	Rate	2019	0.398949	0.766412	0.176569
Deaths	149	Palestine	Both	Age-standardized	Rate	2019	0.499106	0.654213	0.372895
Deaths	150	Oman	Both	Age-standardized	Rate	2019	0.419799	0.642387	0.261761
Deaths	151	Qatar	Both	Age-standardized	Rate	2019	0.321901	0.445704	0.224562
Deaths	152	Saudi Arabia	Both	Age-standardized	Rate	2019	0.49579	0.727863	0.328184
Deaths	153	Syrian Arab Republic	Both	Age-standardized	Rate	2019	0.580631	0.954394	0.337644
Deaths	154	Tunisia	Both	Age-standardized	Rate	2019	0.496213	0.732461	0.301262
Deaths	155	Turkey	Both	Age-standardized	Rate	2019	0.548205	0.750204	0.395629
Deaths	156	United Arab Emirates	Both	Age-standardized	Rate	2019	0.85018	1.41808	0.440683
Deaths	157	Yemen	Both	Age-standardized	Rate	2019	0.687233	1.299	0.373377
Deaths	160	Afghanistan	Both	Age-standardized	Rate	2019	0.70977	1.39724	0.323774
Deaths	161	Bangladesh	Both	Age-standardized	Rate	2019	0.218559	0.35392	0.121816
Deaths	162	Bhutan	Both	Age-standardized	Rate	2019	0.246638	0.422334	0.130937
Deaths	163	India	Both	Age-standardized	Rate	2019	0.168269	0.246747	0.104906
Deaths	164	Nepal	Both	Age-standardized	Rate	2019	0.138362	0.217834	0.0781949
Deaths	165	Pakistan	Both	Age-standardized	Rate	2019	0.236247	0.376444	0.128297
Deaths	168	Angola	Both	Age-standardized	Rate	2019	0.412147	0.80362	0.210798
Deaths	169	Central African Republic	Both	Age-standardized	Rate	2019	0.448458	1.24492	0.162634
Deaths	170	Congo	Both	Age-standardized	Rate	2019	0.360995	0.632672	0.218235
Deaths	171	Democratic Republic of the Congo	Both	Age-standardized	Rate	2019	0.388424	0.794923	0.212415
Deaths	172	Equatorial Guinea	Both	Age-standardized	Rate	2019	0.235169	0.429687	0.120742
Deaths	173	Gabon	Both	Age-standardized	Rate	2019	0.304568	0.48674	0.180712
Deaths	175	Burundi	Both	Age-standardized	Rate	2019	0.532104	1.50136	0.222104
Deaths	176	Comoros	Both	Age-standardized	Rate	2019	0.438913	0.834375	0.235109
Deaths	177	Djibouti	Both	Age-standardized	Rate	2019	0.605865	1.30647	0.226484
Deaths	178	Eritrea	Both	Age-standardized	Rate	2019	0.490246	1.01481	0.229045
Deaths	179	Ethiopia	Both	Age-standardized	Rate	2019	0.347035	0.671861	0.190386
Deaths	180	Kenya	Both	Age-standardized	Rate	2019	0.200806	0.288042	0.141038
Deaths	181	Madagascar	Both	Age-standardized	Rate	2019	0.29043	0.541221	0.157189
Deaths	182	Malawi	Both	Age-standardized	Rate	2019	0.384071	0.722533	0.202221
Deaths	183	Mauritius	Both	Age-standardized	Rate	2019	0.0984803	0.134132	0.0676905
Deaths	184	Mozambique	Both	Age-standardized	Rate	2019	0.477362	0.987436	0.2249
Deaths	185	Rwanda	Both	Age-standardized	Rate	2019	0.51043	1.07952	0.22853
Deaths	186	Seychelles	Both	Age-standardized	Rate	2019	0.185423	0.267034	0.113427
Deaths	187	Somalia	Both	Age-standardized	Rate	2019	0.535659	1.45862	0.179667
Deaths	189	United Republic of Tanzania	Both	Age-standardized	Rate	2019	0.508105	1.02823	0.243719
Deaths	190	Uganda	Both	Age-standardized	Rate	2019	0.302755	0.561311	0.155692
Deaths	191	Zambia	Both	Age-standardized	Rate	2019	0.37448	0.633041	0.226754
Deaths	193	Botswana	Both	Age-standardized	Rate	2019	0.420962	0.654512	0.268639
Deaths	194	Lesotho	Both	Age-standardized	Rate	2019	0.464709	0.69787	0.29609
Deaths	195	Namibia	Both	Age-standardized	Rate	2019	0.413141	0.645737	0.249716
Deaths	196	South Africa	Both	Age-standardized	Rate	2019	0.408999	0.524352	0.300869
Deaths	197	Eswatini	Both	Age-standardized	Rate	2019	0.425788	0.639868	0.266093
Deaths	198	Zimbabwe	Both	Age-standardized	Rate	2019	0.422831	0.629584	0.278817
Deaths	200	Benin	Both	Age-standardized	Rate	2019	0.502489	1.13216	0.219884
Deaths	201	Burkina Faso	Both	Age-standardized	Rate	2019	0.74094	2.30879	0.224809
Deaths	202	Cameroon	Both	Age-standardized	Rate	2019	0.402577	0.936406	0.182385
Deaths	203	Cabo Verde	Both	Age-standardized	Rate	2019	0.318297	0.531198	0.155424
Deaths	204	Chad	Both	Age-standardized	Rate	2019	0.44429	1.23358	0.15053
Deaths	205	C么te d'Ivoire	Both	Age-standardized	Rate	2019	0.405727	0.870331	0.191009
Deaths	206	Gambia	Both	Age-standardized	Rate	2019	0.405897	0.708184	0.213614
Deaths	207	Ghana	Both	Age-standardized	Rate	2019	0.500523	0.966799	0.263132
Deaths	208	Guinea	Both	Age-standardized	Rate	2019	0.509052	1.27244	0.201216
Deaths	209	Guinea-Bissau	Both	Age-standardized	Rate	2019	0.559091	1.26774	0.234332
Deaths	210	Liberia	Both	Age-standardized	Rate	2019	0.360115	0.783779	0.1802
Deaths	211	Mali	Both	Age-standardized	Rate	2019	0.616061	1.8033	0.193135
Deaths	212	Mauritania	Both	Age-standardized	Rate	2019	0.362988	0.717892	0.168479
Deaths	213	Niger	Both	Age-standardized	Rate	2019	0.443309	1.2561	0.112186
Deaths	214	Nigeria	Both	Age-standardized	Rate	2019	0.564735	1.5277	0.210671
Deaths	215	Sao Tome and Principe	Both	Age-standardized	Rate	2019	0.4859	0.794435	0.285142
Deaths	216	Senegal	Both	Age-standardized	Rate	2019	0.541325	1.02863	0.249643
Deaths	217	Sierra Leone	Both	Age-standardized	Rate	2019	0.651206	1.80358	0.216285
Deaths	218	Togo	Both	Age-standardized	Rate	2019	0.439432	1.05193	0.207824
Deaths	298	American Samoa	Both	Age-standardized	Rate	2019	0.131366	0.200671	0.0804412
Deaths	305	Bermuda	Both	Age-standardized	Rate	2019	0.264433	0.353597	0.195782
Deaths	320	Cook Islands	Both	Age-standardized	Rate	2019	0.0571289	0.102297	0.0283539
Deaths	349	Greenland	Both	Age-standardized	Rate	2019	0.287024	0.433402	0.197804
Deaths	351	Guam	Both	Age-standardized	Rate	2019	0.133179	0.186861	0.089002
Deaths	367	Monaco	Both	Age-standardized	Rate	2019	0.0510762	0.0694075	0.0362483
Deaths	369	Nauru	Both	Age-standardized	Rate	2019	0.203362	0.331776	0.120381
Deaths	374	Niue	Both	Age-standardized	Rate	2019	0.231412	0.380068	0.133589
Deaths	376	Northern Mariana Islands	Both	Age-standardized	Rate	2019	0.0693851	0.100161	0.0417043
Deaths	380	Palau	Both	Age-standardized	Rate	2019	0.047598	0.0675269	0.0307648
Deaths	385	Puerto Rico	Both	Age-standardized	Rate	2019	0.438874	0.580273	0.328413
Deaths	393	Saint Kitts and Nevis	Both	Age-standardized	Rate	2019	0.290239	0.398188	0.194368
Deaths	396	San Marino	Both	Age-standardized	Rate	2019	0.0379538	0.0568346	0.0230779
Deaths	413	Tokelau	Both	Age-standardized	Rate	2019	0.136713	0.202361	0.0841291
Deaths	416	Tuvalu	Both	Age-standardized	Rate	2019	0.159536	0.236943	0.10016
Deaths	422	United States Virgin Islands	Both	Age-standardized	Rate	2019	0.335552	0.452138	0.249993
Deaths	435	South Sudan	Both	Age-standardized	Rate	2019	0.501364	1.30474	0.175036
Deaths	522	Sudan	Both	Age-standardized	Rate	2019	0.665391	1.1585	0.350121
