# Supplementary material for: Global, Regional, and National Burden and Trends of Down Syndrome From 1990 to 2019
Source: Front Genet. 2022 Jul 15;13:908482. doi: 10.3389/fgene.2022.908482 (PMC9337874; doi:10.3389/fgene.2022.908482)
Supplement: Supplementary file 3 [file Table6.XLSX]

## Sheet: Sheet1
Table S6. The ASRs of DS incidence, prevalence, DALYs and death globally and in five SDI quintiles from 1990 to 2019.
measure_name	location_name	sex_name	age_name	metric_name	year	val	upper	lower
Deaths	Global	Male	Age-standardized	Rate	1990	0.38943	1.04825	0.282915
Deaths	Global	Male	Age-standardized	Rate	1991	0.383032	1.00386	0.281791
Deaths	Global	Male	Age-standardized	Rate	1992	0.375825	0.971534	0.280707
Deaths	Global	Male	Age-standardized	Rate	1993	0.371199	0.934228	0.282088
Deaths	Global	Male	Age-standardized	Rate	1994	0.36843	0.908053	0.283234
Deaths	Global	Male	Age-standardized	Rate	1995	0.366559	0.879254	0.284585
Deaths	Global	Male	Age-standardized	Rate	1996	0.367345	0.867455	0.28811
Deaths	Global	Male	Age-standardized	Rate	1997	0.364731	0.841537	0.288884
Deaths	Global	Male	Age-standardized	Rate	1998	0.359348	0.812646	0.284521
Deaths	Global	Male	Age-standardized	Rate	1999	0.36065	0.813737	0.286836
Deaths	Global	Male	Age-standardized	Rate	2000	0.358566	0.802041	0.285424
Deaths	Global	Male	Age-standardized	Rate	2001	0.352262	0.780677	0.28191
Deaths	Global	Male	Age-standardized	Rate	2002	0.347697	0.764757	0.277703
Deaths	Global	Male	Age-standardized	Rate	2003	0.342385	0.7547	0.272893
Deaths	Global	Male	Age-standardized	Rate	2004	0.335584	0.742748	0.267486
Deaths	Global	Male	Age-standardized	Rate	2005	0.332821	0.736297	0.264827
Deaths	Global	Male	Age-standardized	Rate	2006	0.329314	0.723258	0.26168
Deaths	Global	Male	Age-standardized	Rate	2007	0.324473	0.705982	0.257539
Deaths	Global	Male	Age-standardized	Rate	2008	0.323867	0.698391	0.257537
Deaths	Global	Male	Age-standardized	Rate	2009	0.322544	0.688042	0.257375
Deaths	Global	Male	Age-standardized	Rate	2010	0.320034	0.66601	0.255938
Deaths	Global	Male	Age-standardized	Rate	2011	0.318551	0.648854	0.255421
Deaths	Global	Male	Age-standardized	Rate	2012	0.318632	0.64241	0.257008
Deaths	Global	Male	Age-standardized	Rate	2013	0.319466	0.634773	0.257816
Deaths	Global	Male	Age-standardized	Rate	2014	0.319871	0.616382	0.258021
Deaths	Global	Male	Age-standardized	Rate	2015	0.319563	0.606306	0.256785
Deaths	Global	Male	Age-standardized	Rate	2016	0.315523	0.584533	0.255489
Deaths	Global	Male	Age-standardized	Rate	2017	0.313005	0.560778	0.25339
Deaths	Global	Male	Age-standardized	Rate	2018	0.31408	0.545382	0.252647
Deaths	Global	Male	Age-standardized	Rate	2019	0.31319	0.534956	0.250492
Deaths	High-middle SDI	Male	Age-standardized	Rate	1990	0.497122	0.833302	0.38942
Deaths	High-middle SDI	Male	Age-standardized	Rate	1991	0.494103	0.794148	0.391021
Deaths	High-middle SDI	Male	Age-standardized	Rate	1992	0.489486	0.759847	0.391183
Deaths	High-middle SDI	Male	Age-standardized	Rate	1993	0.48584	0.724456	0.389844
Deaths	High-middle SDI	Male	Age-standardized	Rate	1994	0.486679	0.709857	0.394774
Deaths	High-middle SDI	Male	Age-standardized	Rate	1995	0.485014	0.688061	0.394175
Deaths	High-middle SDI	Male	Age-standardized	Rate	1996	0.487833	0.658711	0.39791
Deaths	High-middle SDI	Male	Age-standardized	Rate	1997	0.480387	0.62574	0.395985
Deaths	High-middle SDI	Male	Age-standardized	Rate	1998	0.466931	0.604251	0.392129
Deaths	High-middle SDI	Male	Age-standardized	Rate	1999	0.46567	0.596286	0.392855
Deaths	High-middle SDI	Male	Age-standardized	Rate	2000	0.452858	0.573987	0.383095
Deaths	High-middle SDI	Male	Age-standardized	Rate	2001	0.428382	0.535829	0.365885
Deaths	High-middle SDI	Male	Age-standardized	Rate	2002	0.409824	0.50074	0.352289
Deaths	High-middle SDI	Male	Age-standardized	Rate	2003	0.394216	0.485129	0.340871
Deaths	High-middle SDI	Male	Age-standardized	Rate	2004	0.374726	0.459877	0.32648
Deaths	High-middle SDI	Male	Age-standardized	Rate	2005	0.360995	0.439814	0.315695
Deaths	High-middle SDI	Male	Age-standardized	Rate	2006	0.346147	0.42068	0.302684
Deaths	High-middle SDI	Male	Age-standardized	Rate	2007	0.329359	0.397834	0.290352
Deaths	High-middle SDI	Male	Age-standardized	Rate	2008	0.322966	0.382005	0.286985
Deaths	High-middle SDI	Male	Age-standardized	Rate	2009	0.318759	0.374458	0.283312
Deaths	High-middle SDI	Male	Age-standardized	Rate	2010	0.310755	0.360825	0.276483
Deaths	High-middle SDI	Male	Age-standardized	Rate	2011	0.29907	0.347178	0.267233
Deaths	High-middle SDI	Male	Age-standardized	Rate	2012	0.292934	0.341988	0.262154
Deaths	High-middle SDI	Male	Age-standardized	Rate	2013	0.288699	0.338719	0.258348
Deaths	High-middle SDI	Male	Age-standardized	Rate	2014	0.286909	0.336524	0.257053
Deaths	High-middle SDI	Male	Age-standardized	Rate	2015	0.278611	0.325686	0.247468
Deaths	High-middle SDI	Male	Age-standardized	Rate	2016	0.269928	0.317648	0.238706
Deaths	High-middle SDI	Male	Age-standardized	Rate	2017	0.267773	0.317086	0.232816
Deaths	High-middle SDI	Male	Age-standardized	Rate	2018	0.273257	0.32613	0.233582
Deaths	High-middle SDI	Male	Age-standardized	Rate	2019	0.275108	0.327047	0.231461
Deaths	High SDI	Male	Age-standardized	Rate	1990	0.208517	0.266175	0.177023
Deaths	High SDI	Male	Age-standardized	Rate	1991	0.208946	0.265786	0.177983
Deaths	High SDI	Male	Age-standardized	Rate	1992	0.209316	0.264387	0.180363
Deaths	High SDI	Male	Age-standardized	Rate	1993	0.21201	0.262931	0.183143
Deaths	High SDI	Male	Age-standardized	Rate	1994	0.213365	0.263295	0.184571
Deaths	High SDI	Male	Age-standardized	Rate	1995	0.217218	0.267763	0.188993
Deaths	High SDI	Male	Age-standardized	Rate	1996	0.223278	0.274116	0.194036
Deaths	High SDI	Male	Age-standardized	Rate	1997	0.230276	0.279616	0.19695
Deaths	High SDI	Male	Age-standardized	Rate	1998	0.235652	0.282948	0.201614
Deaths	High SDI	Male	Age-standardized	Rate	1999	0.245754	0.295072	0.208242
Deaths	High SDI	Male	Age-standardized	Rate	2000	0.259148	0.308869	0.21699
Deaths	High SDI	Male	Age-standardized	Rate	2001	0.272979	0.321742	0.224533
Deaths	High SDI	Male	Age-standardized	Rate	2002	0.282311	0.32811	0.229032
Deaths	High SDI	Male	Age-standardized	Rate	2003	0.288336	0.332631	0.232779
Deaths	High SDI	Male	Age-standardized	Rate	2004	0.289653	0.334727	0.231107
Deaths	High SDI	Male	Age-standardized	Rate	2005	0.292539	0.336769	0.231403
Deaths	High SDI	Male	Age-standardized	Rate	2006	0.293769	0.33357	0.229064
Deaths	High SDI	Male	Age-standardized	Rate	2007	0.292627	0.329917	0.226783
Deaths	High SDI	Male	Age-standardized	Rate	2008	0.293871	0.326013	0.223094
Deaths	High SDI	Male	Age-standardized	Rate	2009	0.294266	0.323127	0.21964
Deaths	High SDI	Male	Age-standardized	Rate	2010	0.295238	0.324006	0.215563
Deaths	High SDI	Male	Age-standardized	Rate	2011	0.29836	0.3259	0.213215
Deaths	High SDI	Male	Age-standardized	Rate	2012	0.302833	0.331493	0.213127
Deaths	High SDI	Male	Age-standardized	Rate	2013	0.308287	0.338868	0.215284
Deaths	High SDI	Male	Age-standardized	Rate	2014	0.313468	0.346126	0.216747
Deaths	High SDI	Male	Age-standardized	Rate	2015	0.319602	0.353101	0.22317
Deaths	High SDI	Male	Age-standardized	Rate	2016	0.323907	0.35987	0.230769
Deaths	High SDI	Male	Age-standardized	Rate	2017	0.325622	0.366203	0.234555
Deaths	High SDI	Male	Age-standardized	Rate	2018	0.32503	0.370467	0.235696
Deaths	High SDI	Male	Age-standardized	Rate	2019	0.322392	0.370534	0.234624
Deaths	Low-middle SDI	Male	Age-standardized	Rate	1990	0.322989	1.07782	0.206342
Deaths	Low-middle SDI	Male	Age-standardized	Rate	1991	0.316351	1.0279	0.204667
Deaths	Low-middle SDI	Male	Age-standardized	Rate	1992	0.30989	0.985981	0.203938
Deaths	Low-middle SDI	Male	Age-standardized	Rate	1993	0.305531	0.942235	0.203865
Deaths	Low-middle SDI	Male	Age-standardized	Rate	1994	0.303748	0.910719	0.206133
Deaths	Low-middle SDI	Male	Age-standardized	Rate	1995	0.302982	0.888667	0.206671
Deaths	Low-middle SDI	Male	Age-standardized	Rate	1996	0.303705	0.869501	0.20964
Deaths	Low-middle SDI	Male	Age-standardized	Rate	1997	0.30269	0.837734	0.209462
Deaths	Low-middle SDI	Male	Age-standardized	Rate	1998	0.301433	0.821308	0.210966
Deaths	Low-middle SDI	Male	Age-standardized	Rate	1999	0.301334	0.808881	0.211993
Deaths	Low-middle SDI	Male	Age-standardized	Rate	2000	0.299689	0.798263	0.21248
Deaths	Low-middle SDI	Male	Age-standardized	Rate	2001	0.296043	0.777729	0.20989
Deaths	Low-middle SDI	Male	Age-standardized	Rate	2002	0.292043	0.759329	0.207093
Deaths	Low-middle SDI	Male	Age-standardized	Rate	2003	0.288487	0.736992	0.204033
Deaths	Low-middle SDI	Male	Age-standardized	Rate	2004	0.285632	0.721286	0.201299
Deaths	Low-middle SDI	Male	Age-standardized	Rate	2005	0.285984	0.709059	0.202534
Deaths	Low-middle SDI	Male	Age-standardized	Rate	2006	0.285169	0.697204	0.201543
Deaths	Low-middle SDI	Male	Age-standardized	Rate	2007	0.284572	0.680457	0.202523
Deaths	Low-middle SDI	Male	Age-standardized	Rate	2008	0.285045	0.668918	0.204153
Deaths	Low-middle SDI	Male	Age-standardized	Rate	2009	0.284595	0.649852	0.203718
Deaths	Low-middle SDI	Male	Age-standardized	Rate	2010	0.283494	0.624733	0.20291
Deaths	Low-middle SDI	Male	Age-standardized	Rate	2011	0.283817	0.612478	0.20192
Deaths	Low-middle SDI	Male	Age-standardized	Rate	2012	0.283392	0.592912	0.203358
Deaths	Low-middle SDI	Male	Age-standardized	Rate	2013	0.282908	0.576583	0.205179
Deaths	Low-middle SDI	Male	Age-standardized	Rate	2014	0.280763	0.559443	0.203571
Deaths	Low-middle SDI	Male	Age-standardized	Rate	2015	0.279783	0.535677	0.202404
Deaths	Low-middle SDI	Male	Age-standardized	Rate	2016	0.276701	0.508155	0.199918
Deaths	Low-middle SDI	Male	Age-standardized	Rate	2017	0.274284	0.476483	0.197789
Deaths	Low-middle SDI	Male	Age-standardized	Rate	2018	0.27403	0.452717	0.196868
Deaths	Low-middle SDI	Male	Age-standardized	Rate	2019	0.273824	0.436084	0.197668
Deaths	Low SDI	Male	Age-standardized	Rate	1990	0.374395	1.91006	0.155963
Deaths	Low SDI	Male	Age-standardized	Rate	1991	0.369802	1.86092	0.155993
Deaths	Low SDI	Male	Age-standardized	Rate	1992	0.366626	1.80494	0.156985
Deaths	Low SDI	Male	Age-standardized	Rate	1993	0.3622	1.75651	0.157428
Deaths	Low SDI	Male	Age-standardized	Rate	1994	0.356473	1.72032	0.156544
Deaths	Low SDI	Male	Age-standardized	Rate	1995	0.350668	1.67084	0.15774
Deaths	Low SDI	Male	Age-standardized	Rate	1996	0.345614	1.61222	0.158774
Deaths	Low SDI	Male	Age-standardized	Rate	1997	0.342279	1.5704	0.160997
Deaths	Low SDI	Male	Age-standardized	Rate	1998	0.339185	1.52163	0.160244
Deaths	Low SDI	Male	Age-standardized	Rate	1999	0.336378	1.47046	0.160913
Deaths	Low SDI	Male	Age-standardized	Rate	2000	0.334879	1.44965	0.162841
Deaths	Low SDI	Male	Age-standardized	Rate	2001	0.336505	1.44914	0.165409
Deaths	Low SDI	Male	Age-standardized	Rate	2002	0.340638	1.45746	0.169615
Deaths	Low SDI	Male	Age-standardized	Rate	2003	0.346676	1.47308	0.17385
Deaths	Low SDI	Male	Age-standardized	Rate	2004	0.352334	1.48605	0.178769
Deaths	Low SDI	Male	Age-standardized	Rate	2005	0.358605	1.46237	0.18343
Deaths	Low SDI	Male	Age-standardized	Rate	2006	0.364892	1.44716	0.187401
Deaths	Low SDI	Male	Age-standardized	Rate	2007	0.369295	1.42812	0.190908
Deaths	Low SDI	Male	Age-standardized	Rate	2008	0.370608	1.40393	0.195484
Deaths	Low SDI	Male	Age-standardized	Rate	2009	0.371386	1.38797	0.197523
Deaths	Low SDI	Male	Age-standardized	Rate	2010	0.371543	1.35418	0.200677
Deaths	Low SDI	Male	Age-standardized	Rate	2011	0.374163	1.30356	0.207233
Deaths	Low SDI	Male	Age-standardized	Rate	2012	0.37761	1.30237	0.20991
Deaths	Low SDI	Male	Age-standardized	Rate	2013	0.382419	1.28606	0.215441
Deaths	Low SDI	Male	Age-standardized	Rate	2014	0.384566	1.27271	0.216845
Deaths	Low SDI	Male	Age-standardized	Rate	2015	0.389163	1.27102	0.222554
Deaths	Low SDI	Male	Age-standardized	Rate	2016	0.389788	1.23517	0.224596
Deaths	Low SDI	Male	Age-standardized	Rate	2017	0.389074	1.17961	0.228266
Deaths	Low SDI	Male	Age-standardized	Rate	2018	0.389799	1.15046	0.227867
Deaths	Low SDI	Male	Age-standardized	Rate	2019	0.386983	1.1132	0.229513
Deaths	Middle SDI	Male	Age-standardized	Rate	1990	0.448832	0.989359	0.333472
Deaths	Middle SDI	Male	Age-standardized	Rate	1991	0.439454	0.921116	0.330716
Deaths	Middle SDI	Male	Age-standardized	Rate	1992	0.427556	0.857675	0.33208
Deaths	Middle SDI	Male	Age-standardized	Rate	1993	0.420539	0.797561	0.332197
Deaths	Middle SDI	Male	Age-standardized	Rate	1994	0.416857	0.758106	0.332892
Deaths	Middle SDI	Male	Age-standardized	Rate	1995	0.414212	0.712263	0.333351
Deaths	Middle SDI	Male	Age-standardized	Rate	1996	0.415599	0.683598	0.337513
Deaths	Middle SDI	Male	Age-standardized	Rate	1997	0.411175	0.648114	0.333366
Deaths	Middle SDI	Male	Age-standardized	Rate	1998	0.40038	0.613085	0.327315
Deaths	Middle SDI	Male	Age-standardized	Rate	1999	0.402606	0.603347	0.328362
Deaths	Middle SDI	Male	Age-standardized	Rate	2000	0.397306	0.593878	0.328586
Deaths	Middle SDI	Male	Age-standardized	Rate	2001	0.381953	0.563425	0.321525
Deaths	Middle SDI	Male	Age-standardized	Rate	2002	0.369886	0.541283	0.314558
Deaths	Middle SDI	Male	Age-standardized	Rate	2003	0.352707	0.514204	0.303531
Deaths	Middle SDI	Male	Age-standardized	Rate	2004	0.334886	0.484475	0.289495
Deaths	Middle SDI	Male	Age-standardized	Rate	2005	0.323236	0.466593	0.280186
Deaths	Middle SDI	Male	Age-standardized	Rate	2006	0.312048	0.446593	0.271105
Deaths	Middle SDI	Male	Age-standardized	Rate	2007	0.299029	0.421566	0.259725
Deaths	Middle SDI	Male	Age-standardized	Rate	2008	0.295911	0.40982	0.257229
Deaths	Middle SDI	Male	Age-standardized	Rate	2009	0.29046	0.397653	0.251803
Deaths	Middle SDI	Male	Age-standardized	Rate	2010	0.283439	0.381824	0.245924
Deaths	Middle SDI	Male	Age-standardized	Rate	2011	0.277501	0.371668	0.23971
Deaths	Middle SDI	Male	Age-standardized	Rate	2012	0.274173	0.362307	0.236346
Deaths	Middle SDI	Male	Age-standardized	Rate	2013	0.271195	0.351148	0.233773
Deaths	Middle SDI	Male	Age-standardized	Rate	2014	0.269533	0.339647	0.232963
Deaths	Middle SDI	Male	Age-standardized	Rate	2015	0.265363	0.326359	0.229094
Deaths	Middle SDI	Male	Age-standardized	Rate	2016	0.25547	0.309334	0.218743
Deaths	Middle SDI	Male	Age-standardized	Rate	2017	0.25064	0.298859	0.211877
Deaths	Middle SDI	Male	Age-standardized	Rate	2018	0.252336	0.300408	0.210138
Deaths	Middle SDI	Male	Age-standardized	Rate	2019	0.25257	0.303213	0.208611
DALYs (Disability-Adjusted Life Years)	Global	Male	Age-standardized	Rate	1990	33.9244	91.0501	24.5947
DALYs (Disability-Adjusted Life Years)	Global	Male	Age-standardized	Rate	1991	33.3271	87.1152	24.5962
DALYs (Disability-Adjusted Life Years)	Global	Male	Age-standardized	Rate	1992	32.6553	83.5583	24.4104
DALYs (Disability-Adjusted Life Years)	Global	Male	Age-standardized	Rate	1993	32.1712	80.6446	24.3587
DALYs (Disability-Adjusted Life Years)	Global	Male	Age-standardized	Rate	1994	31.8721	78.8258	24.4525
DALYs (Disability-Adjusted Life Years)	Global	Male	Age-standardized	Rate	1995	31.6364	75.9575	24.3813
DALYs (Disability-Adjusted Life Years)	Global	Male	Age-standardized	Rate	1996	31.6188	74.8297	24.5725
DALYs (Disability-Adjusted Life Years)	Global	Male	Age-standardized	Rate	1997	31.298	72.4873	24.5763
DALYs (Disability-Adjusted Life Years)	Global	Male	Age-standardized	Rate	1998	30.7522	69.8792	24.2172
DALYs (Disability-Adjusted Life Years)	Global	Male	Age-standardized	Rate	1999	30.7535	69.717	24.3478
DALYs (Disability-Adjusted Life Years)	Global	Male	Age-standardized	Rate	2000	30.4444	68.9956	24.0946
DALYs (Disability-Adjusted Life Years)	Global	Male	Age-standardized	Rate	2001	29.7761	66.9715	23.6005
DALYs (Disability-Adjusted Life Years)	Global	Male	Age-standardized	Rate	2002	29.284	65.8068	23.142
DALYs (Disability-Adjusted Life Years)	Global	Male	Age-standardized	Rate	2003	28.7201	64.4996	22.6246
DALYs (Disability-Adjusted Life Years)	Global	Male	Age-standardized	Rate	2004	28.092	63.5522	21.9988
DALYs (Disability-Adjusted Life Years)	Global	Male	Age-standardized	Rate	2005	27.7761	62.7002	21.7363
DALYs (Disability-Adjusted Life Years)	Global	Male	Age-standardized	Rate	2006	27.4209	61.5023	21.2941
DALYs (Disability-Adjusted Life Years)	Global	Male	Age-standardized	Rate	2007	26.9534	60.7469	20.8181
DALYs (Disability-Adjusted Life Years)	Global	Male	Age-standardized	Rate	2008	26.8434	59.2109	20.9293
DALYs (Disability-Adjusted Life Years)	Global	Male	Age-standardized	Rate	2009	26.6903	58.5809	20.854
DALYs (Disability-Adjusted Life Years)	Global	Male	Age-standardized	Rate	2010	26.4279	57.5592	20.769
DALYs (Disability-Adjusted Life Years)	Global	Male	Age-standardized	Rate	2011	26.2317	55.6133	20.593
DALYs (Disability-Adjusted Life Years)	Global	Male	Age-standardized	Rate	2012	26.1892	54.337	20.6728
DALYs (Disability-Adjusted Life Years)	Global	Male	Age-standardized	Rate	2013	26.1914	54.1352	20.6434
DALYs (Disability-Adjusted Life Years)	Global	Male	Age-standardized	Rate	2014	26.1689	52.962	20.6826
DALYs (Disability-Adjusted Life Years)	Global	Male	Age-standardized	Rate	2015	26.069	51.6586	20.4694
DALYs (Disability-Adjusted Life Years)	Global	Male	Age-standardized	Rate	2016	25.7697	49.6012	20.3141
DALYs (Disability-Adjusted Life Years)	Global	Male	Age-standardized	Rate	2017	25.6641	48.001	20.207
DALYs (Disability-Adjusted Life Years)	Global	Male	Age-standardized	Rate	2018	25.7936	46.7942	20.3384
DALYs (Disability-Adjusted Life Years)	Global	Male	Age-standardized	Rate	2019	25.7413	45.1144	20.2247
DALYs (Disability-Adjusted Life Years)	High-middle SDI	Male	Age-standardized	Rate	1990	44.5375	73.6431	34.8295
DALYs (Disability-Adjusted Life Years)	High-middle SDI	Male	Age-standardized	Rate	1991	44.1744	70.4884	34.7774
DALYs (Disability-Adjusted Life Years)	High-middle SDI	Male	Age-standardized	Rate	1992	43.6807	67.2939	34.736
DALYs (Disability-Adjusted Life Years)	High-middle SDI	Male	Age-standardized	Rate	1993	43.2668	64.3882	34.6276
DALYs (Disability-Adjusted Life Years)	High-middle SDI	Male	Age-standardized	Rate	1994	43.2804	62.455	35.1907
DALYs (Disability-Adjusted Life Years)	High-middle SDI	Male	Age-standardized	Rate	1995	43.0737	60.3465	35.0523
DALYs (Disability-Adjusted Life Years)	High-middle SDI	Male	Age-standardized	Rate	1996	43.2731	58.6021	35.4673
DALYs (Disability-Adjusted Life Years)	High-middle SDI	Male	Age-standardized	Rate	1997	42.5942	55.8017	35.5451
DALYs (Disability-Adjusted Life Years)	High-middle SDI	Male	Age-standardized	Rate	1998	41.3558	53.6059	34.7484
DALYs (Disability-Adjusted Life Years)	High-middle SDI	Male	Age-standardized	Rate	1999	41.1664	52.5333	34.7678
DALYs (Disability-Adjusted Life Years)	High-middle SDI	Male	Age-standardized	Rate	2000	40.0182	50.5007	34.0908
DALYs (Disability-Adjusted Life Years)	High-middle SDI	Male	Age-standardized	Rate	2001	37.8717	47.2187	32.4765
DALYs (Disability-Adjusted Life Years)	High-middle SDI	Male	Age-standardized	Rate	2002	36.2607	43.9801	31.1279
DALYs (Disability-Adjusted Life Years)	High-middle SDI	Male	Age-standardized	Rate	2003	34.8413	42.5086	30.29
DALYs (Disability-Adjusted Life Years)	High-middle SDI	Male	Age-standardized	Rate	2004	33.1474	40.3654	28.9279
DALYs (Disability-Adjusted Life Years)	High-middle SDI	Male	Age-standardized	Rate	2005	31.9256	38.5215	28.0261
DALYs (Disability-Adjusted Life Years)	High-middle SDI	Male	Age-standardized	Rate	2006	30.6011	36.7002	26.9277
DALYs (Disability-Adjusted Life Years)	High-middle SDI	Male	Age-standardized	Rate	2007	29.0772	34.5328	25.7675
DALYs (Disability-Adjusted Life Years)	High-middle SDI	Male	Age-standardized	Rate	2008	28.4731	33.4838	25.2934
DALYs (Disability-Adjusted Life Years)	High-middle SDI	Male	Age-standardized	Rate	2009	28.0261	32.6652	24.9511
DALYs (Disability-Adjusted Life Years)	High-middle SDI	Male	Age-standardized	Rate	2010	27.2932	31.5388	24.4235
DALYs (Disability-Adjusted Life Years)	High-middle SDI	Male	Age-standardized	Rate	2011	26.2312	30.2012	23.4475
DALYs (Disability-Adjusted Life Years)	High-middle SDI	Male	Age-standardized	Rate	2012	25.672	29.5882	23.0062
DALYs (Disability-Adjusted Life Years)	High-middle SDI	Male	Age-standardized	Rate	2013	25.2609	29.4121	22.639
DALYs (Disability-Adjusted Life Years)	High-middle SDI	Male	Age-standardized	Rate	2014	25.0599	29.317	22.3771
DALYs (Disability-Adjusted Life Years)	High-middle SDI	Male	Age-standardized	Rate	2015	24.2822	28.5224	21.5739
DALYs (Disability-Adjusted Life Years)	High-middle SDI	Male	Age-standardized	Rate	2016	23.5827	27.629	20.716
DALYs (Disability-Adjusted Life Years)	High-middle SDI	Male	Age-standardized	Rate	2017	23.4766	27.6687	20.3659
DALYs (Disability-Adjusted Life Years)	High-middle SDI	Male	Age-standardized	Rate	2018	23.933	28.2981	20.5163
DALYs (Disability-Adjusted Life Years)	High-middle SDI	Male	Age-standardized	Rate	2019	24.0286	28.6456	20.2537
DALYs (Disability-Adjusted Life Years)	High SDI	Male	Age-standardized	Rate	1990	18.8051	22.5055	15.9764
DALYs (Disability-Adjusted Life Years)	High SDI	Male	Age-standardized	Rate	1991	18.7944	22.3301	16.0792
DALYs (Disability-Adjusted Life Years)	High SDI	Male	Age-standardized	Rate	1992	18.7726	22.1958	15.994
DALYs (Disability-Adjusted Life Years)	High SDI	Male	Age-standardized	Rate	1993	18.8113	22.1159	16.058
DALYs (Disability-Adjusted Life Years)	High SDI	Male	Age-standardized	Rate	1994	18.8141	21.9929	16.1055
DALYs (Disability-Adjusted Life Years)	High SDI	Male	Age-standardized	Rate	1995	18.9227	22.1217	16.2773
DALYs (Disability-Adjusted Life Years)	High SDI	Male	Age-standardized	Rate	1996	19.1271	22.4193	16.5863
DALYs (Disability-Adjusted Life Years)	High SDI	Male	Age-standardized	Rate	1997	19.3768	22.564	16.6759
DALYs (Disability-Adjusted Life Years)	High SDI	Male	Age-standardized	Rate	1998	19.5746	22.9396	16.8962
DALYs (Disability-Adjusted Life Years)	High SDI	Male	Age-standardized	Rate	1999	20.0438	23.5709	17.4387
DALYs (Disability-Adjusted Life Years)	High SDI	Male	Age-standardized	Rate	2000	20.671	24.0405	17.918
DALYs (Disability-Adjusted Life Years)	High SDI	Male	Age-standardized	Rate	2001	21.3186	24.6329	18.5499
DALYs (Disability-Adjusted Life Years)	High SDI	Male	Age-standardized	Rate	2002	21.6917	24.7673	18.6762
DALYs (Disability-Adjusted Life Years)	High SDI	Male	Age-standardized	Rate	2003	21.8064	24.7818	18.6934
DALYs (Disability-Adjusted Life Years)	High SDI	Male	Age-standardized	Rate	2004	21.7314	24.6711	18.5153
DALYs (Disability-Adjusted Life Years)	High SDI	Male	Age-standardized	Rate	2005	21.6838	24.5697	18.375
DALYs (Disability-Adjusted Life Years)	High SDI	Male	Age-standardized	Rate	2006	21.5834	24.5094	18.07
DALYs (Disability-Adjusted Life Years)	High SDI	Male	Age-standardized	Rate	2007	21.3278	24.2074	17.726
DALYs (Disability-Adjusted Life Years)	High SDI	Male	Age-standardized	Rate	2008	21.2169	24.1033	17.4158
DALYs (Disability-Adjusted Life Years)	High SDI	Male	Age-standardized	Rate	2009	21.0873	23.9276	17.2263
DALYs (Disability-Adjusted Life Years)	High SDI	Male	Age-standardized	Rate	2010	20.9781	23.8196	16.7745
DALYs (Disability-Adjusted Life Years)	High SDI	Male	Age-standardized	Rate	2011	20.9719	23.9279	16.5368
DALYs (Disability-Adjusted Life Years)	High SDI	Male	Age-standardized	Rate	2012	21.0638	24.0665	16.4446
DALYs (Disability-Adjusted Life Years)	High SDI	Male	Age-standardized	Rate	2013	21.1923	24.0886	16.4107
DALYs (Disability-Adjusted Life Years)	High SDI	Male	Age-standardized	Rate	2014	21.325	24.213	16.3961
DALYs (Disability-Adjusted Life Years)	High SDI	Male	Age-standardized	Rate	2015	21.5466	24.5676	16.6551
DALYs (Disability-Adjusted Life Years)	High SDI	Male	Age-standardized	Rate	2016	21.9211	24.9824	17.2122
DALYs (Disability-Adjusted Life Years)	High SDI	Male	Age-standardized	Rate	2017	22.2802	25.7259	17.5983
DALYs (Disability-Adjusted Life Years)	High SDI	Male	Age-standardized	Rate	2018	22.3951	26.041	17.7031
DALYs (Disability-Adjusted Life Years)	High SDI	Male	Age-standardized	Rate	2019	22.3756	26.3769	17.7097
DALYs (Disability-Adjusted Life Years)	Low-middle SDI	Male	Age-standardized	Rate	1990	27.3261	92.4846	17.1748
DALYs (Disability-Adjusted Life Years)	Low-middle SDI	Male	Age-standardized	Rate	1991	26.7682	87.7029	17.0952
DALYs (Disability-Adjusted Life Years)	Low-middle SDI	Male	Age-standardized	Rate	1992	26.2162	84.4447	17.089
DALYs (Disability-Adjusted Life Years)	Low-middle SDI	Male	Age-standardized	Rate	1993	25.8252	80.8144	17.0143
DALYs (Disability-Adjusted Life Years)	Low-middle SDI	Male	Age-standardized	Rate	1994	25.6439	78.3975	17.0828
DALYs (Disability-Adjusted Life Years)	Low-middle SDI	Male	Age-standardized	Rate	1995	25.5767	76.8213	17.2398
DALYs (Disability-Adjusted Life Years)	Low-middle SDI	Male	Age-standardized	Rate	1996	25.6419	74.7502	17.548
DALYs (Disability-Adjusted Life Years)	Low-middle SDI	Male	Age-standardized	Rate	1997	25.533	71.9823	17.6471
DALYs (Disability-Adjusted Life Years)	Low-middle SDI	Male	Age-standardized	Rate	1998	25.4201	70.0914	17.6636
DALYs (Disability-Adjusted Life Years)	Low-middle SDI	Male	Age-standardized	Rate	1999	25.4135	69.0798	17.8879
DALYs (Disability-Adjusted Life Years)	Low-middle SDI	Male	Age-standardized	Rate	2000	25.2695	68.1073	17.885
DALYs (Disability-Adjusted Life Years)	Low-middle SDI	Male	Age-standardized	Rate	2001	24.9498	66.2845	17.6215
DALYs (Disability-Adjusted Life Years)	Low-middle SDI	Male	Age-standardized	Rate	2002	24.6072	64.7112	17.3263
DALYs (Disability-Adjusted Life Years)	Low-middle SDI	Male	Age-standardized	Rate	2003	24.3194	62.7029	17.0807
DALYs (Disability-Adjusted Life Years)	Low-middle SDI	Male	Age-standardized	Rate	2004	24.0851	61.7403	16.9536
DALYs (Disability-Adjusted Life Years)	Low-middle SDI	Male	Age-standardized	Rate	2005	24.0848	60.4497	16.9838
DALYs (Disability-Adjusted Life Years)	Low-middle SDI	Male	Age-standardized	Rate	2006	23.9859	59.4662	16.9203
DALYs (Disability-Adjusted Life Years)	Low-middle SDI	Male	Age-standardized	Rate	2007	23.9088	58.3335	16.9419
DALYs (Disability-Adjusted Life Years)	Low-middle SDI	Male	Age-standardized	Rate	2008	23.9297	56.8691	17.0942
DALYs (Disability-Adjusted Life Years)	Low-middle SDI	Male	Age-standardized	Rate	2009	23.9194	55.4002	17.096
DALYs (Disability-Adjusted Life Years)	Low-middle SDI	Male	Age-standardized	Rate	2010	23.8245	53.5069	17.0205
DALYs (Disability-Adjusted Life Years)	Low-middle SDI	Male	Age-standardized	Rate	2011	23.8314	52.1543	17.1359
DALYs (Disability-Adjusted Life Years)	Low-middle SDI	Male	Age-standardized	Rate	2012	23.8238	50.3134	17.1498
DALYs (Disability-Adjusted Life Years)	Low-middle SDI	Male	Age-standardized	Rate	2013	23.7976	49.054	17.2798
DALYs (Disability-Adjusted Life Years)	Low-middle SDI	Male	Age-standardized	Rate	2014	23.6372	48.1005	17.1097
DALYs (Disability-Adjusted Life Years)	Low-middle SDI	Male	Age-standardized	Rate	2015	23.5374	45.7538	16.9419
DALYs (Disability-Adjusted Life Years)	Low-middle SDI	Male	Age-standardized	Rate	2016	23.3098	43.3247	16.8957
DALYs (Disability-Adjusted Life Years)	Low-middle SDI	Male	Age-standardized	Rate	2017	23.1557	40.4955	16.7348
DALYs (Disability-Adjusted Life Years)	Low-middle SDI	Male	Age-standardized	Rate	2018	23.1212	38.6981	16.6822
DALYs (Disability-Adjusted Life Years)	Low-middle SDI	Male	Age-standardized	Rate	2019	23.0734	36.8356	16.7619
DALYs (Disability-Adjusted Life Years)	Low SDI	Male	Age-standardized	Rate	1990	30.8985	163.982	11.8235
DALYs (Disability-Adjusted Life Years)	Low SDI	Male	Age-standardized	Rate	1991	30.4853	159.783	11.8619
DALYs (Disability-Adjusted Life Years)	Low SDI	Male	Age-standardized	Rate	1992	30.1958	154.983	11.9829
DALYs (Disability-Adjusted Life Years)	Low SDI	Male	Age-standardized	Rate	1993	29.7932	150.126	11.9516
DALYs (Disability-Adjusted Life Years)	Low SDI	Male	Age-standardized	Rate	1994	29.2807	147.702	11.8866
DALYs (Disability-Adjusted Life Years)	Low SDI	Male	Age-standardized	Rate	1995	28.7729	143.968	11.9285
DALYs (Disability-Adjusted Life Years)	Low SDI	Male	Age-standardized	Rate	1996	28.3371	138.775	12.0466
DALYs (Disability-Adjusted Life Years)	Low SDI	Male	Age-standardized	Rate	1997	28.0415	134.972	12.116
DALYs (Disability-Adjusted Life Years)	Low SDI	Male	Age-standardized	Rate	1998	27.7845	130.709	12.1297
DALYs (Disability-Adjusted Life Years)	Low SDI	Male	Age-standardized	Rate	1999	27.5477	125.842	12.2471
DALYs (Disability-Adjusted Life Years)	Low SDI	Male	Age-standardized	Rate	2000	27.4149	124.472	12.2945
DALYs (Disability-Adjusted Life Years)	Low SDI	Male	Age-standardized	Rate	2001	27.5432	124.039	12.5413
DALYs (Disability-Adjusted Life Years)	Low SDI	Male	Age-standardized	Rate	2002	27.91	124.664	12.7985
DALYs (Disability-Adjusted Life Years)	Low SDI	Male	Age-standardized	Rate	2003	28.4097	126.127	13.1618
DALYs (Disability-Adjusted Life Years)	Low SDI	Male	Age-standardized	Rate	2004	28.8951	126.398	13.5903
DALYs (Disability-Adjusted Life Years)	Low SDI	Male	Age-standardized	Rate	2005	29.437	124.403	13.99
DALYs (Disability-Adjusted Life Years)	Low SDI	Male	Age-standardized	Rate	2006	29.9832	123.272	14.4383
DALYs (Disability-Adjusted Life Years)	Low SDI	Male	Age-standardized	Rate	2007	30.3451	122.181	14.6563
DALYs (Disability-Adjusted Life Years)	Low SDI	Male	Age-standardized	Rate	2008	30.4677	120.366	15.101
DALYs (Disability-Adjusted Life Years)	Low SDI	Male	Age-standardized	Rate	2009	30.5468	118.241	15.3567
DALYs (Disability-Adjusted Life Years)	Low SDI	Male	Age-standardized	Rate	2010	30.5788	115.611	15.728
DALYs (Disability-Adjusted Life Years)	Low SDI	Male	Age-standardized	Rate	2011	30.8028	111.986	16.2136
DALYs (Disability-Adjusted Life Years)	Low SDI	Male	Age-standardized	Rate	2012	31.1094	111.799	16.4301
DALYs (Disability-Adjusted Life Years)	Low SDI	Male	Age-standardized	Rate	2013	31.5194	110.563	16.9309
DALYs (Disability-Adjusted Life Years)	Low SDI	Male	Age-standardized	Rate	2014	31.7208	108.744	17.1927
DALYs (Disability-Adjusted Life Years)	Low SDI	Male	Age-standardized	Rate	2015	32.1022	108.97	17.4383
DALYs (Disability-Adjusted Life Years)	Low SDI	Male	Age-standardized	Rate	2016	32.2126	106.147	17.5939
DALYs (Disability-Adjusted Life Years)	Low SDI	Male	Age-standardized	Rate	2017	32.1956	101.389	17.9263
DALYs (Disability-Adjusted Life Years)	Low SDI	Male	Age-standardized	Rate	2018	32.2417	99.0704	18.1338
DALYs (Disability-Adjusted Life Years)	Low SDI	Male	Age-standardized	Rate	2019	31.9792	95.9868	18.2284
DALYs (Disability-Adjusted Life Years)	Middle SDI	Male	Age-standardized	Rate	1990	39.5111	86.9062	29.3735
DALYs (Disability-Adjusted Life Years)	Middle SDI	Male	Age-standardized	Rate	1991	38.6876	81.071	29.1172
DALYs (Disability-Adjusted Life Years)	Middle SDI	Male	Age-standardized	Rate	1992	37.6418	75.52	29.1545
DALYs (Disability-Adjusted Life Years)	Middle SDI	Male	Age-standardized	Rate	1993	37.0147	70.6764	29.1423
DALYs (Disability-Adjusted Life Years)	Middle SDI	Male	Age-standardized	Rate	1994	36.6789	66.7192	29.271
DALYs (Disability-Adjusted Life Years)	Middle SDI	Male	Age-standardized	Rate	1995	36.4361	62.6479	29.5088
DALYs (Disability-Adjusted Life Years)	Middle SDI	Male	Age-standardized	Rate	1996	36.5459	59.832	29.7968
DALYs (Disability-Adjusted Life Years)	Middle SDI	Male	Age-standardized	Rate	1997	36.1558	57.0689	29.4859
DALYs (Disability-Adjusted Life Years)	Middle SDI	Male	Age-standardized	Rate	1998	35.2174	54.0514	29.1223
DALYs (Disability-Adjusted Life Years)	Middle SDI	Male	Age-standardized	Rate	1999	35.4014	52.8582	29.1755
DALYs (Disability-Adjusted Life Years)	Middle SDI	Male	Age-standardized	Rate	2000	34.9279	52.2879	28.9814
DALYs (Disability-Adjusted Life Years)	Middle SDI	Male	Age-standardized	Rate	2001	33.5908	49.9326	28.2523
DALYs (Disability-Adjusted Life Years)	Middle SDI	Male	Age-standardized	Rate	2002	32.5348	47.6246	27.5466
DALYs (Disability-Adjusted Life Years)	Middle SDI	Male	Age-standardized	Rate	2003	31.0344	45.1528	26.6843
DALYs (Disability-Adjusted Life Years)	Middle SDI	Male	Age-standardized	Rate	2004	29.4821	42.586	25.3918
DALYs (Disability-Adjusted Life Years)	Middle SDI	Male	Age-standardized	Rate	2005	28.4611	40.9392	24.7126
DALYs (Disability-Adjusted Life Years)	Middle SDI	Male	Age-standardized	Rate	2006	27.4765	39.4693	23.8749
DALYs (Disability-Adjusted Life Years)	Middle SDI	Male	Age-standardized	Rate	2007	26.3414	36.9831	22.8302
DALYs (Disability-Adjusted Life Years)	Middle SDI	Male	Age-standardized	Rate	2008	26.0491	36.2359	22.5719
DALYs (Disability-Adjusted Life Years)	Middle SDI	Male	Age-standardized	Rate	2009	25.5687	34.9751	22.2049
DALYs (Disability-Adjusted Life Years)	Middle SDI	Male	Age-standardized	Rate	2010	24.9522	33.7392	21.5866
DALYs (Disability-Adjusted Life Years)	Middle SDI	Male	Age-standardized	Rate	2011	24.4198	32.7378	21.1381
DALYs (Disability-Adjusted Life Years)	Middle SDI	Male	Age-standardized	Rate	2012	24.123	31.7576	20.8657
DALYs (Disability-Adjusted Life Years)	Middle SDI	Male	Age-standardized	Rate	2013	23.8357	30.6818	20.5342
DALYs (Disability-Adjusted Life Years)	Middle SDI	Male	Age-standardized	Rate	2014	23.6737	29.9605	20.3993
DALYs (Disability-Adjusted Life Years)	Middle SDI	Male	Age-standardized	Rate	2015	23.2887	29.0343	19.9438
DALYs (Disability-Adjusted Life Years)	Middle SDI	Male	Age-standardized	Rate	2016	22.4983	27.0706	19.2777
DALYs (Disability-Adjusted Life Years)	Middle SDI	Male	Age-standardized	Rate	2017	22.1739	26.4758	18.8387
DALYs (Disability-Adjusted Life Years)	Middle SDI	Male	Age-standardized	Rate	2018	22.3184	26.5424	18.7549
DALYs (Disability-Adjusted Life Years)	Middle SDI	Male	Age-standardized	Rate	2019	22.3132	26.4309	18.5668
Prevalence	Global	Male	Age-standardized	Rate	1990	22.6686	28.421	17.8173
Prevalence	Global	Male	Age-standardized	Rate	1991	22.3418	27.8657	17.6722
Prevalence	Global	Male	Age-standardized	Rate	1992	22.0491	27.2951	17.4781
Prevalence	Global	Male	Age-standardized	Rate	1993	21.7971	26.8415	17.2854
Prevalence	Global	Male	Age-standardized	Rate	1994	21.5976	26.513	17.1688
Prevalence	Global	Male	Age-standardized	Rate	1995	21.4615	26.4701	17.0045
Prevalence	Global	Male	Age-standardized	Rate	1996	21.3975	26.4415	16.9861
Prevalence	Global	Male	Age-standardized	Rate	1997	21.3866	26.4478	17.0052
Prevalence	Global	Male	Age-standardized	Rate	1998	21.4079	26.4565	16.9743
Prevalence	Global	Male	Age-standardized	Rate	1999	21.4388	26.4722	17.0009
Prevalence	Global	Male	Age-standardized	Rate	2000	21.4573	26.463	17.0421
Prevalence	Global	Male	Age-standardized	Rate	2001	21.5123	26.5172	17.0915
Prevalence	Global	Male	Age-standardized	Rate	2002	21.6319	26.6357	17.2037
Prevalence	Global	Male	Age-standardized	Rate	2003	21.7721	26.7644	17.3424
Prevalence	Global	Male	Age-standardized	Rate	2004	21.8909	26.8566	17.4699
Prevalence	Global	Male	Age-standardized	Rate	2005	21.9419	26.8279	17.5411
Prevalence	Global	Male	Age-standardized	Rate	2006	21.9284	26.8003	17.5498
Prevalence	Global	Male	Age-standardized	Rate	2007	21.8883	26.7051	17.5356
Prevalence	Global	Male	Age-standardized	Rate	2008	21.8379	26.6182	17.5057
Prevalence	Global	Male	Age-standardized	Rate	2009	21.7836	26.5355	17.4578
Prevalence	Global	Male	Age-standardized	Rate	2010	21.734	26.4805	17.3978
Prevalence	Global	Male	Age-standardized	Rate	2011	21.6704	26.4652	17.3332
Prevalence	Global	Male	Age-standardized	Rate	2012	21.5811	26.4211	17.2247
Prevalence	Global	Male	Age-standardized	Rate	2013	21.4995	26.3488	17.147
Prevalence	Global	Male	Age-standardized	Rate	2014	21.4587	26.3266	17.1184
Prevalence	Global	Male	Age-standardized	Rate	2015	21.4903	26.4054	17.079
Prevalence	Global	Male	Age-standardized	Rate	2016	22.4258	27.6144	17.9046
Prevalence	Global	Male	Age-standardized	Rate	2017	23.4488	29.075	18.6793
Prevalence	Global	Male	Age-standardized	Rate	2018	23.5691	29.3651	18.6859
Prevalence	Global	Male	Age-standardized	Rate	2019	23.3739	29.2721	18.4749
Prevalence	High-middle SDI	Male	Age-standardized	Rate	1990	30.2055	37.9694	23.8616
Prevalence	High-middle SDI	Male	Age-standardized	Rate	1991	29.3654	36.5916	23.2314
Prevalence	High-middle SDI	Male	Age-standardized	Rate	1992	28.6104	35.4769	22.7256
Prevalence	High-middle SDI	Male	Age-standardized	Rate	1993	27.9714	34.5501	22.3148
Prevalence	High-middle SDI	Male	Age-standardized	Rate	1994	27.4879	33.8368	21.8841
Prevalence	High-middle SDI	Male	Age-standardized	Rate	1995	27.1928	33.379	21.669
Prevalence	High-middle SDI	Male	Age-standardized	Rate	1996	27.0352	33.24	21.4927
Prevalence	High-middle SDI	Male	Age-standardized	Rate	1997	26.95	33.2644	21.4597
Prevalence	High-middle SDI	Male	Age-standardized	Rate	1998	26.9282	33.3344	21.4461
Prevalence	High-middle SDI	Male	Age-standardized	Rate	1999	26.9596	33.4601	21.3962
Prevalence	High-middle SDI	Male	Age-standardized	Rate	2000	27.0357	33.6211	21.3931
Prevalence	High-middle SDI	Male	Age-standardized	Rate	2001	27.2703	33.8099	21.6061
Prevalence	High-middle SDI	Male	Age-standardized	Rate	2002	27.702	34.2296	22.0152
Prevalence	High-middle SDI	Male	Age-standardized	Rate	2003	28.202	34.7379	22.4882
Prevalence	High-middle SDI	Male	Age-standardized	Rate	2004	28.6395	35.1664	22.9093
Prevalence	High-middle SDI	Male	Age-standardized	Rate	2005	28.8762	35.2529	23.0729
Prevalence	High-middle SDI	Male	Age-standardized	Rate	2006	28.8603	35.2849	23.1218
Prevalence	High-middle SDI	Male	Age-standardized	Rate	2007	28.7009	35.0999	23.0315
Prevalence	High-middle SDI	Male	Age-standardized	Rate	2008	28.4918	34.849	22.8841
Prevalence	High-middle SDI	Male	Age-standardized	Rate	2009	28.3183	34.6634	22.8101
Prevalence	High-middle SDI	Male	Age-standardized	Rate	2010	28.2663	34.5597	22.7718
Prevalence	High-middle SDI	Male	Age-standardized	Rate	2011	28.2669	34.5493	22.6995
Prevalence	High-middle SDI	Male	Age-standardized	Rate	2012	28.2218	34.4875	22.6443
Prevalence	High-middle SDI	Male	Age-standardized	Rate	2013	28.1806	34.629	22.5379
Prevalence	High-middle SDI	Male	Age-standardized	Rate	2014	28.1991	34.7794	22.3659
Prevalence	High-middle SDI	Male	Age-standardized	Rate	2015	28.32	34.9451	22.4199
Prevalence	High-middle SDI	Male	Age-standardized	Rate	2016	29.2949	36.17	23.2305
Prevalence	High-middle SDI	Male	Age-standardized	Rate	2017	30.303	37.4142	24.1362
Prevalence	High-middle SDI	Male	Age-standardized	Rate	2018	30.1758	37.4061	23.9615
Prevalence	High-middle SDI	Male	Age-standardized	Rate	2019	29.3787	36.6526	23.0459
Prevalence	High SDI	Male	Age-standardized	Rate	1990	47.819	58.5674	38.4699
Prevalence	High SDI	Male	Age-standardized	Rate	1991	48.3197	58.9488	38.9489
Prevalence	High SDI	Male	Age-standardized	Rate	1992	48.7841	59.2978	39.408
Prevalence	High SDI	Male	Age-standardized	Rate	1993	49.1712	59.5566	39.5792
Prevalence	High SDI	Male	Age-standardized	Rate	1994	49.4435	59.5921	39.9312
Prevalence	High SDI	Male	Age-standardized	Rate	1995	49.5569	59.7333	39.9335
Prevalence	High SDI	Male	Age-standardized	Rate	1996	49.5946	59.7272	40.083
Prevalence	High SDI	Male	Age-standardized	Rate	1997	49.6503	59.8772	40.2494
Prevalence	High SDI	Male	Age-standardized	Rate	1998	49.7072	60.0509	40.4184
Prevalence	High SDI	Male	Age-standardized	Rate	1999	49.7382	60.1513	40.4338
Prevalence	High SDI	Male	Age-standardized	Rate	2000	49.7327	60.1575	40.561
Prevalence	High SDI	Male	Age-standardized	Rate	2001	49.6552	59.8567	40.501
Prevalence	High SDI	Male	Age-standardized	Rate	2002	49.4881	59.4334	40.5898
Prevalence	High SDI	Male	Age-standardized	Rate	2003	49.2665	58.7536	40.6471
Prevalence	High SDI	Male	Age-standardized	Rate	2004	49.032	58.2685	40.7832
Prevalence	High SDI	Male	Age-standardized	Rate	2005	48.8171	57.5647	40.7669
Prevalence	High SDI	Male	Age-standardized	Rate	2006	48.5313	56.9898	40.6565
Prevalence	High SDI	Male	Age-standardized	Rate	2007	48.1106	56.269	40.5378
Prevalence	High SDI	Male	Age-standardized	Rate	2008	47.6468	55.4421	40.3396
Prevalence	High SDI	Male	Age-standardized	Rate	2009	47.2465	54.729	40.1138
Prevalence	High SDI	Male	Age-standardized	Rate	2010	47.0424	54.3996	39.9767
Prevalence	High SDI	Male	Age-standardized	Rate	2011	46.9196	54.3578	39.8376
Prevalence	High SDI	Male	Age-standardized	Rate	2012	46.7518	54.2826	39.6867
Prevalence	High SDI	Male	Age-standardized	Rate	2013	46.5964	54.2767	39.5368
Prevalence	High SDI	Male	Age-standardized	Rate	2014	46.5064	54.2855	39.4184
Prevalence	High SDI	Male	Age-standardized	Rate	2015	46.5457	54.4412	39.3671
Prevalence	High SDI	Male	Age-standardized	Rate	2016	47.9379	56.5659	40.1939
Prevalence	High SDI	Male	Age-standardized	Rate	2017	49.6977	59.0713	41.0475
Prevalence	High SDI	Male	Age-standardized	Rate	2018	50.4142	60.4393	41.3313
Prevalence	High SDI	Male	Age-standardized	Rate	2019	50.7852	61.5446	41.3553
Prevalence	Low-middle SDI	Male	Age-standardized	Rate	1990	13.5345	17.6327	10.3177
Prevalence	Low-middle SDI	Male	Age-standardized	Rate	1991	13.2838	17.2654	10.2222
Prevalence	Low-middle SDI	Male	Age-standardized	Rate	1992	13.0675	16.8864	10.0982
Prevalence	Low-middle SDI	Male	Age-standardized	Rate	1993	12.8985	16.4659	9.9861
Prevalence	Low-middle SDI	Male	Age-standardized	Rate	1994	12.79	16.2911	9.88506
Prevalence	Low-middle SDI	Male	Age-standardized	Rate	1995	12.7559	16.2394	9.8525
Prevalence	Low-middle SDI	Male	Age-standardized	Rate	1996	12.8022	16.2688	9.85841
Prevalence	Low-middle SDI	Male	Age-standardized	Rate	1997	12.904	16.3746	9.90269
Prevalence	Low-middle SDI	Male	Age-standardized	Rate	1998	13.0312	16.4875	10.0111
Prevalence	Low-middle SDI	Male	Age-standardized	Rate	1999	13.1555	16.6502	10.0952
Prevalence	Low-middle SDI	Male	Age-standardized	Rate	2000	13.2478	16.7517	10.164
Prevalence	Low-middle SDI	Male	Age-standardized	Rate	2001	13.3531	16.9035	10.2751
Prevalence	Low-middle SDI	Male	Age-standardized	Rate	2002	13.5131	17.0906	10.4343
Prevalence	Low-middle SDI	Male	Age-standardized	Rate	2003	13.6945	17.3427	10.5948
Prevalence	Low-middle SDI	Male	Age-standardized	Rate	2004	13.8627	17.5784	10.7305
Prevalence	Low-middle SDI	Male	Age-standardized	Rate	2005	13.9806	17.7596	10.8118
Prevalence	Low-middle SDI	Male	Age-standardized	Rate	2006	14.0575	17.8396	10.8893
Prevalence	Low-middle SDI	Male	Age-standardized	Rate	2007	14.1279	17.9345	10.8922
Prevalence	Low-middle SDI	Male	Age-standardized	Rate	2008	14.192	18.0212	10.9515
Prevalence	Low-middle SDI	Male	Age-standardized	Rate	2009	14.2499	18.1451	10.9834
Prevalence	Low-middle SDI	Male	Age-standardized	Rate	2010	14.3031	18.217	11
Prevalence	Low-middle SDI	Male	Age-standardized	Rate	2011	14.3454	18.2523	10.9992
Prevalence	Low-middle SDI	Male	Age-standardized	Rate	2012	14.3803	18.2862	11.0053
Prevalence	Low-middle SDI	Male	Age-standardized	Rate	2013	14.4255	18.3076	11.0196
Prevalence	Low-middle SDI	Male	Age-standardized	Rate	2014	14.4989	18.3867	11.0544
Prevalence	Low-middle SDI	Male	Age-standardized	Rate	2015	14.6169	18.5608	11.1389
Prevalence	Low-middle SDI	Male	Age-standardized	Rate	2016	15.4716	19.6556	11.975
Prevalence	Low-middle SDI	Male	Age-standardized	Rate	2017	16.3653	20.981	12.4547
Prevalence	Low-middle SDI	Male	Age-standardized	Rate	2018	16.5226	21.1676	12.6088
Prevalence	Low-middle SDI	Male	Age-standardized	Rate	2019	16.4835	21.0879	12.6289
Prevalence	Low SDI	Male	Age-standardized	Rate	1990	12.3995	16.2704	9.30814
Prevalence	Low SDI	Male	Age-standardized	Rate	1991	12.113	15.8143	9.17892
Prevalence	Low SDI	Male	Age-standardized	Rate	1992	11.8856	15.4388	9.05231
Prevalence	Low SDI	Male	Age-standardized	Rate	1993	11.687	15.1382	8.96608
Prevalence	Low SDI	Male	Age-standardized	Rate	1994	11.5345	14.9122	8.87715
Prevalence	Low SDI	Male	Age-standardized	Rate	1995	11.4688	14.8625	8.82802
Prevalence	Low SDI	Male	Age-standardized	Rate	1996	11.478	14.8955	8.8346
Prevalence	Low SDI	Male	Age-standardized	Rate	1997	11.5249	14.9483	8.87597
Prevalence	Low SDI	Male	Age-standardized	Rate	1998	11.5845	15.0189	8.91166
Prevalence	Low SDI	Male	Age-standardized	Rate	1999	11.6425	15.081	8.93139
Prevalence	Low SDI	Male	Age-standardized	Rate	2000	11.6905	15.1945	8.93415
Prevalence	Low SDI	Male	Age-standardized	Rate	2001	11.7572	15.2432	9.0069
Prevalence	Low SDI	Male	Age-standardized	Rate	2002	11.8622	15.4309	9.09058
Prevalence	Low SDI	Male	Age-standardized	Rate	2003	11.9698	15.5711	9.19265
Prevalence	Low SDI	Male	Age-standardized	Rate	2004	12.0673	15.6693	9.25305
Prevalence	Low SDI	Male	Age-standardized	Rate	2005	12.1371	15.7656	9.31722
Prevalence	Low SDI	Male	Age-standardized	Rate	2006	12.1771	15.8274	9.35451
Prevalence	Low SDI	Male	Age-standardized	Rate	2007	12.2213	15.892	9.37618
Prevalence	Low SDI	Male	Age-standardized	Rate	2008	12.2679	15.9464	9.39263
Prevalence	Low SDI	Male	Age-standardized	Rate	2009	12.3127	16.0066	9.39823
Prevalence	Low SDI	Male	Age-standardized	Rate	2010	12.3586	16.0646	9.4031
Prevalence	Low SDI	Male	Age-standardized	Rate	2011	12.4054	16.0801	9.45398
Prevalence	Low SDI	Male	Age-standardized	Rate	2012	12.4609	16.1409	9.51211
Prevalence	Low SDI	Male	Age-standardized	Rate	2013	12.5297	16.2232	9.55303
Prevalence	Low SDI	Male	Age-standardized	Rate	2014	12.6142	16.3247	9.60081
Prevalence	Low SDI	Male	Age-standardized	Rate	2015	12.7286	16.447	9.69393
Prevalence	Low SDI	Male	Age-standardized	Rate	2016	13.455	17.5159	10.3055
Prevalence	Low SDI	Male	Age-standardized	Rate	2017	14.1981	18.6069	10.7483
Prevalence	Low SDI	Male	Age-standardized	Rate	2018	14.3018	18.5876	10.8699
Prevalence	Low SDI	Male	Age-standardized	Rate	2019	14.2502	18.5908	10.8784
Prevalence	Middle SDI	Male	Age-standardized	Rate	1990	17.2664	22.2014	13.0976
Prevalence	Middle SDI	Male	Age-standardized	Rate	1991	17.1075	21.9073	13.0313
Prevalence	Middle SDI	Male	Age-standardized	Rate	1992	16.9794	21.6391	12.9945
Prevalence	Middle SDI	Male	Age-standardized	Rate	1993	16.8972	21.381	12.9494
Prevalence	Middle SDI	Male	Age-standardized	Rate	1994	16.8657	21.3581	12.964
Prevalence	Middle SDI	Male	Age-standardized	Rate	1995	16.8886	21.3526	12.9698
Prevalence	Middle SDI	Male	Age-standardized	Rate	1996	16.973	21.4946	13.0324
Prevalence	Middle SDI	Male	Age-standardized	Rate	1997	17.11	21.7078	13.122
Prevalence	Middle SDI	Male	Age-standardized	Rate	1998	17.2785	21.963	13.2464
Prevalence	Middle SDI	Male	Age-standardized	Rate	1999	17.4543	22.2069	13.3382
Prevalence	Middle SDI	Male	Age-standardized	Rate	2000	17.6113	22.3356	13.4232
Prevalence	Middle SDI	Male	Age-standardized	Rate	2001	17.7954	22.6165	13.609
Prevalence	Middle SDI	Male	Age-standardized	Rate	2002	18.0454	22.8651	13.8242
Prevalence	Middle SDI	Male	Age-standardized	Rate	2003	18.3212	23.1808	14.0931
Prevalence	Middle SDI	Male	Age-standardized	Rate	2004	18.5776	23.4676	14.325
Prevalence	Middle SDI	Male	Age-standardized	Rate	2005	18.7728	23.6828	14.4837
Prevalence	Middle SDI	Male	Age-standardized	Rate	2006	18.9449	23.8784	14.6523
Prevalence	Middle SDI	Male	Age-standardized	Rate	2007	19.1369	24.098	14.8167
Prevalence	Middle SDI	Male	Age-standardized	Rate	2008	19.3261	24.3674	14.9524
Prevalence	Middle SDI	Male	Age-standardized	Rate	2009	19.48	24.5424	15.0659
Prevalence	Middle SDI	Male	Age-standardized	Rate	2010	19.5566	24.6518	15.0841
Prevalence	Middle SDI	Male	Age-standardized	Rate	2011	19.5398	24.6497	15.0677
Prevalence	Middle SDI	Male	Age-standardized	Rate	2012	19.4678	24.5467	15.0201
Prevalence	Middle SDI	Male	Age-standardized	Rate	2013	19.3924	24.4538	14.9682
Prevalence	Middle SDI	Male	Age-standardized	Rate	2014	19.3615	24.4152	14.9587
Prevalence	Middle SDI	Male	Age-standardized	Rate	2015	19.4131	24.5093	15.0128
Prevalence	Middle SDI	Male	Age-standardized	Rate	2016	20.5173	25.9123	15.7981
Prevalence	Middle SDI	Male	Age-standardized	Rate	2017	21.7407	27.6461	16.6621
Prevalence	Middle SDI	Male	Age-standardized	Rate	2018	21.9629	27.9672	16.8499
Prevalence	Middle SDI	Male	Age-standardized	Rate	2019	21.8481	27.8929	16.764
Incidence	Global	Male	Age-standardized	Rate	1990	1.26995	1.63803	0.981634
Incidence	Global	Male	Age-standardized	Rate	1991	1.23683	1.57329	0.959637
Incidence	Global	Male	Age-standardized	Rate	1992	1.20649	1.52865	0.945761
Incidence	Global	Male	Age-standardized	Rate	1993	1.18218	1.48666	0.932856
Incidence	Global	Male	Age-standardized	Rate	1994	1.16409	1.44691	0.925953
Incidence	Global	Male	Age-standardized	Rate	1995	1.14558	1.42352	0.9138
Incidence	Global	Male	Age-standardized	Rate	1996	1.13653	1.41474	0.908503
Incidence	Global	Male	Age-standardized	Rate	1997	1.13844	1.41985	0.907609
Incidence	Global	Male	Age-standardized	Rate	1998	1.13974	1.42335	0.907573
Incidence	Global	Male	Age-standardized	Rate	1999	1.14458	1.43061	0.912431
Incidence	Global	Male	Age-standardized	Rate	2000	1.14323	1.43101	0.912287
Incidence	Global	Male	Age-standardized	Rate	2001	1.13905	1.42458	0.907229
Incidence	Global	Male	Age-standardized	Rate	2002	1.14255	1.43043	0.908489
Incidence	Global	Male	Age-standardized	Rate	2003	1.14626	1.43447	0.910805
Incidence	Global	Male	Age-standardized	Rate	2004	1.15029	1.4409	0.913823
Incidence	Global	Male	Age-standardized	Rate	2005	1.1505	1.43973	0.915246
Incidence	Global	Male	Age-standardized	Rate	2006	1.14839	1.43496	0.915842
Incidence	Global	Male	Age-standardized	Rate	2007	1.14824	1.43605	0.91801
Incidence	Global	Male	Age-standardized	Rate	2008	1.14926	1.43635	0.920885
Incidence	Global	Male	Age-standardized	Rate	2009	1.15011	1.44206	0.920594
Incidence	Global	Male	Age-standardized	Rate	2010	1.14862	1.4446	0.918534
Incidence	Global	Male	Age-standardized	Rate	2011	1.14291	1.43627	0.913477
Incidence	Global	Male	Age-standardized	Rate	2012	1.13519	1.43074	0.90369
Incidence	Global	Male	Age-standardized	Rate	2013	1.12847	1.42551	0.895031
Incidence	Global	Male	Age-standardized	Rate	2014	1.13167	1.4312	0.894978
Incidence	Global	Male	Age-standardized	Rate	2015	1.13268	1.43485	0.893937
Incidence	Global	Male	Age-standardized	Rate	2016	1.19244	1.51541	0.930577
Incidence	Global	Male	Age-standardized	Rate	2017	1.26708	1.6364	0.982104
Incidence	Global	Male	Age-standardized	Rate	2018	1.27794	1.65859	0.986247
Incidence	Global	Male	Age-standardized	Rate	2019	1.27091	1.65276	0.975153
Incidence	High-middle SDI	Male	Age-standardized	Rate	1990	1.5853	2.01984	1.23665
Incidence	High-middle SDI	Male	Age-standardized	Rate	1991	1.54245	1.9301	1.23314
Incidence	High-middle SDI	Male	Age-standardized	Rate	1992	1.50522	1.8763	1.21406
Incidence	High-middle SDI	Male	Age-standardized	Rate	1993	1.4805	1.82166	1.19602
Incidence	High-middle SDI	Male	Age-standardized	Rate	1994	1.46387	1.795	1.18308
Incidence	High-middle SDI	Male	Age-standardized	Rate	1995	1.42327	1.74703	1.14812
Incidence	High-middle SDI	Male	Age-standardized	Rate	1996	1.39695	1.71492	1.1307
Incidence	High-middle SDI	Male	Age-standardized	Rate	1997	1.40065	1.72084	1.1327
Incidence	High-middle SDI	Male	Age-standardized	Rate	1998	1.3991	1.72188	1.12381
Incidence	High-middle SDI	Male	Age-standardized	Rate	1999	1.40966	1.73733	1.12837
Incidence	High-middle SDI	Male	Age-standardized	Rate	2000	1.40544	1.73412	1.12639
Incidence	High-middle SDI	Male	Age-standardized	Rate	2001	1.39743	1.72203	1.12369
Incidence	High-middle SDI	Male	Age-standardized	Rate	2002	1.41279	1.74226	1.13653
Incidence	High-middle SDI	Male	Age-standardized	Rate	2003	1.42714	1.75797	1.149
Incidence	High-middle SDI	Male	Age-standardized	Rate	2004	1.4417	1.77272	1.16322
Incidence	High-middle SDI	Male	Age-standardized	Rate	2005	1.43814	1.76168	1.16232
Incidence	High-middle SDI	Male	Age-standardized	Rate	2006	1.43011	1.75407	1.15723
Incidence	High-middle SDI	Male	Age-standardized	Rate	2007	1.43535	1.76372	1.15865
Incidence	High-middle SDI	Male	Age-standardized	Rate	2008	1.44321	1.77936	1.15876
Incidence	High-middle SDI	Male	Age-standardized	Rate	2009	1.44812	1.79307	1.1583
Incidence	High-middle SDI	Male	Age-standardized	Rate	2010	1.44645	1.79852	1.15401
Incidence	High-middle SDI	Male	Age-standardized	Rate	2011	1.4287	1.77892	1.13419
Incidence	High-middle SDI	Male	Age-standardized	Rate	2012	1.40498	1.7518	1.11519
Incidence	High-middle SDI	Male	Age-standardized	Rate	2013	1.39119	1.74119	1.09811
Incidence	High-middle SDI	Male	Age-standardized	Rate	2014	1.40829	1.76972	1.11079
Incidence	High-middle SDI	Male	Age-standardized	Rate	2015	1.39577	1.76569	1.09467
Incidence	High-middle SDI	Male	Age-standardized	Rate	2016	1.42462	1.80869	1.11053
Incidence	High-middle SDI	Male	Age-standardized	Rate	2017	1.50897	1.91908	1.16217
Incidence	High-middle SDI	Male	Age-standardized	Rate	2018	1.53721	1.96165	1.17279
Incidence	High-middle SDI	Male	Age-standardized	Rate	2019	1.5332	1.98198	1.15178
Incidence	High SDI	Male	Age-standardized	Rate	1990	1.82108	2.24776	1.44693
Incidence	High SDI	Male	Age-standardized	Rate	1991	1.82	2.23258	1.44855
Incidence	High SDI	Male	Age-standardized	Rate	1992	1.81718	2.22333	1.44713
Incidence	High SDI	Male	Age-standardized	Rate	1993	1.81369	2.21345	1.45101
Incidence	High SDI	Male	Age-standardized	Rate	1994	1.81289	2.20786	1.46052
Incidence	High SDI	Male	Age-standardized	Rate	1995	1.8109	2.20432	1.46273
Incidence	High SDI	Male	Age-standardized	Rate	1996	1.80901	2.20068	1.46052
Incidence	High SDI	Male	Age-standardized	Rate	1997	1.81166	2.20537	1.4617
Incidence	High SDI	Male	Age-standardized	Rate	1998	1.81307	2.21453	1.45804
Incidence	High SDI	Male	Age-standardized	Rate	1999	1.81151	2.21313	1.45216
Incidence	High SDI	Male	Age-standardized	Rate	2000	1.80761	2.20991	1.44634
Incidence	High SDI	Male	Age-standardized	Rate	2001	1.80282	2.19691	1.44669
Incidence	High SDI	Male	Age-standardized	Rate	2002	1.79408	2.17383	1.45114
Incidence	High SDI	Male	Age-standardized	Rate	2003	1.77892	2.13834	1.45193
Incidence	High SDI	Male	Age-standardized	Rate	2004	1.763	2.09645	1.45024
Incidence	High SDI	Male	Age-standardized	Rate	2005	1.75009	2.07659	1.44854
Incidence	High SDI	Male	Age-standardized	Rate	2006	1.73336	2.04174	1.4409
Incidence	High SDI	Male	Age-standardized	Rate	2007	1.71302	2.00867	1.4305
Incidence	High SDI	Male	Age-standardized	Rate	2008	1.69398	1.97739	1.41934
Incidence	High SDI	Male	Age-standardized	Rate	2009	1.6811	1.96557	1.41074
Incidence	High SDI	Male	Age-standardized	Rate	2010	1.67467	1.96065	1.40628
Incidence	High SDI	Male	Age-standardized	Rate	2011	1.66475	1.94907	1.39617
Incidence	High SDI	Male	Age-standardized	Rate	2012	1.65297	1.94288	1.38424
Incidence	High SDI	Male	Age-standardized	Rate	2013	1.63922	1.93134	1.37128
Incidence	High SDI	Male	Age-standardized	Rate	2014	1.62904	1.92751	1.36115
Incidence	High SDI	Male	Age-standardized	Rate	2015	1.62614	1.93211	1.35732
Incidence	High SDI	Male	Age-standardized	Rate	2016	1.67998	2.00258	1.38942
Incidence	High SDI	Male	Age-standardized	Rate	2017	1.74849	2.10366	1.42609
Incidence	High SDI	Male	Age-standardized	Rate	2018	1.7718	2.15593	1.42755
Incidence	High SDI	Male	Age-standardized	Rate	2019	1.78103	2.19047	1.40893
Incidence	Low-middle SDI	Male	Age-standardized	Rate	1990	1.0451	1.37706	0.782478
Incidence	Low-middle SDI	Male	Age-standardized	Rate	1991	0.991403	1.29091	0.751759
Incidence	Low-middle SDI	Male	Age-standardized	Rate	1992	0.959288	1.23144	0.728731
Incidence	Low-middle SDI	Male	Age-standardized	Rate	1993	0.931615	1.19008	0.712194
Incidence	Low-middle SDI	Male	Age-standardized	Rate	1994	0.912429	1.16411	0.696888
Incidence	Low-middle SDI	Male	Age-standardized	Rate	1995	0.902297	1.14549	0.691065
Incidence	Low-middle SDI	Male	Age-standardized	Rate	1996	0.900432	1.14214	0.689461
Incidence	Low-middle SDI	Male	Age-standardized	Rate	1997	0.903386	1.14724	0.692605
Incidence	Low-middle SDI	Male	Age-standardized	Rate	1998	0.907637	1.15503	0.69846
Incidence	Low-middle SDI	Male	Age-standardized	Rate	1999	0.913009	1.16451	0.705416
Incidence	Low-middle SDI	Male	Age-standardized	Rate	2000	0.915582	1.16522	0.707841
Incidence	Low-middle SDI	Male	Age-standardized	Rate	2001	0.917755	1.17091	0.707863
Incidence	Low-middle SDI	Male	Age-standardized	Rate	2002	0.923176	1.18202	0.710557
Incidence	Low-middle SDI	Male	Age-standardized	Rate	2003	0.92912	1.18921	0.716507
Incidence	Low-middle SDI	Male	Age-standardized	Rate	2004	0.934974	1.19752	0.724777
Incidence	Low-middle SDI	Male	Age-standardized	Rate	2005	0.938151	1.20003	0.724591
Incidence	Low-middle SDI	Male	Age-standardized	Rate	2006	0.938135	1.19697	0.725404
Incidence	Low-middle SDI	Male	Age-standardized	Rate	2007	0.937061	1.19668	0.722601
Incidence	Low-middle SDI	Male	Age-standardized	Rate	2008	0.935925	1.19716	0.721236
Incidence	Low-middle SDI	Male	Age-standardized	Rate	2009	0.935436	1.20065	0.721944
Incidence	Low-middle SDI	Male	Age-standardized	Rate	2010	0.93509	1.2014	0.723183
Incidence	Low-middle SDI	Male	Age-standardized	Rate	2011	0.933502	1.19586	0.723889
Incidence	Low-middle SDI	Male	Age-standardized	Rate	2012	0.931157	1.19415	0.724186
Incidence	Low-middle SDI	Male	Age-standardized	Rate	2013	0.928852	1.19325	0.72303
Incidence	Low-middle SDI	Male	Age-standardized	Rate	2014	0.929806	1.19499	0.723285
Incidence	Low-middle SDI	Male	Age-standardized	Rate	2015	0.932951	1.199	0.728038
Incidence	Low-middle SDI	Male	Age-standardized	Rate	2016	0.996344	1.29721	0.764341
Incidence	Low-middle SDI	Male	Age-standardized	Rate	2017	1.06288	1.39135	0.800347
Incidence	Low-middle SDI	Male	Age-standardized	Rate	2018	1.06395	1.39701	0.804085
Incidence	Low-middle SDI	Male	Age-standardized	Rate	2019	1.04998	1.37488	0.795308
Incidence	Low SDI	Male	Age-standardized	Rate	1990	1.10467	1.46733	0.805897
Incidence	Low SDI	Male	Age-standardized	Rate	1991	0.899998	1.19164	0.660946
Incidence	Low SDI	Male	Age-standardized	Rate	1992	0.872899	1.14802	0.639405
Incidence	Low SDI	Male	Age-standardized	Rate	1993	0.8495	1.11197	0.626323
Incidence	Low SDI	Male	Age-standardized	Rate	1994	0.830427	1.08575	0.614099
Incidence	Low SDI	Male	Age-standardized	Rate	1995	0.820646	1.07484	0.607636
Incidence	Low SDI	Male	Age-standardized	Rate	1996	0.818697	1.06917	0.605515
Incidence	Low SDI	Male	Age-standardized	Rate	1997	0.819467	1.07504	0.605134
Incidence	Low SDI	Male	Age-standardized	Rate	1998	0.820686	1.0816	0.605302
Incidence	Low SDI	Male	Age-standardized	Rate	1999	0.820924	1.08512	0.605054
Incidence	Low SDI	Male	Age-standardized	Rate	2000	0.820164	1.08321	0.604517
Incidence	Low SDI	Male	Age-standardized	Rate	2001	0.820491	1.09138	0.605462
Incidence	Low SDI	Male	Age-standardized	Rate	2002	0.824007	1.09907	0.608494
Incidence	Low SDI	Male	Age-standardized	Rate	2003	0.828379	1.10334	0.612563
Incidence	Low SDI	Male	Age-standardized	Rate	2004	0.831295	1.10343	0.615963
Incidence	Low SDI	Male	Age-standardized	Rate	2005	0.832467	1.1065	0.616982
Incidence	Low SDI	Male	Age-standardized	Rate	2006	0.831934	1.10873	0.616022
Incidence	Low SDI	Male	Age-standardized	Rate	2007	0.831288	1.11054	0.615226
Incidence	Low SDI	Male	Age-standardized	Rate	2008	0.847537	1.12815	0.627221
Incidence	Low SDI	Male	Age-standardized	Rate	2009	0.848542	1.13201	0.62973
Incidence	Low SDI	Male	Age-standardized	Rate	2010	0.850066	1.13259	0.632624
Incidence	Low SDI	Male	Age-standardized	Rate	2011	0.850928	1.13149	0.635094
Incidence	Low SDI	Male	Age-standardized	Rate	2012	0.850727	1.12947	0.635649
Incidence	Low SDI	Male	Age-standardized	Rate	2013	0.850899	1.13668	0.636089
Incidence	Low SDI	Male	Age-standardized	Rate	2014	0.851987	1.14105	0.637905
Incidence	Low SDI	Male	Age-standardized	Rate	2015	0.855253	1.14419	0.641282
Incidence	Low SDI	Male	Age-standardized	Rate	2016	0.920889	1.23868	0.68128
Incidence	Low SDI	Male	Age-standardized	Rate	2017	0.987116	1.31762	0.716752
Incidence	Low SDI	Male	Age-standardized	Rate	2018	0.989199	1.32478	0.721536
Incidence	Low SDI	Male	Age-standardized	Rate	2019	0.981052	1.31814	0.71657
Incidence	Middle SDI	Male	Age-standardized	Rate	1990	1.2536	1.61879	0.963223
Incidence	Middle SDI	Male	Age-standardized	Rate	1991	1.13164	1.44846	0.882452
Incidence	Middle SDI	Male	Age-standardized	Rate	1992	1.12988	1.43435	0.884524
Incidence	Middle SDI	Male	Age-standardized	Rate	1993	1.10358	1.38794	0.874438
Incidence	Middle SDI	Male	Age-standardized	Rate	1994	1.11176	1.39332	0.883402
Incidence	Middle SDI	Male	Age-standardized	Rate	1995	1.09676	1.37603	0.873952
Incidence	Middle SDI	Male	Age-standardized	Rate	1996	1.07495	1.34727	0.855539
Incidence	Middle SDI	Male	Age-standardized	Rate	1997	1.08477	1.36695	0.860761
Incidence	Middle SDI	Male	Age-standardized	Rate	1998	1.09241	1.38	0.866639
Incidence	Middle SDI	Male	Age-standardized	Rate	1999	1.10483	1.40412	0.876332
Incidence	Middle SDI	Male	Age-standardized	Rate	2000	1.10572	1.41057	0.879388
Incidence	Middle SDI	Male	Age-standardized	Rate	2001	1.10117	1.40254	0.872664
Incidence	Middle SDI	Male	Age-standardized	Rate	2002	1.12562	1.43038	0.891793
Incidence	Middle SDI	Male	Age-standardized	Rate	2003	1.1303	1.43194	0.897731
Incidence	Middle SDI	Male	Age-standardized	Rate	2004	1.13852	1.44138	0.906468
Incidence	Middle SDI	Male	Age-standardized	Rate	2005	1.12285	1.42069	0.897455
Incidence	Middle SDI	Male	Age-standardized	Rate	2006	1.12042	1.41692	0.889686
Incidence	Middle SDI	Male	Age-standardized	Rate	2007	1.13884	1.44043	0.904543
Incidence	Middle SDI	Male	Age-standardized	Rate	2008	1.14414	1.44826	0.907328
Incidence	Middle SDI	Male	Age-standardized	Rate	2009	1.15369	1.45861	0.91435
Incidence	Middle SDI	Male	Age-standardized	Rate	2010	1.14587	1.44586	0.905772
Incidence	Middle SDI	Male	Age-standardized	Rate	2011	1.13705	1.44203	0.895954
Incidence	Middle SDI	Male	Age-standardized	Rate	2012	1.11539	1.4239	0.878271
Incidence	Middle SDI	Male	Age-standardized	Rate	2013	1.10112	1.40852	0.867935
Incidence	Middle SDI	Male	Age-standardized	Rate	2014	1.10302	1.41154	0.864011
Incidence	Middle SDI	Male	Age-standardized	Rate	2015	1.09577	1.3983	0.85789
Incidence	Middle SDI	Male	Age-standardized	Rate	2016	1.14111	1.46732	0.889698
Incidence	Middle SDI	Male	Age-standardized	Rate	2017	1.22269	1.59619	0.947308
Incidence	Middle SDI	Male	Age-standardized	Rate	2018	1.24313	1.61943	0.954739
Incidence	Middle SDI	Male	Age-standardized	Rate	2019	1.24448	1.61443	0.950161
Deaths	Global	Female	Age-standardized	Rate	1990	0.424999	0.919379	0.224177
Deaths	Global	Female	Age-standardized	Rate	1991	0.41733	0.88732	0.221597
Deaths	Global	Female	Age-standardized	Rate	1992	0.409702	0.860448	0.218396
Deaths	Global	Female	Age-standardized	Rate	1993	0.403432	0.836535	0.217277
Deaths	Global	Female	Age-standardized	Rate	1994	0.400086	0.817566	0.216563
Deaths	Global	Female	Age-standardized	Rate	1995	0.395711	0.794038	0.215902
Deaths	Global	Female	Age-standardized	Rate	1996	0.391908	0.777798	0.218308
Deaths	Global	Female	Age-standardized	Rate	1997	0.390138	0.758397	0.220258
Deaths	Global	Female	Age-standardized	Rate	1998	0.392737	0.749864	0.222702
Deaths	Global	Female	Age-standardized	Rate	1999	0.396748	0.744905	0.226884
Deaths	Global	Female	Age-standardized	Rate	2000	0.393897	0.741003	0.229723
Deaths	Global	Female	Age-standardized	Rate	2001	0.389006	0.727052	0.230324
Deaths	Global	Female	Age-standardized	Rate	2002	0.382667	0.719551	0.229029
Deaths	Global	Female	Age-standardized	Rate	2003	0.376504	0.702711	0.229887
Deaths	Global	Female	Age-standardized	Rate	2004	0.368959	0.694047	0.228849
Deaths	Global	Female	Age-standardized	Rate	2005	0.365657	0.681724	0.231586
Deaths	Global	Female	Age-standardized	Rate	2006	0.363004	0.674473	0.233088
Deaths	Global	Female	Age-standardized	Rate	2007	0.358689	0.664119	0.232921
Deaths	Global	Female	Age-standardized	Rate	2008	0.355151	0.65186	0.234739
Deaths	Global	Female	Age-standardized	Rate	2009	0.351121	0.642616	0.232899
Deaths	Global	Female	Age-standardized	Rate	2010	0.347073	0.627243	0.231251
Deaths	Global	Female	Age-standardized	Rate	2011	0.344176	0.618686	0.22994
Deaths	Global	Female	Age-standardized	Rate	2012	0.341809	0.607918	0.229382
Deaths	Global	Female	Age-standardized	Rate	2013	0.341647	0.603561	0.229123
Deaths	Global	Female	Age-standardized	Rate	2014	0.340402	0.59756	0.228969
Deaths	Global	Female	Age-standardized	Rate	2015	0.339525	0.587736	0.229085
Deaths	Global	Female	Age-standardized	Rate	2016	0.333107	0.574894	0.226577
Deaths	Global	Female	Age-standardized	Rate	2017	0.327739	0.555815	0.225122
Deaths	Global	Female	Age-standardized	Rate	2018	0.325393	0.542128	0.225814
Deaths	Global	Female	Age-standardized	Rate	2019	0.321715	0.527831	0.224245
Deaths	High-middle SDI	Female	Age-standardized	Rate	1990	0.426392	0.63136	0.291145
Deaths	High-middle SDI	Female	Age-standardized	Rate	1991	0.422441	0.612963	0.290402
Deaths	High-middle SDI	Female	Age-standardized	Rate	1992	0.416229	0.594383	0.289209
Deaths	High-middle SDI	Female	Age-standardized	Rate	1993	0.411295	0.573516	0.29337
Deaths	High-middle SDI	Female	Age-standardized	Rate	1994	0.414365	0.568824	0.298398
Deaths	High-middle SDI	Female	Age-standardized	Rate	1995	0.410454	0.558825	0.297526
Deaths	High-middle SDI	Female	Age-standardized	Rate	1996	0.407586	0.54902	0.297644
Deaths	High-middle SDI	Female	Age-standardized	Rate	1997	0.406149	0.53328	0.297674
Deaths	High-middle SDI	Female	Age-standardized	Rate	1998	0.414423	0.534003	0.297989
Deaths	High-middle SDI	Female	Age-standardized	Rate	1999	0.422894	0.5351	0.301372
Deaths	High-middle SDI	Female	Age-standardized	Rate	2000	0.414884	0.519867	0.299628
Deaths	High-middle SDI	Female	Age-standardized	Rate	2001	0.401879	0.496195	0.294007
Deaths	High-middle SDI	Female	Age-standardized	Rate	2002	0.384091	0.473368	0.288011
Deaths	High-middle SDI	Female	Age-standardized	Rate	2003	0.367355	0.448791	0.284288
Deaths	High-middle SDI	Female	Age-standardized	Rate	2004	0.349244	0.425206	0.280936
Deaths	High-middle SDI	Female	Age-standardized	Rate	2005	0.33536	0.404853	0.276449
Deaths	High-middle SDI	Female	Age-standardized	Rate	2006	0.323585	0.38912	0.272561
Deaths	High-middle SDI	Female	Age-standardized	Rate	2007	0.312292	0.37047	0.268015
Deaths	High-middle SDI	Female	Age-standardized	Rate	2008	0.302888	0.354615	0.263256
Deaths	High-middle SDI	Female	Age-standardized	Rate	2009	0.294989	0.344457	0.261625
Deaths	High-middle SDI	Female	Age-standardized	Rate	2010	0.285453	0.330612	0.253298
Deaths	High-middle SDI	Female	Age-standardized	Rate	2011	0.273971	0.31704	0.244629
Deaths	High-middle SDI	Female	Age-standardized	Rate	2012	0.266443	0.310174	0.239949
Deaths	High-middle SDI	Female	Age-standardized	Rate	2013	0.260343	0.302561	0.235127
Deaths	High-middle SDI	Female	Age-standardized	Rate	2014	0.256658	0.301282	0.230805
Deaths	High-middle SDI	Female	Age-standardized	Rate	2015	0.249633	0.292741	0.222745
Deaths	High-middle SDI	Female	Age-standardized	Rate	2016	0.239568	0.28437	0.21396
Deaths	High-middle SDI	Female	Age-standardized	Rate	2017	0.235018	0.283522	0.20675
Deaths	High-middle SDI	Female	Age-standardized	Rate	2018	0.238066	0.283618	0.204918
Deaths	High-middle SDI	Female	Age-standardized	Rate	2019	0.238731	0.285337	0.201558
Deaths	High SDI	Female	Age-standardized	Rate	1990	0.206202	0.257529	0.182248
Deaths	High SDI	Female	Age-standardized	Rate	1991	0.205146	0.254393	0.180503
Deaths	High SDI	Female	Age-standardized	Rate	1992	0.20536	0.253081	0.180185
Deaths	High SDI	Female	Age-standardized	Rate	1993	0.208255	0.255849	0.182834
Deaths	High SDI	Female	Age-standardized	Rate	1994	0.211476	0.256903	0.18482
Deaths	High SDI	Female	Age-standardized	Rate	1995	0.214247	0.258024	0.184071
Deaths	High SDI	Female	Age-standardized	Rate	1996	0.21778	0.259966	0.185599
Deaths	High SDI	Female	Age-standardized	Rate	1997	0.223513	0.264097	0.189622
Deaths	High SDI	Female	Age-standardized	Rate	1998	0.228517	0.266646	0.191628
Deaths	High SDI	Female	Age-standardized	Rate	1999	0.23687	0.273661	0.197676
Deaths	High SDI	Female	Age-standardized	Rate	2000	0.246418	0.281259	0.203401
Deaths	High SDI	Female	Age-standardized	Rate	2001	0.256233	0.289166	0.207252
Deaths	High SDI	Female	Age-standardized	Rate	2002	0.261634	0.2919	0.20845
Deaths	High SDI	Female	Age-standardized	Rate	2003	0.26544	0.293626	0.21061
Deaths	High SDI	Female	Age-standardized	Rate	2004	0.264319	0.292188	0.207467
Deaths	High SDI	Female	Age-standardized	Rate	2005	0.267278	0.294362	0.209423
Deaths	High SDI	Female	Age-standardized	Rate	2006	0.265662	0.293048	0.206806
Deaths	High SDI	Female	Age-standardized	Rate	2007	0.266427	0.292611	0.20627
Deaths	High SDI	Female	Age-standardized	Rate	2008	0.267297	0.292571	0.205006
Deaths	High SDI	Female	Age-standardized	Rate	2009	0.268135	0.292334	0.204245
Deaths	High SDI	Female	Age-standardized	Rate	2010	0.269189	0.29257	0.201399
Deaths	High SDI	Female	Age-standardized	Rate	2011	0.270186	0.292774	0.199458
Deaths	High SDI	Female	Age-standardized	Rate	2012	0.270724	0.29267	0.197831
Deaths	High SDI	Female	Age-standardized	Rate	2013	0.273704	0.297059	0.197787
Deaths	High SDI	Female	Age-standardized	Rate	2014	0.277685	0.301642	0.199415
Deaths	High SDI	Female	Age-standardized	Rate	2015	0.281625	0.307076	0.203246
Deaths	High SDI	Female	Age-standardized	Rate	2016	0.283116	0.31042	0.20825
Deaths	High SDI	Female	Age-standardized	Rate	2017	0.282477	0.31187	0.209762
Deaths	High SDI	Female	Age-standardized	Rate	2018	0.280408	0.310471	0.211146
Deaths	High SDI	Female	Age-standardized	Rate	2019	0.2782	0.309543	0.208436
Deaths	Low-middle SDI	Female	Age-standardized	Rate	1990	0.390339	0.98517	0.176921
Deaths	Low-middle SDI	Female	Age-standardized	Rate	1991	0.381803	0.941493	0.175447
Deaths	Low-middle SDI	Female	Age-standardized	Rate	1992	0.373864	0.913765	0.17388
Deaths	Low-middle SDI	Female	Age-standardized	Rate	1993	0.366466	0.884389	0.173152
Deaths	Low-middle SDI	Female	Age-standardized	Rate	1994	0.361968	0.854737	0.172972
Deaths	Low-middle SDI	Female	Age-standardized	Rate	1995	0.358048	0.834401	0.172139
Deaths	Low-middle SDI	Female	Age-standardized	Rate	1996	0.355483	0.814111	0.174147
Deaths	Low-middle SDI	Female	Age-standardized	Rate	1997	0.354007	0.796418	0.176676
Deaths	Low-middle SDI	Female	Age-standardized	Rate	1998	0.353463	0.781244	0.17733
Deaths	Low-middle SDI	Female	Age-standardized	Rate	1999	0.353301	0.761721	0.179332
Deaths	Low-middle SDI	Female	Age-standardized	Rate	2000	0.350821	0.756539	0.183334
Deaths	Low-middle SDI	Female	Age-standardized	Rate	2001	0.346536	0.741444	0.186059
Deaths	Low-middle SDI	Female	Age-standardized	Rate	2002	0.343504	0.720304	0.184443
Deaths	Low-middle SDI	Female	Age-standardized	Rate	2003	0.340015	0.713471	0.185737
Deaths	Low-middle SDI	Female	Age-standardized	Rate	2004	0.336293	0.693136	0.189789
Deaths	Low-middle SDI	Female	Age-standardized	Rate	2005	0.335951	0.688159	0.193483
Deaths	Low-middle SDI	Female	Age-standardized	Rate	2006	0.335294	0.677647	0.195691
Deaths	Low-middle SDI	Female	Age-standardized	Rate	2007	0.331379	0.66695	0.195921
Deaths	Low-middle SDI	Female	Age-standardized	Rate	2008	0.330585	0.65142	0.197936
Deaths	Low-middle SDI	Female	Age-standardized	Rate	2009	0.327877	0.638085	0.197185
Deaths	Low-middle SDI	Female	Age-standardized	Rate	2010	0.326485	0.627573	0.199342
Deaths	Low-middle SDI	Female	Age-standardized	Rate	2011	0.325322	0.605451	0.202309
Deaths	Low-middle SDI	Female	Age-standardized	Rate	2012	0.321762	0.590275	0.201669
Deaths	Low-middle SDI	Female	Age-standardized	Rate	2013	0.32233	0.584663	0.201975
Deaths	Low-middle SDI	Female	Age-standardized	Rate	2014	0.319555	0.571816	0.204248
Deaths	Low-middle SDI	Female	Age-standardized	Rate	2015	0.318569	0.562388	0.203636
Deaths	Low-middle SDI	Female	Age-standardized	Rate	2016	0.311822	0.540435	0.202192
Deaths	Low-middle SDI	Female	Age-standardized	Rate	2017	0.306154	0.52004	0.200403
Deaths	Low-middle SDI	Female	Age-standardized	Rate	2018	0.30161	0.50394	0.199361
Deaths	Low-middle SDI	Female	Age-standardized	Rate	2019	0.297688	0.483797	0.197857
Deaths	Low SDI	Female	Age-standardized	Rate	1990	0.634556	1.96589	0.155541
Deaths	Low SDI	Female	Age-standardized	Rate	1991	0.622453	1.91111	0.158102
Deaths	Low SDI	Female	Age-standardized	Rate	1992	0.614228	1.84589	0.159063
Deaths	Low SDI	Female	Age-standardized	Rate	1993	0.602665	1.77832	0.159869
Deaths	Low SDI	Female	Age-standardized	Rate	1994	0.588248	1.71296	0.158496
Deaths	Low SDI	Female	Age-standardized	Rate	1995	0.573845	1.66672	0.157706
Deaths	Low SDI	Female	Age-standardized	Rate	1996	0.559986	1.61268	0.159318
Deaths	Low SDI	Female	Age-standardized	Rate	1997	0.548693	1.55845	0.160695
Deaths	Low SDI	Female	Age-standardized	Rate	1998	0.539734	1.5331	0.161949
Deaths	Low SDI	Female	Age-standardized	Rate	1999	0.53065	1.4906	0.162832
Deaths	Low SDI	Female	Age-standardized	Rate	2000	0.522415	1.48115	0.164706
Deaths	Low SDI	Female	Age-standardized	Rate	2001	0.517204	1.45432	0.165572
Deaths	Low SDI	Female	Age-standardized	Rate	2002	0.515627	1.43592	0.169765
Deaths	Low SDI	Female	Age-standardized	Rate	2003	0.516404	1.41971	0.171697
Deaths	Low SDI	Female	Age-standardized	Rate	2004	0.515391	1.39379	0.173812
Deaths	Low SDI	Female	Age-standardized	Rate	2005	0.515687	1.35768	0.178997
Deaths	Low SDI	Female	Age-standardized	Rate	2006	0.517713	1.35361	0.181927
Deaths	Low SDI	Female	Age-standardized	Rate	2007	0.515334	1.34327	0.185979
Deaths	Low SDI	Female	Age-standardized	Rate	2008	0.509265	1.31174	0.187136
Deaths	Low SDI	Female	Age-standardized	Rate	2009	0.504056	1.293	0.188221
Deaths	Low SDI	Female	Age-standardized	Rate	2010	0.499554	1.29072	0.191688
Deaths	Low SDI	Female	Age-standardized	Rate	2011	0.497333	1.25911	0.194112
Deaths	Low SDI	Female	Age-standardized	Rate	2012	0.497596	1.24391	0.194431
Deaths	Low SDI	Female	Age-standardized	Rate	2013	0.499745	1.23187	0.197305
Deaths	Low SDI	Female	Age-standardized	Rate	2014	0.500644	1.22426	0.203807
Deaths	Low SDI	Female	Age-standardized	Rate	2015	0.504422	1.20509	0.207403
Deaths	Low SDI	Female	Age-standardized	Rate	2016	0.502369	1.20178	0.209591
Deaths	Low SDI	Female	Age-standardized	Rate	2017	0.496049	1.17114	0.212311
Deaths	Low SDI	Female	Age-standardized	Rate	2018	0.49045	1.14132	0.216152
Deaths	Low SDI	Female	Age-standardized	Rate	2019	0.480609	1.10221	0.220271
Deaths	Middle SDI	Female	Age-standardized	Rate	1990	0.421241	0.743511	0.21347
Deaths	Middle SDI	Female	Age-standardized	Rate	1991	0.410997	0.709713	0.213799
Deaths	Middle SDI	Female	Age-standardized	Rate	1992	0.398699	0.663301	0.209303
Deaths	Middle SDI	Female	Age-standardized	Rate	1993	0.388985	0.62286	0.209376
Deaths	Middle SDI	Female	Age-standardized	Rate	1994	0.383693	0.594352	0.213922
Deaths	Middle SDI	Female	Age-standardized	Rate	1995	0.377854	0.567157	0.214089
Deaths	Middle SDI	Female	Age-standardized	Rate	1996	0.372452	0.545318	0.216215
Deaths	Middle SDI	Female	Age-standardized	Rate	1997	0.369994	0.529882	0.2229
Deaths	Middle SDI	Female	Age-standardized	Rate	1998	0.37497	0.527751	0.225164
Deaths	Middle SDI	Female	Age-standardized	Rate	1999	0.383104	0.532004	0.232695
Deaths	Middle SDI	Female	Age-standardized	Rate	2000	0.376665	0.519127	0.236355
Deaths	Middle SDI	Female	Age-standardized	Rate	2001	0.365573	0.503456	0.232725
Deaths	Middle SDI	Female	Age-standardized	Rate	2002	0.34948	0.482439	0.230757
Deaths	Middle SDI	Female	Age-standardized	Rate	2003	0.332342	0.45635	0.230011
Deaths	Middle SDI	Female	Age-standardized	Rate	2004	0.315227	0.432134	0.227578
Deaths	Middle SDI	Female	Age-standardized	Rate	2005	0.30475	0.417074	0.228321
Deaths	Middle SDI	Female	Age-standardized	Rate	2006	0.297813	0.407021	0.226269
Deaths	Middle SDI	Female	Age-standardized	Rate	2007	0.289726	0.395656	0.22427
Deaths	Middle SDI	Female	Age-standardized	Rate	2008	0.28363	0.382155	0.224267
Deaths	Middle SDI	Female	Age-standardized	Rate	2009	0.275699	0.369709	0.222075
Deaths	Middle SDI	Female	Age-standardized	Rate	2010	0.267401	0.355063	0.219203
Deaths	Middle SDI	Female	Age-standardized	Rate	2011	0.261627	0.346239	0.214092
Deaths	Middle SDI	Female	Age-standardized	Rate	2012	0.256804	0.334684	0.211072
Deaths	Middle SDI	Female	Age-standardized	Rate	2013	0.252997	0.326712	0.20978
Deaths	Middle SDI	Female	Age-standardized	Rate	2014	0.248909	0.318915	0.206678
Deaths	Middle SDI	Female	Age-standardized	Rate	2015	0.243563	0.306994	0.202988
Deaths	Middle SDI	Female	Age-standardized	Rate	2016	0.232418	0.285088	0.1957
Deaths	Middle SDI	Female	Age-standardized	Rate	2017	0.226409	0.274248	0.189863
Deaths	Middle SDI	Female	Age-standardized	Rate	2018	0.225207	0.273568	0.187504
Deaths	Middle SDI	Female	Age-standardized	Rate	2019	0.223358	0.271377	0.183279
DALYs (Disability-Adjusted Life Years)	Global	Female	Age-standardized	Rate	1990	36.4337	78.5589	18.9226
DALYs (Disability-Adjusted Life Years)	Global	Female	Age-standardized	Rate	1991	35.7297	75.964	18.7211
DALYs (Disability-Adjusted Life Years)	Global	Female	Age-standardized	Rate	1992	35.0126	73.583	18.2851
DALYs (Disability-Adjusted Life Years)	Global	Female	Age-standardized	Rate	1993	34.4031	71.3993	18.1422
DALYs (Disability-Adjusted Life Years)	Global	Female	Age-standardized	Rate	1994	34.0361	69.8193	18.0688
DALYs (Disability-Adjusted Life Years)	Global	Female	Age-standardized	Rate	1995	33.5865	67.5242	18.1476
DALYs (Disability-Adjusted Life Years)	Global	Female	Age-standardized	Rate	1996	33.1902	66.216	18.0102
DALYs (Disability-Adjusted Life Years)	Global	Female	Age-standardized	Rate	1997	32.9486	64.383	18.1329
DALYs (Disability-Adjusted Life Years)	Global	Female	Age-standardized	Rate	1998	33.0975	64.0216	18.2763
DALYs (Disability-Adjusted Life Years)	Global	Female	Age-standardized	Rate	1999	33.3378	63.6992	18.4788
DALYs (Disability-Adjusted Life Years)	Global	Female	Age-standardized	Rate	2000	32.9948	62.7119	18.7253
DALYs (Disability-Adjusted Life Years)	Global	Female	Age-standardized	Rate	2001	32.4867	61.5627	18.9055
DALYs (Disability-Adjusted Life Years)	Global	Female	Age-standardized	Rate	2002	31.8816	60.8633	18.8403
DALYs (Disability-Adjusted Life Years)	Global	Female	Age-standardized	Rate	2003	31.2826	59.6878	18.843
DALYs (Disability-Adjusted Life Years)	Global	Female	Age-standardized	Rate	2004	30.6213	58.6793	18.8883
DALYs (Disability-Adjusted Life Years)	Global	Female	Age-standardized	Rate	2005	30.2803	57.4473	19.1365
DALYs (Disability-Adjusted Life Years)	Global	Female	Age-standardized	Rate	2006	30.0419	57.2103	18.9722
DALYs (Disability-Adjusted Life Years)	Global	Female	Age-standardized	Rate	2007	29.6377	56.1063	18.6909
DALYs (Disability-Adjusted Life Years)	Global	Female	Age-standardized	Rate	2008	29.2924	55.1972	18.6784
DALYs (Disability-Adjusted Life Years)	Global	Female	Age-standardized	Rate	2009	28.9182	54.5309	18.5515
DALYs (Disability-Adjusted Life Years)	Global	Female	Age-standardized	Rate	2010	28.5318	53.2323	18.5746
DALYs (Disability-Adjusted Life Years)	Global	Female	Age-standardized	Rate	2011	28.235	52.335	18.3927
DALYs (Disability-Adjusted Life Years)	Global	Female	Age-standardized	Rate	2012	28.0148	51.4903	18.3587
DALYs (Disability-Adjusted Life Years)	Global	Female	Age-standardized	Rate	2013	27.9268	50.9981	18.279
DALYs (Disability-Adjusted Life Years)	Global	Female	Age-standardized	Rate	2014	27.766	50.0629	18.305
DALYs (Disability-Adjusted Life Years)	Global	Female	Age-standardized	Rate	2015	27.6271	49.142	18.1089
DALYs (Disability-Adjusted Life Years)	Global	Female	Age-standardized	Rate	2016	27.121	47.8817	17.9386
DALYs (Disability-Adjusted Life Years)	Global	Female	Age-standardized	Rate	2017	26.7691	46.4764	17.9682
DALYs (Disability-Adjusted Life Years)	Global	Female	Age-standardized	Rate	2018	26.6201	45.5991	17.9962
DALYs (Disability-Adjusted Life Years)	Global	Female	Age-standardized	Rate	2019	26.3272	44.1283	18.1106
DALYs (Disability-Adjusted Life Years)	High-middle SDI	Female	Age-standardized	Rate	1990	37.6877	55.7045	25.8551
DALYs (Disability-Adjusted Life Years)	High-middle SDI	Female	Age-standardized	Rate	1991	37.2632	53.6239	25.8199
DALYs (Disability-Adjusted Life Years)	High-middle SDI	Female	Age-standardized	Rate	1992	36.6553	51.9661	25.7265
DALYs (Disability-Adjusted Life Years)	High-middle SDI	Female	Age-standardized	Rate	1993	36.148	50.3729	26.0161
DALYs (Disability-Adjusted Life Years)	High-middle SDI	Female	Age-standardized	Rate	1994	36.3482	49.9339	26.2139
DALYs (Disability-Adjusted Life Years)	High-middle SDI	Female	Age-standardized	Rate	1995	35.9711	48.7623	25.9313
DALYs (Disability-Adjusted Life Years)	High-middle SDI	Female	Age-standardized	Rate	1996	35.6889	48.0151	26.0043
DALYs (Disability-Adjusted Life Years)	High-middle SDI	Female	Age-standardized	Rate	1997	35.542	46.5313	26.1092
DALYs (Disability-Adjusted Life Years)	High-middle SDI	Female	Age-standardized	Rate	1998	36.209	46.4322	26.2775
DALYs (Disability-Adjusted Life Years)	High-middle SDI	Female	Age-standardized	Rate	1999	36.8792	46.6294	26.4209
DALYs (Disability-Adjusted Life Years)	High-middle SDI	Female	Age-standardized	Rate	2000	36.172	45.2325	26.3947
DALYs (Disability-Adjusted Life Years)	High-middle SDI	Female	Age-standardized	Rate	2001	35.0248	43.1655	25.6945
DALYs (Disability-Adjusted Life Years)	High-middle SDI	Female	Age-standardized	Rate	2002	33.4868	40.9369	25.3381
DALYs (Disability-Adjusted Life Years)	High-middle SDI	Female	Age-standardized	Rate	2003	32.0041	38.9609	25.1576
DALYs (Disability-Adjusted Life Years)	High-middle SDI	Female	Age-standardized	Rate	2004	30.4354	37.1527	24.7066
DALYs (Disability-Adjusted Life Years)	High-middle SDI	Female	Age-standardized	Rate	2005	29.1955	35.1001	24.4653
DALYs (Disability-Adjusted Life Years)	High-middle SDI	Female	Age-standardized	Rate	2006	28.1467	33.6983	23.7821
DALYs (Disability-Adjusted Life Years)	High-middle SDI	Female	Age-standardized	Rate	2007	27.1148	32.1066	23.126
DALYs (Disability-Adjusted Life Years)	High-middle SDI	Female	Age-standardized	Rate	2008	26.2357	30.7009	22.8168
DALYs (Disability-Adjusted Life Years)	High-middle SDI	Female	Age-standardized	Rate	2009	25.5053	29.8713	22.3312
DALYs (Disability-Adjusted Life Years)	High-middle SDI	Female	Age-standardized	Rate	2010	24.6454	28.6729	21.7639
DALYs (Disability-Adjusted Life Years)	High-middle SDI	Female	Age-standardized	Rate	2011	23.6246	27.3878	21.0641
DALYs (Disability-Adjusted Life Years)	High-middle SDI	Female	Age-standardized	Rate	2012	22.9566	26.8201	20.5641
DALYs (Disability-Adjusted Life Years)	High-middle SDI	Female	Age-standardized	Rate	2013	22.3888	25.9223	20.0269
DALYs (Disability-Adjusted Life Years)	High-middle SDI	Female	Age-standardized	Rate	2014	22.0427	25.6685	19.647
DALYs (Disability-Adjusted Life Years)	High-middle SDI	Female	Age-standardized	Rate	2015	21.3803	24.9773	19.0028
DALYs (Disability-Adjusted Life Years)	High-middle SDI	Female	Age-standardized	Rate	2016	20.5422	24.2692	18.153
DALYs (Disability-Adjusted Life Years)	High-middle SDI	Female	Age-standardized	Rate	2017	20.2265	24.0236	17.592
DALYs (Disability-Adjusted Life Years)	High-middle SDI	Female	Age-standardized	Rate	2018	20.4863	24.3319	17.5687
DALYs (Disability-Adjusted Life Years)	High-middle SDI	Female	Age-standardized	Rate	2019	20.5103	24.4367	17.3911
DALYs (Disability-Adjusted Life Years)	High SDI	Female	Age-standardized	Rate	1990	17.9379	21.7449	15.4667
DALYs (Disability-Adjusted Life Years)	High SDI	Female	Age-standardized	Rate	1991	17.8337	21.6265	15.3953
DALYs (Disability-Adjusted Life Years)	High SDI	Female	Age-standardized	Rate	1992	17.7983	21.4267	15.3061
DALYs (Disability-Adjusted Life Years)	High SDI	Female	Age-standardized	Rate	1993	17.8881	21.3747	15.3722
DALYs (Disability-Adjusted Life Years)	High SDI	Female	Age-standardized	Rate	1994	17.9824	21.2723	15.4821
DALYs (Disability-Adjusted Life Years)	High SDI	Female	Age-standardized	Rate	1995	18.0039	21.3538	15.5144
DALYs (Disability-Adjusted Life Years)	High SDI	Female	Age-standardized	Rate	1996	18.0938	21.4136	15.5551
DALYs (Disability-Adjusted Life Years)	High SDI	Female	Age-standardized	Rate	1997	18.315	21.3764	15.7645
DALYs (Disability-Adjusted Life Years)	High SDI	Female	Age-standardized	Rate	1998	18.498	21.2769	15.8944
DALYs (Disability-Adjusted Life Years)	High SDI	Female	Age-standardized	Rate	1999	18.8265	21.5599	16.0653
DALYs (Disability-Adjusted Life Years)	High SDI	Female	Age-standardized	Rate	2000	19.2026	21.9192	16.344
DALYs (Disability-Adjusted Life Years)	High SDI	Female	Age-standardized	Rate	2001	19.6525	22.467	16.6364
DALYs (Disability-Adjusted Life Years)	High SDI	Female	Age-standardized	Rate	2002	19.8204	22.6068	16.6849
DALYs (Disability-Adjusted Life Years)	High SDI	Female	Age-standardized	Rate	2003	19.8596	22.6142	16.7118
DALYs (Disability-Adjusted Life Years)	High SDI	Female	Age-standardized	Rate	2004	19.656	22.3738	16.5259
DALYs (Disability-Adjusted Life Years)	High SDI	Female	Age-standardized	Rate	2005	19.689	22.3152	16.5266
DALYs (Disability-Adjusted Life Years)	High SDI	Female	Age-standardized	Rate	2006	19.4818	22.0912	16.2414
DALYs (Disability-Adjusted Life Years)	High SDI	Female	Age-standardized	Rate	2007	19.3641	21.8917	16.145
DALYs (Disability-Adjusted Life Years)	High SDI	Female	Age-standardized	Rate	2008	19.263	21.783	15.9681
DALYs (Disability-Adjusted Life Years)	High SDI	Female	Age-standardized	Rate	2009	19.1482	21.6723	15.771
DALYs (Disability-Adjusted Life Years)	High SDI	Female	Age-standardized	Rate	2010	19.0723	21.5	15.6903
DALYs (Disability-Adjusted Life Years)	High SDI	Female	Age-standardized	Rate	2011	18.923	21.3498	15.4196
DALYs (Disability-Adjusted Life Years)	High SDI	Female	Age-standardized	Rate	2012	18.7739	21.1366	15.2142
DALYs (Disability-Adjusted Life Years)	High SDI	Female	Age-standardized	Rate	2013	18.7238	21.0443	15.0637
DALYs (Disability-Adjusted Life Years)	High SDI	Female	Age-standardized	Rate	2014	18.8035	21.1149	15.053
DALYs (Disability-Adjusted Life Years)	High SDI	Female	Age-standardized	Rate	2015	18.8911	21.2352	15.242
DALYs (Disability-Adjusted Life Years)	High SDI	Female	Age-standardized	Rate	2016	19.1196	21.6154	15.5539
DALYs (Disability-Adjusted Life Years)	High SDI	Female	Age-standardized	Rate	2017	19.379	21.9313	15.8757
DALYs (Disability-Adjusted Life Years)	High SDI	Female	Age-standardized	Rate	2018	19.3873	21.9478	15.9581
DALYs (Disability-Adjusted Life Years)	High SDI	Female	Age-standardized	Rate	2019	19.3198	21.9507	15.8734
DALYs (Disability-Adjusted Life Years)	Low-middle SDI	Female	Age-standardized	Rate	1990	32.5108	83.2075	14.5361
DALYs (Disability-Adjusted Life Years)	Low-middle SDI	Female	Age-standardized	Rate	1991	31.7824	79.4502	14.283
DALYs (Disability-Adjusted Life Years)	Low-middle SDI	Female	Age-standardized	Rate	1992	31.0713	77.1416	14.0378
DALYs (Disability-Adjusted Life Years)	Low-middle SDI	Female	Age-standardized	Rate	1993	30.4444	74.8207	14.0004
DALYs (Disability-Adjusted Life Years)	Low-middle SDI	Female	Age-standardized	Rate	1994	30.0416	72.2988	14.0185
DALYs (Disability-Adjusted Life Years)	Low-middle SDI	Female	Age-standardized	Rate	1995	29.7012	70.2067	14.1034
DALYs (Disability-Adjusted Life Years)	Low-middle SDI	Female	Age-standardized	Rate	1996	29.4528	68.8584	14.269
DALYs (Disability-Adjusted Life Years)	Low-middle SDI	Female	Age-standardized	Rate	1997	29.2764	67.1183	14.4385
DALYs (Disability-Adjusted Life Years)	Low-middle SDI	Female	Age-standardized	Rate	1998	29.2486	66.1337	14.6257
DALYs (Disability-Adjusted Life Years)	Low-middle SDI	Female	Age-standardized	Rate	1999	29.2453	64.1938	14.8237
DALYs (Disability-Adjusted Life Years)	Low-middle SDI	Female	Age-standardized	Rate	2000	29.0633	63.6302	15.0555
DALYs (Disability-Adjusted Life Years)	Low-middle SDI	Female	Age-standardized	Rate	2001	28.7022	62.2309	15.2095
DALYs (Disability-Adjusted Life Years)	Low-middle SDI	Female	Age-standardized	Rate	2002	28.4594	60.7215	15.2464
DALYs (Disability-Adjusted Life Years)	Low-middle SDI	Female	Age-standardized	Rate	2003	28.1928	59.9021	15.4084
DALYs (Disability-Adjusted Life Years)	Low-middle SDI	Female	Age-standardized	Rate	2004	27.9309	58.7714	15.5746
DALYs (Disability-Adjusted Life Years)	Low-middle SDI	Female	Age-standardized	Rate	2005	27.8876	58.5199	15.7891
DALYs (Disability-Adjusted Life Years)	Low-middle SDI	Female	Age-standardized	Rate	2006	27.8316	57.5111	15.8374
DALYs (Disability-Adjusted Life Years)	Low-middle SDI	Female	Age-standardized	Rate	2007	27.5026	56.3321	16.0259
DALYs (Disability-Adjusted Life Years)	Low-middle SDI	Female	Age-standardized	Rate	2008	27.4328	54.9502	16.2453
DALYs (Disability-Adjusted Life Years)	Low-middle SDI	Female	Age-standardized	Rate	2009	27.2408	54.1375	16.2535
DALYs (Disability-Adjusted Life Years)	Low-middle SDI	Female	Age-standardized	Rate	2010	27.0823	53.1584	16.3237
DALYs (Disability-Adjusted Life Years)	Low-middle SDI	Female	Age-standardized	Rate	2011	26.9751	51.3244	16.492
DALYs (Disability-Adjusted Life Years)	Low-middle SDI	Female	Age-standardized	Rate	2012	26.723	49.7722	16.5387
DALYs (Disability-Adjusted Life Years)	Low-middle SDI	Female	Age-standardized	Rate	2013	26.721	49.0186	16.5932
DALYs (Disability-Adjusted Life Years)	Low-middle SDI	Female	Age-standardized	Rate	2014	26.449	48.2639	16.643
DALYs (Disability-Adjusted Life Years)	Low-middle SDI	Female	Age-standardized	Rate	2015	26.3029	47.1825	16.6102
DALYs (Disability-Adjusted Life Years)	Low-middle SDI	Female	Age-standardized	Rate	2016	25.7454	45.3265	16.4896
DALYs (Disability-Adjusted Life Years)	Low-middle SDI	Female	Age-standardized	Rate	2017	25.291	43.8343	16.5299
DALYs (Disability-Adjusted Life Years)	Low-middle SDI	Female	Age-standardized	Rate	2018	24.9058	42.113	16.457
DALYs (Disability-Adjusted Life Years)	Low-middle SDI	Female	Age-standardized	Rate	2019	24.5591	40.2431	16.3572
DALYs (Disability-Adjusted Life Years)	Low SDI	Female	Age-standardized	Rate	1990	51.8605	165.103	11.567
DALYs (Disability-Adjusted Life Years)	Low SDI	Female	Age-standardized	Rate	1991	50.8097	160.5	11.6032
DALYs (Disability-Adjusted Life Years)	Low SDI	Female	Age-standardized	Rate	1992	50.0808	155.376	11.7705
DALYs (Disability-Adjusted Life Years)	Low SDI	Female	Age-standardized	Rate	1993	49.0846	149.636	11.7844
DALYs (Disability-Adjusted Life Years)	Low SDI	Female	Age-standardized	Rate	1994	47.8406	142.43	11.7401
DALYs (Disability-Adjusted Life Years)	Low SDI	Female	Age-standardized	Rate	1995	46.5874	139.484	11.7492
DALYs (Disability-Adjusted Life Years)	Low SDI	Female	Age-standardized	Rate	1996	45.3861	135.172	11.7455
DALYs (Disability-Adjusted Life Years)	Low SDI	Female	Age-standardized	Rate	1997	44.4043	131.021	11.7825
DALYs (Disability-Adjusted Life Years)	Low SDI	Female	Age-standardized	Rate	1998	43.6497	128.304	11.8911
DALYs (Disability-Adjusted Life Years)	Low SDI	Female	Age-standardized	Rate	1999	42.8858	124.949	11.9281
DALYs (Disability-Adjusted Life Years)	Low SDI	Female	Age-standardized	Rate	2000	42.2051	123.827	12.0923
DALYs (Disability-Adjusted Life Years)	Low SDI	Female	Age-standardized	Rate	2001	41.7474	121.356	12.1007
DALYs (Disability-Adjusted Life Years)	Low SDI	Female	Age-standardized	Rate	2002	41.6283	119.96	12.393
DALYs (Disability-Adjusted Life Years)	Low SDI	Female	Age-standardized	Rate	2003	41.7074	119.827	12.7881
DALYs (Disability-Adjusted Life Years)	Low SDI	Female	Age-standardized	Rate	2004	41.6505	117.416	12.9829
DALYs (Disability-Adjusted Life Years)	Low SDI	Female	Age-standardized	Rate	2005	41.7064	114.051	13.3205
DALYs (Disability-Adjusted Life Years)	Low SDI	Female	Age-standardized	Rate	2006	41.9315	112.716	13.5623
DALYs (Disability-Adjusted Life Years)	Low SDI	Female	Age-standardized	Rate	2007	41.7805	113.219	13.7929
DALYs (Disability-Adjusted Life Years)	Low SDI	Female	Age-standardized	Rate	2008	41.2847	109.744	14.0762
DALYs (Disability-Adjusted Life Years)	Low SDI	Female	Age-standardized	Rate	2009	40.8767	108.961	14.1226
DALYs (Disability-Adjusted Life Years)	Low SDI	Female	Age-standardized	Rate	2010	40.5157	108.327	14.5761
DALYs (Disability-Adjusted Life Years)	Low SDI	Female	Age-standardized	Rate	2011	40.3514	106.425	14.9885
DALYs (Disability-Adjusted Life Years)	Low SDI	Female	Age-standardized	Rate	2012	40.416	105.108	15.279
DALYs (Disability-Adjusted Life Years)	Low SDI	Female	Age-standardized	Rate	2013	40.6039	104.285	15.674
DALYs (Disability-Adjusted Life Years)	Low SDI	Female	Age-standardized	Rate	2014	40.6597	102.559	15.639
DALYs (Disability-Adjusted Life Years)	Low SDI	Female	Age-standardized	Rate	2015	40.9896	100.83	15.9398
DALYs (Disability-Adjusted Life Years)	Low SDI	Female	Age-standardized	Rate	2016	40.8567	100.676	16.1907
DALYs (Disability-Adjusted Life Years)	Low SDI	Female	Age-standardized	Rate	2017	40.3468	98.3118	16.5056
DALYs (Disability-Adjusted Life Years)	Low SDI	Female	Age-standardized	Rate	2018	39.866	95.9948	16.8519
DALYs (Disability-Adjusted Life Years)	Low SDI	Female	Age-standardized	Rate	2019	39.0067	92.8723	16.9661
DALYs (Disability-Adjusted Life Years)	Middle SDI	Female	Age-standardized	Rate	1990	36.847	64.6375	18.8686
DALYs (Disability-Adjusted Life Years)	Middle SDI	Female	Age-standardized	Rate	1991	35.9075	61.6604	18.734
DALYs (Disability-Adjusted Life Years)	Middle SDI	Female	Age-standardized	Rate	1992	34.7802	57.5588	18.2876
DALYs (Disability-Adjusted Life Years)	Middle SDI	Female	Age-standardized	Rate	1993	33.9033	54.2157	18.6799
DALYs (Disability-Adjusted Life Years)	Middle SDI	Female	Age-standardized	Rate	1994	33.3976	51.5205	18.6526
DALYs (Disability-Adjusted Life Years)	Middle SDI	Female	Age-standardized	Rate	1995	32.8595	49.1848	18.8047
DALYs (Disability-Adjusted Life Years)	Middle SDI	Female	Age-standardized	Rate	1996	32.3765	47.2699	18.8752
DALYs (Disability-Adjusted Life Years)	Middle SDI	Female	Age-standardized	Rate	1997	32.1384	45.9846	19.0732
DALYs (Disability-Adjusted Life Years)	Middle SDI	Female	Age-standardized	Rate	1998	32.5498	45.743	19.4387
DALYs (Disability-Adjusted Life Years)	Middle SDI	Female	Age-standardized	Rate	1999	33.2476	45.9872	20.0426
DALYs (Disability-Adjusted Life Years)	Middle SDI	Female	Age-standardized	Rate	2000	32.6823	44.8191	20.3309
DALYs (Disability-Adjusted Life Years)	Middle SDI	Female	Age-standardized	Rate	2001	31.7226	43.4879	20.3881
DALYs (Disability-Adjusted Life Years)	Middle SDI	Female	Age-standardized	Rate	2002	30.3409	41.7158	20.4569
DALYs (Disability-Adjusted Life Years)	Middle SDI	Female	Age-standardized	Rate	2003	28.8503	39.5099	20.4069
DALYs (Disability-Adjusted Life Years)	Middle SDI	Female	Age-standardized	Rate	2004	27.3683	37.3899	19.9037
DALYs (Disability-Adjusted Life Years)	Middle SDI	Female	Age-standardized	Rate	2005	26.4564	36.1991	20.2304
DALYs (Disability-Adjusted Life Years)	Middle SDI	Female	Age-standardized	Rate	2006	25.8588	35.4831	20.1366
DALYs (Disability-Adjusted Life Years)	Middle SDI	Female	Age-standardized	Rate	2007	25.171	34.3959	19.8474
DALYs (Disability-Adjusted Life Years)	Middle SDI	Female	Age-standardized	Rate	2008	24.6405	33.2154	19.5875
DALYs (Disability-Adjusted Life Years)	Middle SDI	Female	Age-standardized	Rate	2009	23.9546	32.2746	19.3251
DALYs (Disability-Adjusted Life Years)	Middle SDI	Female	Age-standardized	Rate	2010	23.2393	30.9462	18.9839
DALYs (Disability-Adjusted Life Years)	Middle SDI	Female	Age-standardized	Rate	2011	22.7285	29.9473	18.5981
DALYs (Disability-Adjusted Life Years)	Middle SDI	Female	Age-standardized	Rate	2012	22.3073	29.1685	18.4836
DALYs (Disability-Adjusted Life Years)	Middle SDI	Female	Age-standardized	Rate	2013	21.9433	28.3986	18.3172
DALYs (Disability-Adjusted Life Years)	Middle SDI	Female	Age-standardized	Rate	2014	21.5789	27.4268	18.0662
DALYs (Disability-Adjusted Life Years)	Middle SDI	Female	Age-standardized	Rate	2015	21.1043	26.5072	17.6324
DALYs (Disability-Adjusted Life Years)	Middle SDI	Female	Age-standardized	Rate	2016	20.189	24.8244	16.8884
DALYs (Disability-Adjusted Life Years)	Middle SDI	Female	Age-standardized	Rate	2017	19.7402	23.721	16.6259
DALYs (Disability-Adjusted Life Years)	Middle SDI	Female	Age-standardized	Rate	2018	19.6565	23.572	16.2856
DALYs (Disability-Adjusted Life Years)	Middle SDI	Female	Age-standardized	Rate	2019	19.4943	23.5107	15.9136
Prevalence	Global	Female	Age-standardized	Rate	1990	19.6267	24.5307	15.5005
Prevalence	Global	Female	Age-standardized	Rate	1991	19.1495	23.7832	15.175
Prevalence	Global	Female	Age-standardized	Rate	1992	18.7234	23.2303	14.895
Prevalence	Global	Female	Age-standardized	Rate	1993	18.3649	22.7591	14.6355
Prevalence	Global	Female	Age-standardized	Rate	1994	18.0952	22.3499	14.4304
Prevalence	Global	Female	Age-standardized	Rate	1995	17.937	22.1236	14.3224
Prevalence	Global	Female	Age-standardized	Rate	1996	17.8784	22.0763	14.2693
Prevalence	Global	Female	Age-standardized	Rate	1997	17.8717	22.0979	14.2578
Prevalence	Global	Female	Age-standardized	Rate	1998	17.8927	22.1562	14.2806
Prevalence	Global	Female	Age-standardized	Rate	1999	17.9185	22.1891	14.3225
Prevalence	Global	Female	Age-standardized	Rate	2000	17.9252	22.1795	14.3337
Prevalence	Global	Female	Age-standardized	Rate	2001	17.9453	22.1904	14.3673
Prevalence	Global	Female	Age-standardized	Rate	2002	18.0051	22.2347	14.4354
Prevalence	Global	Female	Age-standardized	Rate	2003	18.0797	22.2919	14.4864
Prevalence	Global	Female	Age-standardized	Rate	2004	18.1467	22.3257	14.5725
Prevalence	Global	Female	Age-standardized	Rate	2005	18.1804	22.3252	14.6313
Prevalence	Global	Female	Age-standardized	Rate	2006	18.1789	22.2566	14.6647
Prevalence	Global	Female	Age-standardized	Rate	2007	18.1608	22.1746	14.6507
Prevalence	Global	Female	Age-standardized	Rate	2008	18.1358	22.0875	14.6429
Prevalence	Global	Female	Age-standardized	Rate	2009	18.1087	22.011	14.6798
Prevalence	Global	Female	Age-standardized	Rate	2010	18.0844	21.9442	14.7069
Prevalence	Global	Female	Age-standardized	Rate	2011	18.0374	21.9247	14.6487
Prevalence	Global	Female	Age-standardized	Rate	2012	17.9552	21.8635	14.5612
Prevalence	Global	Female	Age-standardized	Rate	2013	17.8731	21.805	14.4698
Prevalence	Global	Female	Age-standardized	Rate	2014	17.8264	21.7935	14.4016
Prevalence	Global	Female	Age-standardized	Rate	2015	17.8465	21.837	14.384
Prevalence	Global	Female	Age-standardized	Rate	2016	18.6272	22.9324	14.9972
Prevalence	Global	Female	Age-standardized	Rate	2017	19.4874	24.2332	15.531
Prevalence	Global	Female	Age-standardized	Rate	2018	19.6272	24.3827	15.5928
Prevalence	Global	Female	Age-standardized	Rate	2019	19.5332	24.2447	15.4845
Prevalence	High-middle SDI	Female	Age-standardized	Rate	1990	24.0591	30.0658	19.1652
Prevalence	High-middle SDI	Female	Age-standardized	Rate	1991	23.4483	29.2802	18.7612
Prevalence	High-middle SDI	Female	Age-standardized	Rate	1992	22.8894	28.5077	18.3603
Prevalence	High-middle SDI	Female	Age-standardized	Rate	1993	22.4083	27.9081	17.9997
Prevalence	High-middle SDI	Female	Age-standardized	Rate	1994	22.0405	27.4301	17.6194
Prevalence	High-middle SDI	Female	Age-standardized	Rate	1995	21.8177	27.1176	17.3862
Prevalence	High-middle SDI	Female	Age-standardized	Rate	1996	21.6886	26.9826	17.3577
Prevalence	High-middle SDI	Female	Age-standardized	Rate	1997	21.5919	26.8092	17.313
Prevalence	High-middle SDI	Female	Age-standardized	Rate	1998	21.5243	26.659	17.2689
Prevalence	High-middle SDI	Female	Age-standardized	Rate	1999	21.4847	26.5652	17.2951
Prevalence	High-middle SDI	Female	Age-standardized	Rate	2000	21.4744	26.4979	17.3512
Prevalence	High-middle SDI	Female	Age-standardized	Rate	2001	21.5462	26.5737	17.4272
Prevalence	High-middle SDI	Female	Age-standardized	Rate	2002	21.7148	26.7067	17.5903
Prevalence	High-middle SDI	Female	Age-standardized	Rate	2003	21.9183	26.8566	17.7675
Prevalence	High-middle SDI	Female	Age-standardized	Rate	2004	22.097	26.9817	17.9154
Prevalence	High-middle SDI	Female	Age-standardized	Rate	2005	22.1838	27.0192	18.0322
Prevalence	High-middle SDI	Female	Age-standardized	Rate	2006	22.0559	26.8427	17.9872
Prevalence	High-middle SDI	Female	Age-standardized	Rate	2007	21.7345	26.3689	17.8061
Prevalence	High-middle SDI	Female	Age-standardized	Rate	2008	21.3522	25.8776	17.4712
Prevalence	High-middle SDI	Female	Age-standardized	Rate	2009	21.0364	25.4663	17.2351
Prevalence	High-middle SDI	Female	Age-standardized	Rate	2010	20.9156	25.2825	17.0862
Prevalence	High-middle SDI	Female	Age-standardized	Rate	2011	20.9185	25.2729	17.0718
Prevalence	High-middle SDI	Female	Age-standardized	Rate	2012	20.902	25.4676	17.0217
Prevalence	High-middle SDI	Female	Age-standardized	Rate	2013	20.8871	25.472	16.9915
Prevalence	High-middle SDI	Female	Age-standardized	Rate	2014	20.9028	25.5728	16.991
Prevalence	High-middle SDI	Female	Age-standardized	Rate	2015	20.9696	25.7483	16.8842
Prevalence	High-middle SDI	Female	Age-standardized	Rate	2016	21.6397	26.5645	17.4557
Prevalence	High-middle SDI	Female	Age-standardized	Rate	2017	22.3871	27.7969	17.9727
Prevalence	High-middle SDI	Female	Age-standardized	Rate	2018	22.395	28.0029	17.917
Prevalence	High-middle SDI	Female	Age-standardized	Rate	2019	21.9695	27.5841	17.3753
Prevalence	High SDI	Female	Age-standardized	Rate	1990	41.3766	50.8225	33.5479
Prevalence	High SDI	Female	Age-standardized	Rate	1991	41.4861	50.6967	33.5777
Prevalence	High SDI	Female	Age-standardized	Rate	1992	41.6472	50.6282	33.926
Prevalence	High SDI	Female	Age-standardized	Rate	1993	41.8374	50.647	34.2139
Prevalence	High SDI	Female	Age-standardized	Rate	1994	42.0367	50.7544	34.3319
Prevalence	High SDI	Female	Age-standardized	Rate	1995	42.2257	50.7653	34.4519
Prevalence	High SDI	Female	Age-standardized	Rate	1996	42.5123	51.1267	34.7676
Prevalence	High SDI	Female	Age-standardized	Rate	1997	42.9496	51.6758	35.0884
Prevalence	High SDI	Female	Age-standardized	Rate	1998	43.4291	52.3337	35.4987
Prevalence	High SDI	Female	Age-standardized	Rate	1999	43.8378	52.9318	35.9495
Prevalence	High SDI	Female	Age-standardized	Rate	2000	44.0718	53.3109	36.1506
Prevalence	High SDI	Female	Age-standardized	Rate	2001	44.1884	53.152	36.3164
Prevalence	High SDI	Female	Age-standardized	Rate	2002	44.3006	53.1327	36.5491
Prevalence	High SDI	Female	Age-standardized	Rate	2003	44.3979	52.9157	36.7414
Prevalence	High SDI	Female	Age-standardized	Rate	2004	44.4771	52.7122	36.8036
Prevalence	High SDI	Female	Age-standardized	Rate	2005	44.5335	52.5588	36.8782
Prevalence	High SDI	Female	Age-standardized	Rate	2006	44.4834	52.2182	37.058
Prevalence	High SDI	Female	Age-standardized	Rate	2007	44.286	51.7926	37.1194
Prevalence	High SDI	Female	Age-standardized	Rate	2008	44.0176	51.2848	37.1752
Prevalence	High SDI	Female	Age-standardized	Rate	2009	43.7625	50.8722	36.9293
Prevalence	High SDI	Female	Age-standardized	Rate	2010	43.6173	50.6107	36.8048
Prevalence	High SDI	Female	Age-standardized	Rate	2011	43.455	50.4873	36.6938
Prevalence	High SDI	Female	Age-standardized	Rate	2012	43.1573	50.2175	36.3906
Prevalence	High SDI	Female	Age-standardized	Rate	2013	42.8429	49.877	36.1868
Prevalence	High SDI	Female	Age-standardized	Rate	2014	42.6221	49.7891	35.8874
Prevalence	High SDI	Female	Age-standardized	Rate	2015	42.6059	49.8607	35.909
Prevalence	High SDI	Female	Age-standardized	Rate	2016	44.5362	52.6758	37.2104
Prevalence	High SDI	Female	Age-standardized	Rate	2017	46.7457	56.1502	38.5146
Prevalence	High SDI	Female	Age-standardized	Rate	2018	47.2827	56.9881	38.5399
Prevalence	High SDI	Female	Age-standardized	Rate	2019	47.312	57.375	38.0665
Prevalence	Low-middle SDI	Female	Age-standardized	Rate	1990	11.928	15.4384	9.10266
Prevalence	Low-middle SDI	Female	Age-standardized	Rate	1991	11.5346	14.8698	8.83462
Prevalence	Low-middle SDI	Female	Age-standardized	Rate	1992	11.1825	14.352	8.60579
Prevalence	Low-middle SDI	Female	Age-standardized	Rate	1993	10.892	13.9553	8.41975
Prevalence	Low-middle SDI	Female	Age-standardized	Rate	1994	10.6843	13.6293	8.23231
Prevalence	Low-middle SDI	Female	Age-standardized	Rate	1995	10.581	13.5204	8.14757
Prevalence	Low-middle SDI	Female	Age-standardized	Rate	1996	10.5587	13.4507	8.12536
Prevalence	Low-middle SDI	Female	Age-standardized	Rate	1997	10.5696	13.4495	8.14548
Prevalence	Low-middle SDI	Female	Age-standardized	Rate	1998	10.6017	13.4761	8.16274
Prevalence	Low-middle SDI	Female	Age-standardized	Rate	1999	10.645	13.5558	8.1937
Prevalence	Low-middle SDI	Female	Age-standardized	Rate	2000	10.6886	13.6138	8.22462
Prevalence	Low-middle SDI	Female	Age-standardized	Rate	2001	10.7568	13.6896	8.27864
Prevalence	Low-middle SDI	Female	Age-standardized	Rate	2002	10.8663	13.8085	8.37882
Prevalence	Low-middle SDI	Female	Age-standardized	Rate	2003	10.9946	13.9596	8.48932
Prevalence	Low-middle SDI	Female	Age-standardized	Rate	2004	11.118	14.1188	8.5944
Prevalence	Low-middle SDI	Female	Age-standardized	Rate	2005	11.2104	14.2353	8.67212
Prevalence	Low-middle SDI	Female	Age-standardized	Rate	2006	11.2821	14.3117	8.72448
Prevalence	Low-middle SDI	Female	Age-standardized	Rate	2007	11.3581	14.3573	8.7789
Prevalence	Low-middle SDI	Female	Age-standardized	Rate	2008	11.4331	14.4585	8.83362
Prevalence	Low-middle SDI	Female	Age-standardized	Rate	2009	11.5016	14.5102	8.88241
Prevalence	Low-middle SDI	Female	Age-standardized	Rate	2010	11.5595	14.5902	8.9211
Prevalence	Low-middle SDI	Female	Age-standardized	Rate	2011	11.6015	14.6413	8.96966
Prevalence	Low-middle SDI	Female	Age-standardized	Rate	2012	11.6349	14.7243	9.01087
Prevalence	Low-middle SDI	Female	Age-standardized	Rate	2013	11.6748	14.8066	9.04131
Prevalence	Low-middle SDI	Female	Age-standardized	Rate	2014	11.7364	14.9166	9.0982
Prevalence	Low-middle SDI	Female	Age-standardized	Rate	2015	11.8354	15.0778	9.17878
Prevalence	Low-middle SDI	Female	Age-standardized	Rate	2016	12.398	15.7805	9.60456
Prevalence	Low-middle SDI	Female	Age-standardized	Rate	2017	13.0031	16.6395	9.98695
Prevalence	Low-middle SDI	Female	Age-standardized	Rate	2018	13.1578	16.811	10.1377
Prevalence	Low-middle SDI	Female	Age-standardized	Rate	2019	13.1679	16.8631	10.1726
Prevalence	Low SDI	Female	Age-standardized	Rate	1990	11.2466	14.5531	8.55422
Prevalence	Low SDI	Female	Age-standardized	Rate	1991	11.0289	14.2371	8.417
Prevalence	Low SDI	Female	Age-standardized	Rate	1992	10.8499	13.9931	8.31392
Prevalence	Low SDI	Female	Age-standardized	Rate	1993	10.6883	13.7793	8.22326
Prevalence	Low SDI	Female	Age-standardized	Rate	1994	10.5642	13.6331	8.13835
Prevalence	Low SDI	Female	Age-standardized	Rate	1995	10.507	13.589	8.09037
Prevalence	Low SDI	Female	Age-standardized	Rate	1996	10.4994	13.5524	8.079
Prevalence	Low SDI	Female	Age-standardized	Rate	1997	10.5093	13.5449	8.08953
Prevalence	Low SDI	Female	Age-standardized	Rate	1998	10.5255	13.5706	8.09194
Prevalence	Low SDI	Female	Age-standardized	Rate	1999	10.5454	13.6066	8.06686
Prevalence	Low SDI	Female	Age-standardized	Rate	2000	10.5696	13.6454	8.09231
Prevalence	Low SDI	Female	Age-standardized	Rate	2001	10.6242	13.6935	8.17579
Prevalence	Low SDI	Female	Age-standardized	Rate	2002	10.7206	13.8141	8.27372
Prevalence	Low SDI	Female	Age-standardized	Rate	2003	10.8276	13.9749	8.37865
Prevalence	Low SDI	Female	Age-standardized	Rate	2004	10.9294	14.122	8.45808
Prevalence	Low SDI	Female	Age-standardized	Rate	2005	11.0067	14.2082	8.46418
Prevalence	Low SDI	Female	Age-standardized	Rate	2006	11.0657	14.3068	8.53147
Prevalence	Low SDI	Female	Age-standardized	Rate	2007	11.1371	14.4157	8.59554
Prevalence	Low SDI	Female	Age-standardized	Rate	2008	11.2132	14.4908	8.63592
Prevalence	Low SDI	Female	Age-standardized	Rate	2009	11.2849	14.5581	8.70697
Prevalence	Low SDI	Female	Age-standardized	Rate	2010	11.3477	14.6119	8.76679
Prevalence	Low SDI	Female	Age-standardized	Rate	2011	11.3942	14.6483	8.80294
Prevalence	Low SDI	Female	Age-standardized	Rate	2012	11.432	14.683	8.80082
Prevalence	Low SDI	Female	Age-standardized	Rate	2013	11.473	14.7233	8.80414
Prevalence	Low SDI	Female	Age-standardized	Rate	2014	11.5273	14.7859	8.82692
Prevalence	Low SDI	Female	Age-standardized	Rate	2015	11.613	14.9731	8.85903
Prevalence	Low SDI	Female	Age-standardized	Rate	2016	12.1471	15.7901	9.34465
Prevalence	Low SDI	Female	Age-standardized	Rate	2017	12.6908	16.5523	9.67503
Prevalence	Low SDI	Female	Age-standardized	Rate	2018	12.7871	16.6449	9.74308
Prevalence	Low SDI	Female	Age-standardized	Rate	2019	12.7873	16.7296	9.71241
Prevalence	Middle SDI	Female	Age-standardized	Rate	1990	15.7052	19.9808	12.1344
Prevalence	Middle SDI	Female	Age-standardized	Rate	1991	15.0775	19.0828	11.6751
Prevalence	Middle SDI	Female	Age-standardized	Rate	1992	14.52	18.3665	11.2796
Prevalence	Middle SDI	Female	Age-standardized	Rate	1993	14.0696	17.7658	10.929
Prevalence	Middle SDI	Female	Age-standardized	Rate	1994	13.7574	17.2866	10.6757
Prevalence	Middle SDI	Female	Age-standardized	Rate	1995	13.6122	17.0919	10.5725
Prevalence	Middle SDI	Female	Age-standardized	Rate	1996	13.5953	17.1091	10.54
Prevalence	Middle SDI	Female	Age-standardized	Rate	1997	13.6342	17.1966	10.59
Prevalence	Middle SDI	Female	Age-standardized	Rate	1998	13.7098	17.2796	10.6234
Prevalence	Middle SDI	Female	Age-standardized	Rate	1999	13.8017	17.3895	10.7132
Prevalence	Middle SDI	Female	Age-standardized	Rate	2000	13.8869	17.5237	10.8057
Prevalence	Middle SDI	Female	Age-standardized	Rate	2001	13.9692	17.5884	10.886
Prevalence	Middle SDI	Female	Age-standardized	Rate	2002	14.067	17.6586	10.9776
Prevalence	Middle SDI	Female	Age-standardized	Rate	2003	14.1765	17.7735	11.0788
Prevalence	Middle SDI	Female	Age-standardized	Rate	2004	14.2884	17.8958	11.138
Prevalence	Middle SDI	Female	Age-standardized	Rate	2005	14.3959	18.0176	11.2434
Prevalence	Middle SDI	Female	Age-standardized	Rate	2006	14.5694	18.216	11.3879
Prevalence	Middle SDI	Female	Age-standardized	Rate	2007	14.8353	18.5164	11.6014
Prevalence	Middle SDI	Female	Age-standardized	Rate	2008	15.1287	18.935	11.8283
Prevalence	Middle SDI	Female	Age-standardized	Rate	2009	15.3789	19.2477	12.0174
Prevalence	Middle SDI	Female	Age-standardized	Rate	2010	15.5087	19.3798	12.1225
Prevalence	Middle SDI	Female	Age-standardized	Rate	2011	15.5133	19.3555	12.1287
Prevalence	Middle SDI	Female	Age-standardized	Rate	2012	15.4638	19.257	12.0933
Prevalence	Middle SDI	Female	Age-standardized	Rate	2013	15.4068	19.1448	12.0586
Prevalence	Middle SDI	Female	Age-standardized	Rate	2014	15.3865	19.1146	12.019
Prevalence	Middle SDI	Female	Age-standardized	Rate	2015	15.4336	19.1547	12.0143
Prevalence	Middle SDI	Female	Age-standardized	Rate	2016	16.3145	20.3386	12.7895
Prevalence	Middle SDI	Female	Age-standardized	Rate	2017	17.3059	21.7456	13.5342
Prevalence	Middle SDI	Female	Age-standardized	Rate	2018	17.5682	22.0591	13.7429
Prevalence	Middle SDI	Female	Age-standardized	Rate	2019	17.6342	22.1905	13.7496
Incidence	Global	Female	Age-standardized	Rate	1990	1.16068	1.48437	0.897663
Incidence	Global	Female	Age-standardized	Rate	1991	1.12576	1.43002	0.875427
Incidence	Global	Female	Age-standardized	Rate	1992	1.09417	1.38198	0.853088
Incidence	Global	Female	Age-standardized	Rate	1993	1.06863	1.33907	0.839383
Incidence	Global	Female	Age-standardized	Rate	1994	1.05008	1.31231	0.828886
Incidence	Global	Female	Age-standardized	Rate	1995	1.03405	1.29137	0.816912
Incidence	Global	Female	Age-standardized	Rate	1996	1.02744	1.28645	0.810392
Incidence	Global	Female	Age-standardized	Rate	1997	1.0299	1.28547	0.810671
Incidence	Global	Female	Age-standardized	Rate	1998	1.03169	1.28737	0.81055
Incidence	Global	Female	Age-standardized	Rate	1999	1.03608	1.29578	0.812952
Incidence	Global	Female	Age-standardized	Rate	2000	1.03498	1.29895	0.811372
Incidence	Global	Female	Age-standardized	Rate	2001	1.03125	1.2928	0.810741
Incidence	Global	Female	Age-standardized	Rate	2002	1.03332	1.29393	0.814967
Incidence	Global	Female	Age-standardized	Rate	2003	1.03564	1.29533	0.819687
Incidence	Global	Female	Age-standardized	Rate	2004	1.03862	1.29744	0.822804
Incidence	Global	Female	Age-standardized	Rate	2005	1.039	1.29712	0.823187
Incidence	Global	Female	Age-standardized	Rate	2006	1.03922	1.29778	0.823897
Incidence	Global	Female	Age-standardized	Rate	2007	1.04299	1.30502	0.826716
Incidence	Global	Female	Age-standardized	Rate	2008	1.04838	1.31499	0.829675
Incidence	Global	Female	Age-standardized	Rate	2009	1.05259	1.32381	0.831768
Incidence	Global	Female	Age-standardized	Rate	2010	1.05248	1.32667	0.831959
Incidence	Global	Female	Age-standardized	Rate	2011	1.04548	1.32235	0.826916
Incidence	Global	Female	Age-standardized	Rate	2012	1.03521	1.31129	0.819045
Incidence	Global	Female	Age-standardized	Rate	2013	1.02612	1.301	0.810914
Incidence	Global	Female	Age-standardized	Rate	2014	1.02577	1.30078	0.808642
Incidence	Global	Female	Age-standardized	Rate	2015	1.02327	1.30029	0.804755
Incidence	Global	Female	Age-standardized	Rate	2016	1.07464	1.37622	0.836511
Incidence	Global	Female	Age-standardized	Rate	2017	1.14088	1.47441	0.878231
Incidence	Global	Female	Age-standardized	Rate	2018	1.1514	1.4901	0.884806
Incidence	Global	Female	Age-standardized	Rate	2019	1.14667	1.49083	0.87837
Incidence	High-middle SDI	Female	Age-standardized	Rate	1990	1.35333	1.71987	1.05815
Incidence	High-middle SDI	Female	Age-standardized	Rate	1991	1.32126	1.67218	1.03502
Incidence	High-middle SDI	Female	Age-standardized	Rate	1992	1.28977	1.61228	1.01667
Incidence	High-middle SDI	Female	Age-standardized	Rate	1993	1.26883	1.58239	1.00903
Incidence	High-middle SDI	Female	Age-standardized	Rate	1994	1.2554	1.57141	0.997
Incidence	High-middle SDI	Female	Age-standardized	Rate	1995	1.22556	1.5347	0.972262
Incidence	High-middle SDI	Female	Age-standardized	Rate	1996	1.20959	1.51169	0.958638
Incidence	High-middle SDI	Female	Age-standardized	Rate	1997	1.218	1.52076	0.965418
Incidence	High-middle SDI	Female	Age-standardized	Rate	1998	1.22223	1.52618	0.967522
Incidence	High-middle SDI	Female	Age-standardized	Rate	1999	1.23499	1.54452	0.97756
Incidence	High-middle SDI	Female	Age-standardized	Rate	2000	1.23188	1.54306	0.968876
Incidence	High-middle SDI	Female	Age-standardized	Rate	2001	1.22428	1.53283	0.962443
Incidence	High-middle SDI	Female	Age-standardized	Rate	2002	1.23519	1.54491	0.97027
Incidence	High-middle SDI	Female	Age-standardized	Rate	2003	1.24622	1.55601	0.977972
Incidence	High-middle SDI	Female	Age-standardized	Rate	2004	1.25864	1.56431	0.987138
Incidence	High-middle SDI	Female	Age-standardized	Rate	2005	1.25696	1.5636	0.984905
Incidence	High-middle SDI	Female	Age-standardized	Rate	2006	1.25372	1.56834	0.974139
Incidence	High-middle SDI	Female	Age-standardized	Rate	2007	1.26351	1.58559	0.974171
Incidence	High-middle SDI	Female	Age-standardized	Rate	2008	1.27624	1.60779	0.974313
Incidence	High-middle SDI	Female	Age-standardized	Rate	2009	1.28424	1.6309	0.974102
Incidence	High-middle SDI	Female	Age-standardized	Rate	2010	1.28283	1.63985	0.969244
Incidence	High-middle SDI	Female	Age-standardized	Rate	2011	1.26235	1.62012	0.955984
Incidence	High-middle SDI	Female	Age-standardized	Rate	2012	1.23388	1.58884	0.93893
Incidence	High-middle SDI	Female	Age-standardized	Rate	2013	1.21244	1.56215	0.926763
Incidence	High-middle SDI	Female	Age-standardized	Rate	2014	1.21659	1.56877	0.933596
Incidence	High-middle SDI	Female	Age-standardized	Rate	2015	1.20206	1.55522	0.923097
Incidence	High-middle SDI	Female	Age-standardized	Rate	2016	1.22207	1.57759	0.930102
Incidence	High-middle SDI	Female	Age-standardized	Rate	2017	1.28582	1.67337	0.956328
Incidence	High-middle SDI	Female	Age-standardized	Rate	2018	1.3025	1.6832	0.965983
Incidence	High-middle SDI	Female	Age-standardized	Rate	2019	1.28894	1.66871	0.95502
Incidence	High SDI	Female	Age-standardized	Rate	1990	1.65198	2.03461	1.31944
Incidence	High SDI	Female	Age-standardized	Rate	1991	1.63172	2.0019	1.31315
Incidence	High SDI	Female	Age-standardized	Rate	1992	1.61306	1.97166	1.29955
Incidence	High SDI	Female	Age-standardized	Rate	1993	1.59718	1.94404	1.28282
Incidence	High SDI	Female	Age-standardized	Rate	1994	1.58803	1.92598	1.27965
Incidence	High SDI	Female	Age-standardized	Rate	1995	1.58291	1.90755	1.27759
Incidence	High SDI	Female	Age-standardized	Rate	1996	1.58341	1.9068	1.28017
Incidence	High SDI	Female	Age-standardized	Rate	1997	1.59168	1.91609	1.28883
Incidence	High SDI	Female	Age-standardized	Rate	1998	1.60141	1.93491	1.29823
Incidence	High SDI	Female	Age-standardized	Rate	1999	1.60753	1.94071	1.30416
Incidence	High SDI	Female	Age-standardized	Rate	2000	1.60821	1.94454	1.30474
Incidence	High SDI	Female	Age-standardized	Rate	2001	1.60311	1.93267	1.29505
Incidence	High SDI	Female	Age-standardized	Rate	2002	1.59073	1.90962	1.28549
Incidence	High SDI	Female	Age-standardized	Rate	2003	1.57147	1.87765	1.28327
Incidence	High SDI	Female	Age-standardized	Rate	2004	1.5526	1.84994	1.2806
Incidence	High SDI	Female	Age-standardized	Rate	2005	1.53891	1.83129	1.27744
Incidence	High SDI	Female	Age-standardized	Rate	2006	1.52803	1.81465	1.26837
Incidence	High SDI	Female	Age-standardized	Rate	2007	1.52044	1.80357	1.26607
Incidence	High SDI	Female	Age-standardized	Rate	2008	1.51576	1.79812	1.26454
Incidence	High SDI	Female	Age-standardized	Rate	2009	1.51434	1.79728	1.26965
Incidence	High SDI	Female	Age-standardized	Rate	2010	1.51244	1.79549	1.26916
Incidence	High SDI	Female	Age-standardized	Rate	2011	1.50264	1.79227	1.25341
Incidence	High SDI	Female	Age-standardized	Rate	2012	1.49109	1.78331	1.24017
Incidence	High SDI	Female	Age-standardized	Rate	2013	1.47735	1.76937	1.22522
Incidence	High SDI	Female	Age-standardized	Rate	2014	1.46727	1.76562	1.21447
Incidence	High SDI	Female	Age-standardized	Rate	2015	1.46697	1.76692	1.20859
Incidence	High SDI	Female	Age-standardized	Rate	2016	1.52834	1.85267	1.25168
Incidence	High SDI	Female	Age-standardized	Rate	2017	1.59981	1.94858	1.27835
Incidence	High SDI	Female	Age-standardized	Rate	2018	1.62069	1.9859	1.29787
Incidence	High SDI	Female	Age-standardized	Rate	2019	1.62775	2.00858	1.29194
Incidence	Low-middle SDI	Female	Age-standardized	Rate	1990	0.974808	1.26025	0.721782
Incidence	Low-middle SDI	Female	Age-standardized	Rate	1991	0.935931	1.21138	0.702836
Incidence	Low-middle SDI	Female	Age-standardized	Rate	1992	0.899944	1.15812	0.683716
Incidence	Low-middle SDI	Female	Age-standardized	Rate	1993	0.869056	1.11261	0.663152
Incidence	Low-middle SDI	Female	Age-standardized	Rate	1994	0.847108	1.07771	0.646632
Incidence	Low-middle SDI	Female	Age-standardized	Rate	1995	0.83571	1.05651	0.637926
Incidence	Low-middle SDI	Female	Age-standardized	Rate	1996	0.83247	1.05233	0.635163
Incidence	Low-middle SDI	Female	Age-standardized	Rate	1997	0.832713	1.05354	0.635146
Incidence	Low-middle SDI	Female	Age-standardized	Rate	1998	0.833992	1.05708	0.635982
Incidence	Low-middle SDI	Female	Age-standardized	Rate	1999	0.836608	1.05961	0.638565
Incidence	Low-middle SDI	Female	Age-standardized	Rate	2000	0.838267	1.06081	0.640176
Incidence	Low-middle SDI	Female	Age-standardized	Rate	2001	0.840416	1.06466	0.643151
Incidence	Low-middle SDI	Female	Age-standardized	Rate	2002	0.845365	1.06869	0.648104
Incidence	Low-middle SDI	Female	Age-standardized	Rate	2003	0.851193	1.07534	0.652121
Incidence	Low-middle SDI	Female	Age-standardized	Rate	2004	0.857261	1.08515	0.654194
Incidence	Low-middle SDI	Female	Age-standardized	Rate	2005	0.8611	1.09307	0.660439
Incidence	Low-middle SDI	Female	Age-standardized	Rate	2006	0.862837	1.09453	0.662118
Incidence	Low-middle SDI	Female	Age-standardized	Rate	2007	0.864569	1.0949	0.664913
Incidence	Low-middle SDI	Female	Age-standardized	Rate	2008	0.866304	1.09768	0.667887
Incidence	Low-middle SDI	Female	Age-standardized	Rate	2009	0.86759	1.09941	0.670666
Incidence	Low-middle SDI	Female	Age-standardized	Rate	2010	0.867537	1.09977	0.671425
Incidence	Low-middle SDI	Female	Age-standardized	Rate	2011	0.864989	1.09534	0.670242
Incidence	Low-middle SDI	Female	Age-standardized	Rate	2012	0.861546	1.09035	0.668779
Incidence	Low-middle SDI	Female	Age-standardized	Rate	2013	0.858591	1.08608	0.667516
Incidence	Low-middle SDI	Female	Age-standardized	Rate	2014	0.858601	1.08999	0.668407
Incidence	Low-middle SDI	Female	Age-standardized	Rate	2015	0.859669	1.09307	0.670335
Incidence	Low-middle SDI	Female	Age-standardized	Rate	2016	0.91311	1.17961	0.702344
Incidence	Low-middle SDI	Female	Age-standardized	Rate	2017	0.971046	1.28067	0.73661
Incidence	Low-middle SDI	Female	Age-standardized	Rate	2018	0.974248	1.27669	0.734574
Incidence	Low-middle SDI	Female	Age-standardized	Rate	2019	0.965022	1.25636	0.724732
Incidence	Low SDI	Female	Age-standardized	Rate	1990	1.11118	1.45256	0.809819
Incidence	Low SDI	Female	Age-standardized	Rate	1991	1.07503	1.40758	0.792471
Incidence	Low SDI	Female	Age-standardized	Rate	1992	1.04475	1.36285	0.776996
Incidence	Low SDI	Female	Age-standardized	Rate	1993	1.0182	1.3195	0.762555
Incidence	Low SDI	Female	Age-standardized	Rate	1994	0.996516	1.28349	0.750842
Incidence	Low SDI	Female	Age-standardized	Rate	1995	0.98432	1.27931	0.744155
Incidence	Low SDI	Female	Age-standardized	Rate	1996	0.979594	1.27168	0.740588
Incidence	Low SDI	Female	Age-standardized	Rate	1997	0.977025	1.26162	0.738026
Incidence	Low SDI	Female	Age-standardized	Rate	1998	0.974986	1.25249	0.735358
Incidence	Low SDI	Female	Age-standardized	Rate	1999	0.972554	1.25173	0.73128
Incidence	Low SDI	Female	Age-standardized	Rate	2000	0.970063	1.25041	0.727523
Incidence	Low SDI	Female	Age-standardized	Rate	2001	0.968689	1.24815	0.728499
Incidence	Low SDI	Female	Age-standardized	Rate	2002	0.970019	1.24892	0.730236
Incidence	Low SDI	Female	Age-standardized	Rate	2003	0.972933	1.25193	0.73165
Incidence	Low SDI	Female	Age-standardized	Rate	2004	0.975171	1.25893	0.735557
Incidence	Low SDI	Female	Age-standardized	Rate	2005	0.976746	1.26022	0.738831
Incidence	Low SDI	Female	Age-standardized	Rate	2006	0.978478	1.26263	0.738528
Incidence	Low SDI	Female	Age-standardized	Rate	2007	0.981149	1.26803	0.738692
Incidence	Low SDI	Female	Age-standardized	Rate	2008	0.984887	1.27462	0.739725
Incidence	Low SDI	Female	Age-standardized	Rate	2009	0.988789	1.2817	0.74242
Incidence	Low SDI	Female	Age-standardized	Rate	2010	0.99209	1.29098	0.745353
Incidence	Low SDI	Female	Age-standardized	Rate	2011	0.993592	1.29213	0.744398
Incidence	Low SDI	Female	Age-standardized	Rate	2012	0.993547	1.29117	0.746123
Incidence	Low SDI	Female	Age-standardized	Rate	2013	0.993892	1.29265	0.745575
Incidence	Low SDI	Female	Age-standardized	Rate	2014	0.99565	1.30181	0.746295
Incidence	Low SDI	Female	Age-standardized	Rate	2015	1.00021	1.31859	0.750589
Incidence	Low SDI	Female	Age-standardized	Rate	2016	1.07236	1.42362	0.791883
Incidence	Low SDI	Female	Age-standardized	Rate	2017	1.14375	1.52845	0.831465
Incidence	Low SDI	Female	Age-standardized	Rate	2018	1.14587	1.53953	0.832741
Incidence	Low SDI	Female	Age-standardized	Rate	2019	1.13679	1.52823	0.824063
Incidence	Middle SDI	Female	Age-standardized	Rate	1990	1.12313	1.45318	0.871707
Incidence	Middle SDI	Female	Age-standardized	Rate	1991	1.09276	1.40366	0.851303
Incidence	Middle SDI	Female	Age-standardized	Rate	1992	1.06697	1.3681	0.833419
Incidence	Middle SDI	Female	Age-standardized	Rate	1993	1.04775	1.32644	0.822024
Incidence	Middle SDI	Female	Age-standardized	Rate	1994	1.03463	1.29625	0.81261
Incidence	Middle SDI	Female	Age-standardized	Rate	1995	1.01803	1.27702	0.79876
Incidence	Middle SDI	Female	Age-standardized	Rate	1996	1.01136	1.26975	0.793103
Incidence	Middle SDI	Female	Age-standardized	Rate	1997	1.01857	1.28091	0.800394
Incidence	Middle SDI	Female	Age-standardized	Rate	1998	1.02353	1.29014	0.804271
Incidence	Middle SDI	Female	Age-standardized	Rate	1999	1.03232	1.30989	0.80904
Incidence	Middle SDI	Female	Age-standardized	Rate	2000	1.03127	1.31621	0.802906
Incidence	Middle SDI	Female	Age-standardized	Rate	2001	1.02561	1.30409	0.797513
Incidence	Middle SDI	Female	Age-standardized	Rate	2002	1.02808	1.30182	0.798484
Incidence	Middle SDI	Female	Age-standardized	Rate	2003	1.02976	1.29984	0.800998
Incidence	Middle SDI	Female	Age-standardized	Rate	2004	1.03465	1.30674	0.802357
Incidence	Middle SDI	Female	Age-standardized	Rate	2005	1.03547	1.30883	0.803024
Incidence	Middle SDI	Female	Age-standardized	Rate	2006	1.03461	1.31319	0.801857
Incidence	Middle SDI	Female	Age-standardized	Rate	2007	1.04024	1.32418	0.80793
Incidence	Middle SDI	Female	Age-standardized	Rate	2008	1.05106	1.34234	0.816605
Incidence	Middle SDI	Female	Age-standardized	Rate	2009	1.06026	1.35363	0.822833
Incidence	Middle SDI	Female	Age-standardized	Rate	2010	1.05924	1.35106	0.820777
Incidence	Middle SDI	Female	Age-standardized	Rate	2011	1.04465	1.33503	0.810277
Incidence	Middle SDI	Female	Age-standardized	Rate	2012	1.0249	1.31317	0.794174
Incidence	Middle SDI	Female	Age-standardized	Rate	2013	1.00761	1.29505	0.779896
Incidence	Middle SDI	Female	Age-standardized	Rate	2014	1.00501	1.28954	0.777966
Incidence	Middle SDI	Female	Age-standardized	Rate	2015	0.994931	1.27916	0.771315
Incidence	Middle SDI	Female	Age-standardized	Rate	2016	1.0351	1.33279	0.797422
Incidence	Middle SDI	Female	Age-standardized	Rate	2017	1.10487	1.42931	0.848252
Incidence	Middle SDI	Female	Age-standardized	Rate	2018	1.12597	1.45906	0.864263
Incidence	Middle SDI	Female	Age-standardized	Rate	2019	1.13342	1.4709	0.859047
