# Supplementary material for: Global, Regional, and National Burden and Trends of Down Syndrome From 1990 to 2019
Source: Front Genet. 2022 Jul 15;13:908482. doi: 10.3389/fgene.2022.908482 (PMC9337874; doi:10.3389/fgene.2022.908482)
Supplement: Supplementary file 4 [file Table4.XLSX]

## Sheet: Sheet1
Table S4. The EAPC of ASIR, ASPR, age-standardized DALY rate and ASDR in 204 countries and territories in the past 30 years.
		EAPC-ASIR			EAPC-ASPR					EAPC- ASR DALY			ASDR
	val	upper	lower		val	upper	lower		val	upper	lower		val	upper	lower
China	-0.065814	-0.370366	0.239669		0.468892	0.30548	0.63257		-4.70725	-5.21614	-4.19562		-4.85942	-5.38585	-4.33006
Democratic People's Republic of Korea	-0.312177	-0.443295	-0.180887		0.362745	0.2727	0.45287		-2.93071	-3.04556	-2.81572		-3.01181	-3.13043	-2.89304
Taiwan (Province of China)	1.63623	1.4682	1.80453		0.949879	0.885077	1.01472		2.60653	2.41975	2.79366		2.82549	2.61093	3.0405
Cambodia	-0.284229	-0.502786	-0.0651923		0.550892	0.281907	0.820599		-2.46219	-2.76972	-2.15368		-2.60317	-2.92976	-2.27548
Indonesia	0.722885	0.378187	1.06877		1.32565	0.978811	1.67369		0.313931	0.268901	0.35898		0.23476	0.14574	0.32386
Lao People's Democratic Republic	0.277501	0.101157	0.454157		1.083	0.887429	1.27895		-1.8797	-2.08669	-1.67228		-2.06402	-2.29228	-1.83524
Malaysia	-0.706177	-0.999105	-0.412383		0.363191	0.135232	0.591669		-3.06047	-3.51795	-2.60081		-3.53415	-4.07487	-2.99039
Maldives	0.736184	0.594017	0.878551		-0.198556	-0.269449	-0.127612		-0.711402	-1.0018	-0.420152		-0.747386	-1.04856	-0.445297
Myanmar	-0.015758	-0.126928	0.095536		1.00791	0.872252	1.14374		-0.221374	-0.643058	0.202099		-0.31397	-0.759375	0.133434
Philippines	0.43108	0.222759	0.639833		0.903289	0.604992	1.20247		1.39292	1.06872	1.71816		1.38175	1.04521	1.71941
Sri Lanka	1.71479	1.57249	1.85729		0.62291	0.512646	0.733295		0.786366	0.511664	1.06182		0.791053	0.502067	1.08087
Thailand	1.67821	1.60022	1.75626		0.45656	0.230926	0.682701		0.943242	0.647168	1.24019		0.967119	0.647594	1.28766
Timor-Leste	-0.313581	-0.493657	-0.13318		0.794902	0.64262	0.947414		-1.11993	-1.28976	-0.949814		-1.15779	-1.34567	-0.96955
Viet Nam	0.971062	0.939601	1.00253		0.602908	0.471808	0.73418		0.00296571	-0.0865209	0.0925324		-0.0363972	-0.137068	0.0643753
Fiji	1.2486	1.19885	1.29838		0.80789	0.777166	0.838625		2.15551	1.96994	2.34143		2.08895	1.90341	2.27481
Kiribati	-0.383079	-0.586394	-0.179348		0.162243	0.0439791	0.280647		-0.83048	-1.14025	-0.519743		-0.824563	-1.13052	-0.517662
Marshall Islands	0.653712	0.480427	0.827296		0.757111	0.61165	0.902782		1.27432	1.0568	1.4923		1.2703	1.05843	1.48261
Micronesia (Federated States of)	-0.241692	-0.448919	-0.0340339		0.350506	0.224664	0.476507		-0.899729	-0.97663	-0.822768		-0.930134	-1.00541	-0.854805
Papua New Guinea	0.44161	0.262145	0.621396		0.654524	0.525936	0.783276		1.27	1.02356	1.51705		1.2738	1.02471	1.52351
Samoa	0.69045	0.554081	0.827004		0.732984	0.638572	0.827485		0.829527	0.568946	1.09078		0.891762	0.621649	1.1626
Solomon Islands	0.0685049	-0.106122	0.243437		0.487775	0.359585	0.616129		1.0206	0.876196	1.1652		1.08066	0.939479	1.22205
Tonga	0.713321	0.553046	0.873851		0.737079	0.630113	0.844159		0.900742	0.7159	1.08592		0.936671	0.743698	1.13001
Vanuatu	0.3908	0.200428	0.581534		0.588845	0.455941	0.721924		0.837161	0.588319	1.08662		0.785823	0.547469	1.02474
Armenia	-0.0383098	-0.173973	0.0975374		0.414821	0.24537	0.584559		0.264456	0.10989	0.41926		0.628934	0.497106	0.760935
Azerbaijan	0.32731	0.187231	0.467585		0.56814	0.396701	0.739872		-1.39535	-1.65869	-1.13129		-1.72643	-2.05999	-1.39174
Georgia	2.35925	2.00225	2.7175		1.74623	1.46411	2.02913		4.71767	3.87997	5.56213		5.22126	4.30643	6.1441
Kazakhstan	-0.0822779	-0.179797	0.0153369		0.343944	0.213774	0.474283		-0.533004	-0.969144	-0.0949423		-0.483279	-0.991896	0.0279515
Kyrgyzstan	-0.339545	-0.445188	-0.233789		0.177867	0.0761461	0.279691		-3.36821	-4.18758	-2.54183		-3.845	-4.74785	-2.93359
Mongolia	0.108422	-0.0303865	0.247424		0.669097	0.504935	0.833527		-0.521721	-1.00893	-0.0321163		-0.460746	-0.986349	0.0676461
Tajikistan	0.326183	0.103755	0.549106		0.535664	0.35803	0.713613		1.58426	1.43284	1.7359		1.62015	1.4629	1.77765
Turkmenistan	0.510768	0.409618	0.61202		0.787067	0.68364	0.8906		0.851665	0.527188	1.17719		0.901896	0.54718	1.25786
Uzbekistan	-0.512081	-0.666709	-0.357213		0.0451292	-0.0913247	0.18177		-4.67195	-5.52941	-3.80672		-5.37806	-6.34464	-4.40152
Albania	0.318604	0.105562	0.532099		-0.293787	-0.7426	0.157055		0.0725315	-0.172822	0.318488		0.310986	0.00437535	0.618537
Bosnia and Herzegovina	0.36224	0.101436	0.623723		0.196719	-0.138201	0.532763		-0.456928	-0.735429	-0.177645		-0.434417	-0.761003	-0.106757
Bulgaria	-1.74697	-2.05571	-1.43726		-0.787067	-0.9806	-0.593156		-0.579746	-0.802684	-0.356307		-0.416133	-0.667562	-0.164068
Croatia	-0.624127	-0.866314	-0.38135		0.21412	0.0113431	0.417308		-1.72316	-2.05754	-1.38764		-1.46716	-1.79098	-1.14228
Czechia	-0.715953	-1.0376	-0.393256		0.245631	-0.107612	0.600123		-1.62759	-2.90406	-0.334336		-1.16322	-2.56717	0.260963
Hungary	-0.700868	-0.888836	-0.512544		0.31153	-0.0719903	0.696521		-1.51332	-1.7816	-1.24431		-1.0101	-1.28976	-0.729646
North Macedonia	-0.649794	-0.788851	-0.510542		-0.173054	-0.412789	0.067258		-0.853609	-1.26679	-0.438702		-0.799772	-1.22417	-0.373555
Montenegro	-1.61387	-1.87158	-1.35548		0.366322	0.160743	0.572322		-1.92179	-2.22178	-1.62088		-1.79579	-2.10545	-1.48515
Poland	0.120871	-0.102519	0.34476		0.851632	-0.169743	1.88346		1.81836	1.283	2.35654		3.1667	2.16261	4.18066
Romania	0.0227531	-0.1934	0.239375		-0.0989251	-0.377281	0.180209		-3.45711	-3.92041	-2.99158		-4.05172	-4.5838	-3.51668
Serbia	-2.09094	-2.2191	-1.9626		-0.782793	-0.949488	-0.615819		-7.47516	-8.3059	-6.63689		-7.44247	-8.28028	-6.597
Slovakia	0.218313	-0.254629	0.693498		0.54299	0.212083	0.874989		2.01272	1.65684	2.36984		2.42326	1.94529	2.90346
Slovenia	-0.535277	-0.655185	-0.415224		0.00280189	-0.122588	0.128349		-1.94251	-2.42721	-1.4554		-1.57037	-2.08385	-1.0542
Belarus	-0.984541	-1.15845	-0.810324		-0.391396	-0.516651	-0.265983		-2.04502	-2.39747	-1.6913		-1.99061	-2.37606	-1.60365
Estonia	-0.436618	-0.562798	-0.310279		-0.391438	-0.449514	-0.333329		-0.331603	-0.705049	0.0432483		0.384923	-0.0465331	0.818241
Latvia	-0.337145	-0.461507	-0.212627		-0.339978	-0.405587	-0.274326		-1.28088	-1.7499	-0.809622		-1.03167	-1.49337	-0.567802
Lithuania	-0.706929	-0.869432	-0.544159		0.0797484	-0.114905	0.274782		-0.961152	-1.15538	-0.766546		-0.709086	-0.909037	-0.50873
Republic of Moldova	0.379158	0.19436	0.564297		0.181032	-0.0163329	0.378786		-1.79346	-2.41419	-1.16879		-2.24245	-3.00268	-1.47626
Russian Federation	-0.665229	-0.859185	-0.470894		-0.33439	-0.474048	-0.194537		-4.59808	-5.08918	-4.10443		-4.89686	-5.4467	-4.34381
Ukraine	0.757435	0.584512	0.930656		0.173788	0.0158491	0.331975		1.6535	1.34467	1.96327		1.99824	1.64739	2.3503
Brunei Darussalam	0.638055	0.505076	0.77121		0.987829	0.912664	1.06305		0.346224	0.241703	0.450855		0.232512	0.109923	0.355251
Japan	0.669898	0.517559	0.822467		1.00447	0.847316	1.16187		-0.75573	-1.34801	-0.159891		-1.332	-2.25389	-0.401421
Republic of Korea	-0.225114	-0.359331	-0.0907168		0.502269	0.423356	0.581243		-2.41504	-2.70635	-2.12286		-3.56916	-3.95833	-3.17841
Singapore	-1.21888	-1.46466	-0.972492		-0.477299	-0.711126	-0.242922		-3.15332	-3.85434	-2.44719		-5.18982	-6.31021	-4.05604
Australia	-0.722996	-0.846791	-0.599048		0.304546	0.250707	0.358413		0.742489	0.518746	0.96673		1.18555	0.937619	1.43409
New Zealand	0.343512	0.224166	0.463		0.553628	0.473779	0.633541		1.23318	0.676782	1.79265		1.50689	0.819519	2.19896
Andorra	0.877982	0.672471	1.08391		0.45781	0.322504	0.593299		1.67321	1.54693	1.79965		2.90528	2.70048	3.1105
Austria	0.867699	0.665885	1.06992		0.61377	0.557491	0.67008		2.74785	2.27774	3.22012		3.89406	3.27098	4.5209
Belgium	0.581402	0.385367	0.777821		0.627299	0.51005	0.744685		0.797972	0.363168	1.23466		1.45711	0.968119	1.94847
Cyprus	-0.744906	-0.941547	-0.547875		-0.21006	-0.334197	-0.085768		-1.45775	-1.65658	-1.25852		-1.8372	-2.06038	-1.61352
Denmark	-0.022346	-0.22626	0.181984		0.0241469	-0.111373	0.159851		0.742944	0.389855	1.09728		1.06049	0.552044	1.5715
Finland	-0.33809	-0.510972	-0.164908		0.0814452	0.01782	0.145111		2.69124	2.39891	2.98442		4.74233	4.22944	5.25775
France	-0.811807	-1.12175	-0.500887		-0.653726	-0.961882	-0.34461		2.34762	1.96026	2.73645		4.67364	3.87455	5.47888
Germany	-0.26748	-0.473906	-0.0606254		0.235794	0.127342	0.344363		0.91983	0.765652	1.07424		1.92406	1.67149	2.17726
Greece	0.0755252	-0.486031	0.64025		0.258925	0.124739	0.39329		-2.87713	-4.46708	-1.26072		-3.15057	-5.10584	-1.15501
Iceland	0.867841	0.713744	1.02217		0.703652	0.611416	0.795973		0.536376	0.386682	0.686292		0.397371	0.23191	0.563105
Ireland	1.09134	0.823608	1.35977		-0.307853	-0.501053	-0.114278		1.3572	1.14111	1.57376		1.88904	1.65842	2.12018
Israel	-0.181677	-0.378977	0.0160134		0.148633	-0.0410709	0.338697		-1.4437	-1.60412	-1.28301		-1.45242	-1.63259	-1.27191
Italy	-0.266804	-0.401885	-0.131539		-0.419192	-0.551084	-0.287125		-1.21931	-1.53873	-0.898847		-0.0393554	-0.349654	0.27191
Luxembourg	0.190398	0.0138405	0.367267		0.442958	0.289252	0.596901		0.508812	0.344481	0.673412		0.882686	0.691874	1.07386
Malta	0.39934	0.265365	0.533493		0.149387	0.0509383	0.247933		1.83585	1.59002	2.08227		2.17212	1.8974	2.44759
Netherlands	0.594896	0.491092	0.698808		0.724501	0.640436	0.808637		2.49203	1.58599	3.40615		3.66109	2.42273	4.91443
Norway	0.0616439	-0.0316968	0.155072		0.0886445	0.0169861	0.160354		0.27799	0.0630087	0.493432		0.471736	0.2386	0.705415
Portugal	-0.714759	-0.966228	-0.462652		-0.439594	-0.622531	-0.25632		-0.787728	-1.25559	-0.317645		-0.20466	-0.788243	0.382355
Spain	-1.66051	-2.00537	-1.31442		-1.3176	-1.5586	-1.07601		-1.64459	-2.02136	-1.26638		-0.596294	-0.938832	-0.252572
Sweden	0.705604	0.601621	0.809695		0.983816	0.870662	1.0971		1.5604	1.3011	1.82036		2.25128	1.92874	2.57485
Switzerland	0.683903	0.582721	0.785188		0.246185	0.164824	0.327612		0.345717	0.221538	0.47005		0.846843	0.59778	1.09652
United Kingdom	0.425831	0.278027	0.573853		0.736388	0.58802	0.884974		3.50648	3.01595	3.99935		6.33664	5.28503	7.39875
Argentina	1.41726	1.09098	1.7446		1.96277	1.64902	2.27748		0.869773	0.642362	1.0977		0.829033	0.621265	1.03723
Chile	0.332949	-0.111948	0.779828		0.716089	0.227584	1.20698		0.795639	0.252198	1.34203		1.08549	0.471205	1.70354
Uruguay	-0.88704	-1.00083	-0.77312		-0.240515	-0.35285	-0.128053		-1.03885	-1.35503	-0.721658		-0.739917	-1.05089	-0.427963
Canada	-0.400708	-0.591358	-0.209693		0.198641	-6.76222e-05	0.397744		2.60674	2.30508	2.90929		3.37437	2.96899	3.78135
United States of America	-1.19768	-1.52851	-0.86574		-0.187704	-0.504022	0.12962		0.897646	0.533099	1.26351		2.13684	1.7124	2.56306
Antigua and Barbuda	0.655904	0.516258	0.795744		0.765143	0.657378	0.873022		1.8221	1.63467	2.00989		1.73568	1.55184	1.91985
Bahamas	0.564673	0.407977	0.721613		0.627994	0.519524	0.736581		1.19596	0.965547	1.42691		1.28292	1.04797	1.51841
Barbados	0.999092	0.907746	1.09052		0.933749	0.869635	0.997903		0.786924	0.629218	0.944877		0.799903	0.614414	0.985734
Belize	0.50581	0.372285	0.639513		0.779931	0.711011	0.848898		0.514241	0.350141	0.678609		0.793088	0.60301	0.983525
Cuba	-0.599555	-1.31143	0.117456		0.115573	-0.0318162	0.263179		0.124918	-0.0672777	0.317484		0.42026	0.256569	0.584219
Dominica	1.15527	0.929924	1.38112		1.058	0.919365	1.19682		2.29642	2.10585	2.48736		2.08416	1.88747	2.28123
Dominican Republic	0.599157	0.452355	0.746175		1.18799	1.05891	1.31724		-0.295493	-0.592543	0.00244412		-0.226686	-0.529477	0.0770256
Grenada	0.906224	0.772514	1.04011		0.973326	0.88433	1.0624		1.29998	1.04181	1.55881		1.41123	1.14321	1.67996
Guyana	0.471794	0.257864	0.68618		0.692441	0.548307	0.836781		1.53534	1.19562	1.8762		1.7532	1.34028	2.1678
Haiti	0.247228	0.00408371	0.490963		0.857801	0.729566	0.986199		-0.246117	-0.398872	-0.0931272		-0.190533	-0.335437	-0.0454176
Jamaica	1.22328	1.08753	1.3592		1.19146	1.08952	1.2935		3.00137	2.53084	3.47405		3.57695	3.0497	4.1069
Saint Lucia	0.80431	0.653927	0.954918		0.935603	0.831987	1.03933		1.61782	1.49981	1.73597		1.64292	1.53828	1.74766
Saint Vincent and the Grenadines	0.828277	0.729596	0.927055		0.993284	0.933753	1.05285		1.37854	1.26073	1.49649		1.6157	1.48316	1.74842
Suriname	0.363683	0.173701	0.554024		0.736936	0.61868	0.85533		0.9918	0.700712	1.28373		1.05916	0.774504	1.34461
Trinidad and Tobago	0.3098	0.222358	0.397318		0.512236	0.443209	0.581311		0.598238	0.354882	0.842184		0.611988	0.375432	0.849101
Bolivia (Plurinational State of)	0.124218	-0.0356665	0.284358		1.04276	0.949547	1.13605		-0.545948	-0.822832	-0.268291		-0.5312	-0.810247	-0.251369
Ecuador	-0.287531	-0.3479	-0.227125		0.77287	0.701884	0.843906		-0.687214	-1.09666	-0.276072		-0.584552	-0.997819	-0.16956
Peru	-0.890585	-1.0327	-0.748265		0.382141	0.294117	0.470244		-2.16472	-3.09745	-1.22301		-2.23031	-3.191	-1.26008
Colombia	-0.394197	-0.533007	-0.255193		-0.703948	-0.875367	-0.532232		0.183744	-0.634938	1.00917		0.441207	-0.524005	1.41578
Costa Rica	0.189562	-0.045493	0.42517		0.276993	0.154	0.400136		-3.1849	-3.62413	-2.74367		-3.29216	-3.75503	-2.82707
El Salvador	1.31631	1.00846	1.6251		1.34407	1.02089	1.66828		4.18392	3.46797	4.90482		4.91392	4.05112	5.78388
Guatemala	0.820838	0.467626	1.17529		1.04216	0.758137	1.32698		7.13655	5.71817	8.57395		7.94555	6.35241	9.56255
Honduras	0.247605	-0.022948	0.518891		0.637716	0.415427	0.860496		0.833705	0.184084	1.48754		1.24449	0.483562	2.01118
Mexico	-0.207095	-0.418601	0.00485881		-0.209736	-0.384738	-0.0344267		-0.870697	-1.23157	-0.508502		-0.578419	-0.940009	-0.21551
Nicaragua	0.165218	-0.0694852	0.400473		0.737479	0.504489	0.971009		-1.4177	-1.70664	-1.12791		-1.58006	-1.90458	-1.25447
Panama	0.13031	-0.127951	0.389239		-0.0156665	-0.153504	0.122362		-1.98338	-2.50017	-1.46385		-2.02818	-2.57928	-1.47395
Venezuela (Bolivarian Republic of)	0.692937	0.452229	0.934221		0.181126	-0.0889196	0.451902		1.36418	1.18016	1.54853		1.53439	1.35713	1.71196
Brazil	-0.527835	-0.711468	-0.343862		-0.496416	-0.744614	-0.247596		-1.30806	-1.46427	-1.15159		-1.0797	-1.22642	-0.932762
Paraguay	1.48451	1.30398	1.66536		0.641027	0.56033	0.72179		0.359372	0.22922	0.489693		0.448359	0.320668	0.576213
Algeria	0.218292	0.0966922	0.340039		0.950936	0.860581	1.04137		-1.05749	-1.24368	-0.870946		-1.0733	-1.26544	-0.880793
Bahrain	1.38986	1.1233	1.65712		1.46337	1.32535	1.60158		4.37329	3.57526	5.17746		4.86226	4.00587	5.72569
Egypt	-0.201356	-0.372789	-0.0296281		0.553147	0.431683	0.674758		-2.2178	-2.30688	-2.12864		-2.46485	-2.54878	-2.38085
Iran (Islamic Republic of)	-0.941365	-1.17655	-0.705621		0.662844	0.510625	0.815293		-4.48659	-4.75897	-4.21343		-4.59316	-4.87793	-4.30753
Iraq	0.244654	-0.0210575	0.511073		0.737885	0.549484	0.926638		-0.34127	-0.535912	-0.146246		-0.315754	-0.560085	-0.0708233
Jordan	-0.0221403	-0.140163	0.0960217		0.718438	0.607465	0.829535		-1.60302	-1.75565	-1.45016		-1.72312	-1.89013	-1.55583
Kuwait	0.605503	0.388423	0.823052		1.02105	0.928997	1.11319		-0.310547	-1.01796	0.40192		-0.449115	-1.22505	0.332914
Lebanon	-0.774974	-0.954885	-0.594737		0.299336	0.198878	0.399894		-1.73201	-1.85	-1.61389		-1.83983	-1.95609	-1.72344
Libya	-0.228511	-0.392357	-0.0643955		0.53662	0.430929	0.642422		-0.410957	-0.739431	-0.0813971		-0.269724	-0.618603	0.0803787
Morocco	0.0520413	-0.112397	0.216751		0.800209	0.66724	0.933353		-0.916786	-1.08715	-0.746127		-0.997827	-1.1728	-0.822544
Palestine	-0.0925759	-0.214574	0.0295714		0.669251	0.562597	0.776019		-1.82602	-1.93282	-1.7191		-1.8342	-1.94953	-1.71873
Oman	-0.273505	-0.476682	-0.0699122		0.429798	0.297655	0.562115		-1.5315	-2.16697	-0.891911		-1.6457	-2.28345	-1.00379
Qatar	-0.162806	-0.275651	-0.0498334		0.614068	0.524035	0.704181		-2.74833	-3.11358	-2.38171		-2.9143	-3.30074	-2.52631
Saudi Arabia	-1.20215	-1.36751	-1.03652		-0.367421	-0.530442	-0.204132		-2.20847	-2.63398	-1.7811		-1.93331	-2.36311	-1.50162
Syrian Arab Republic	0.244926	0.0671126	0.423056		0.787118	0.689058	0.885273		-0.47203	-0.857224	-0.0853401		-0.507903	-0.912351	-0.101804
Tunisia	-0.319702	-0.420311	-0.218992		0.573277	0.493781	0.652835		-1.31487	-1.48438	-1.14508		-1.28699	-1.46351	-1.11015
Turkey	0.789807	0.623869	0.956019		1.48535	1.2736	1.69754		-0.721172	-1.05664	-0.384569		-0.829053	-1.15373	-0.503312
United Arab Emirates	-0.59546	-0.902073	-0.287899		-0.305344	-0.636552	0.0269676		-1.11313	-1.94631	-0.272882		-1.04546	-1.95087	-0.131688
Yemen	0.281998	0.0457824	0.518772		0.909607	0.773926	1.04547		-1.00502	-1.25397	-0.755448		-1.01738	-1.26933	-0.764788
Afghanistan	0.566299	0.307435	0.825831		0.866754	0.684035	1.0498		-0.895572	-1.38793	-0.40076		-0.896714	-1.40441	-0.386401
Bangladesh	0.286658	0.0845183	0.489206		0.677582	0.519215	0.836199		-0.722582	-0.847535	-0.597472		-0.771392	-0.894904	-0.647725
Bhutan	-0.951079	-1.0602	-0.841835		0.157165	0.109136	0.205216		-0.494523	-0.677522	-0.311188		-0.532503	-0.706205	-0.358498
India	0.0236811	-0.257106	0.305258		0.526928	0.293352	0.761049		-1.20063	-1.27086	-1.13035		-1.23789	-1.30158	-1.17416
Nepal	-0.954564	-1.26807	-0.640058		-0.467161	-0.73628	-0.197313		-2.25879	-2.41146	-2.10587		-2.32367	-2.49073	-2.15632
Pakistan	1.38221	1.06589	1.69952		1.40332	1.12916	1.67822		-0.0119496	-0.204415	0.180887		-0.0576613	-0.182827	0.0676609
Angola	-0.730641	-0.864876	-0.596225		0.248457	0.150145	0.346865		-0.788726	-1.01106	-0.565889		-0.758978	-0.96752	-0.549998
Central African Republic	0.411733	0.220177	0.603655		0.301967	0.178944	0.42514		0.173164	0.0520762	0.294399		0.16827	0.0542774	0.282393
Congo	0.0490765	-0.117601	0.216032		0.448055	0.329802	0.566447		-0.244585	-0.400799	-0.0881254		-0.229092	-0.391966	-0.0659515
Democratic Republic of the Congo	-0.070424	-0.176255	0.0355196		0.379884	0.282763	0.477099		-1.36157	-1.45184	-1.27121		-1.2426	-1.32953	-1.15559
Equatorial Guinea	-1.13173	-1.29214	-0.971054		0.132777	0.0323131	0.233341		-2.15493	-2.28837	-2.02131		-2.17235	-2.29845	-2.04608
Gabon	0.129975	0.0511701	0.208842		0.434337	0.352546	0.516193		-0.0532784	-0.362293	0.256695		-0.0293376	-0.321315	0.263495
Burundi	-0.673065	-0.789206	-0.556788		0.00752658	-0.0493788	0.0644644		-0.692842	-0.904746	-0.480486		-0.685221	-0.896479	-0.473513
Comoros	-0.32175	-0.417495	-0.225914		0.236112	0.153912	0.318379		0.309678	0.0273121	0.592842		0.331269	0.0650195	0.598227
Djibouti	-0.796516	-0.904854	-0.68806		0.0837666	-0.00973627	0.177357		0.994433	0.788476	1.20081		1.01284	0.80923	1.21687
Eritrea	0.345065	0.15796	0.53252		0.425826	0.31566	0.536112		0.578578	0.370799	0.786788		-1.78217	-2.06233	-1.5012
Ethiopia	0.213649	-0.140673	0.569229		0.719269	0.436364	1.00297		-1.76379	-2.05757	-1.46912		-1.78217	-2.06233	-1.5012
Kenya	-0.392778	-0.7413	-0.0430324		0.0790692	-0.184047	0.342879		0.220714	-0.22295	0.666352		0.296694	-0.127669	0.722861
Madagascar	-0.589844	-0.809096	-0.370107		0.0752803	-0.0352595	0.185942		-1.18455	-1.42118	-0.947364		-1.12962	-1.35982	-0.898895
Malawi	-1.11564	-1.35714	-0.873543		0.042564	-0.075707	0.160975		-1.4416	-1.88456	-0.996629		-1.39848	-1.82871	-0.966367
Mauritius	0.913233	0.818658	1.0079		1.0426	0.85203	1.23353		2.28866	1.68605	2.89483		2.5751	1.89585	3.25888
Mozambique	-0.0138076	-0.226684	0.199523		0.623645	0.523278	0.724112		-0.125054	-0.471362	0.222459		-0.0832452	-0.428203	0.262908
Rwanda	-1.37588	-1.63596	-1.11512		-0.148172	-0.236693	-0.0595728		-0.648156	-0.897399	-0.398287		-0.733858	-0.971064	-0.496084
Seychelles	1.71513	1.64867	1.78164		1.06646	0.962532	1.1705		2.70652	2.45652	2.95713		2.87081	2.59095	3.15144
Somalia	-0.397893	-0.870059	0.0765214		0.0745327	-0.186604	0.336352		-0.435454	-1.30786	0.444661		-0.399632	-1.25024	0.458302
United Republic of Tanzania	0.0691967	-0.0854934	0.224126		0.337752	0.215647	0.460005		0.881248	0.513805	1.25003		0.878856	0.517669	1.24134
Uganda	-0.0259782	-0.155602	0.103814		0.374283	0.263669	0.485018		0.832296	0.558374	1.10696		0.833566	0.575899	1.09189
Zambia	-0.753601	-0.912302	-0.594646		0.154611	0.0354518	0.273913		-0.60078	-0.874441	-0.326364		-0.549075	-0.806638	-0.290845
Botswana	-0.0743594	-0.209433	0.0608975		0.270179	0.103154	0.437483		1.19557	1.05264	1.3387		1.07777	0.964766	1.1909
Lesotho	0.410209	0.209204	0.611617		0.489764	0.356028	0.623679		0.620153	0.432883	0.807772		0.7188	0.536637	0.901294
Namibia	0.58128	0.488244	0.674401		0.380091	0.287904	0.472362		0.451008	0.280988	0.621316		0.3518	0.204601	0.499214
South Africa	-0.668685	-0.830924	-0.506181		0.119295	-0.120641	0.359807		0.12038	-0.14532	0.386788		0.0967294	-0.14787	0.341928
Eswatini	-0.0217344	-0.161316	0.118042		-0.212899	-0.381279	-0.0442351		0.209267	0.0750281	0.343687		0.19638	0.0621362	0.330804
Zimbabwe	0.66972	0.506164	0.833542		0.602643	0.490361	0.715049		1.04648	0.621443	1.47331		1.07034	0.639732	1.5028
Benin	-0.408501	-0.589967	-0.226704		-0.258435	-0.384109	-0.132602		-0.650851	-0.929213	-0.371707		-0.643205	-0.914024	-0.371645
Burkina Faso	1.16017	0.924173	1.39673		0.918765	0.761924	1.07585		0.376791	-0.0161025	0.771228		0.336975	-0.0561787	0.731674
Cameroon	0.0748627	-0.0299992	0.179835		0.295078	0.230774	0.359423		0.206581	0.0883486	0.324952		0.163843	0.0555903	0.272213
Cabo Verde	0.504034	0.469444	0.538635		-0.154699	-0.197244	-0.112136		-0.33659	-0.725895	0.054241		-0.302356	-0.684864	0.0816246
Chad	0.443575	0.197739	0.690015		0.296324	0.108204	0.484798		-0.455465	-0.564935	-0.345874		-0.401042	-0.50344	-0.298539
C么te d'Ivoire	0.0905544	-0.0113094	0.192522		0.29415	0.245571	0.342752		-0.511075	-0.671306	-0.350585		-0.465105	-0.624582	-0.305372
Gambia	0.0404771	-0.0757005	0.15679		0.334013	0.265749	0.402324		0.189584	-0.0823397	0.462247		0.267968	-0.00760512	0.5443
Ghana	0.305539	0.248187	0.362925		0.476502	0.44214	0.510875		0.730253	0.592683	0.86801		0.654826	0.522701	0.787124
Guinea	-0.11961	-0.261504	0.0224868		0.264474	0.163374	0.365676		-1.28534	-1.49809	-1.07213		-1.21021	-1.4151	-1.00489
Guinea-Bissau	-0.674394	-0.791175	-0.557476		-0.143287	-0.190311	-0.0962412		-0.8575	-1.02415	-0.69057		-0.773008	-0.928642	-0.61713
Liberia	-0.894164	-1.20547	-0.581881		0.0784774	-0.0096122	0.166645		-2.59779	-3.34303	-1.8468		-2.44463	-3.17425	-1.70952
Mali	0.577517	0.355427	0.800099		0.597497	0.493756	0.701345		-0.881147	-1.18934	-0.571989		-0.892837	-1.19061	-0.594165
Mauritania	1.17543	1.01582	1.3353		1.02763	0.927008	1.12835		-0.461033	-0.677355	-0.244241		-0.535876	-0.736335	-0.335013
Niger	0.447393	0.212	0.683338		0.513395	0.366952	0.660051		-1.5913	-1.84449	-1.33745		-1.54283	-1.7906	-1.29444
Nigeria	0.210035	-0.107111	0.528187		0.402221	0.210078	0.594733		0.496342	0.367239	0.625612		0.499692	0.371142	0.628406
Sao Tome and Principe	0.000133331	-0.0870768	0.0874196		0.503413	0.467893	0.538945		-0.390751	-1.1613	0.385804		-0.314139	-1.03231	0.409242
Senegal	0.414743	0.317632	0.511948		0.620553	0.555308	0.685841		0.0851049	-0.265603	0.437047		0.112542	-0.238533	0.464852
Sierra Leone	-0.018648	-0.193359	0.156369		0.547429	0.469109	0.62581		-0.704323	-0.937912	-0.470183		-0.664792	-0.89506	-0.433989
Togo	-0.143311	-0.221684	-0.0648765		-0.0547653	-0.1398	0.0303423		-1.17865	-1.32313	-1.03396		-1.08838	-1.22944	-0.947115
American Samoa	0.658958	0.555556	0.762467		0.790398	0.701635	0.87924		1.09688	0.549769	1.64697		1.23268	0.626865	1.84215
Bermuda	1.06433	0.928904	1.19993		0.300522	0.253314	0.347753		1.37816	1.30499	1.45138		1.21519	1.13824	1.2922
Cook Islands	0.505452	0.453736	0.557195		0.549215	0.473438	0.62505		-1.46179	-1.69625	-1.22677		-1.42348	-1.64974	-1.19671
Greenland	-0.286399	-0.44013	-0.13243		0.302891	0.226892	0.378947		-0.902795	-1.32531	-0.478467		-0.570504	-1.10846	-0.0296196
Guam	2.17847	2.04928	2.30782		1.2767	1.14174	1.41183		4.10076	3.49099	4.71411		4.24469	3.59375	4.89973
Monaco	-0.531128	-0.695135	-0.36685		0.635621	0.547682	0.723637		0.723428	0.613412	0.833564		1.24615	0.927078	1.56624
Nauru	0.386283	0.261144	0.511579		0.673446	0.526608	0.820499		0.198615	-0.189445	0.588184		0.119915	-0.258009	0.49927
Niue	0.421059	0.320354	0.521864		0.62767	0.53258	0.722849		0.905727	0.680416	1.13154		0.819252	0.606794	1.03216
Northern Mariana Islands	1.25389	1.01167	1.49669		0.926577	0.781631	1.07173		3.33787	2.2607	4.42638		3.36884	2.19085	4.56042
Palau	0.49149	0.323156	0.660107		0.633095	0.470519	0.795934		0.378051	0.213748	0.542623		0.347858	0.165215	0.530834
Puerto Rico	2.05018	1.07243	3.03738		0.74808	0.495514	1.00128		0.207457	0.00583632	0.409483		0.233195	0.0618479	0.404836
Saint Kitts and Nevis	0.887147	0.758431	1.01603		0.985431	0.908334	1.06259		1.58442	1.36124	1.8081		1.44005	1.25687	1.62355
San Marino	0.612071	0.504629	0.719629		0.637003	0.544584	0.729507		0.895401	0.798264	0.99263		2.00582	1.76513	2.24707
Tokelau	0.150713	0.00746135	0.29417		0.622801	0.512966	0.732755		-0.866864	-1.30034	-0.431486		-0.912497	-1.33809	-0.485071
Tuvalu	-0.717188	-1.01983	-0.413624		0.145512	-0.012722	0.303996		-3.02354	-3.16037	-2.88652		-2.9691	-3.10849	-2.82952
United States Virgin Islands	0.67854	0.564074	0.793136		0.859331	0.773596	0.945139		0.231164	-0.0174696	0.480417		0.483182	0.254823	0.712061
South Sudan	0.811675	0.470785	1.15372		0.399839	0.209075	0.590966		0.66598	0.133537	1.20125		0.672245	0.149266	1.19796
Sudan	-0.187518	-0.420984	0.0464959		0.687675	0.508819	0.86685		-1.32684	-1.44286	-1.21067		-1.34927	-1.46786	-1.23054
