# Supplementary material for: Global, Regional, and National Burden and Trends of Down Syndrome From 1990 to 2019
Source: Front Genet. 2022 Jul 15;13:908482. doi: 10.3389/fgene.2022.908482 (PMC9337874; doi:10.3389/fgene.2022.908482)
Supplement: Supplementary file 5 [file Table1.XLSX]

## Sheet: Sheet1
Table S1. The number of DS incidence, prevalence, DALYs and death globally and in five SDI quintiles from 1990 to 2019.
measure_name	location_name	sex_name	age_name	metric_name	year	val	upper	lower
Deaths	Global	Male	All Ages	Number	1990	12514.5	34328.7	9004.59
Deaths	Global	Male	All Ages	Number	1991	12332.8	32921	8997.09
Deaths	Global	Male	All Ages	Number	1992	12099.8	31753.7	8972.9
Deaths	Global	Male	All Ages	Number	1993	11938.1	30518.9	8999.65
Deaths	Global	Male	All Ages	Number	1994	11845.9	29688	9037.82
Deaths	Global	Male	All Ages	Number	1995	11799	28686	9102.07
Deaths	Global	Male	All Ages	Number	1996	11836.7	28286.5	9226.38
Deaths	Global	Male	All Ages	Number	1997	11747.7	27404.5	9256.96
Deaths	Global	Male	All Ages	Number	1998	11571.8	26441.4	9111.07
Deaths	Global	Male	All Ages	Number	1999	11613.4	26491.3	9207.16
Deaths	Global	Male	All Ages	Number	2000	11562.8	26160	9164.59
Deaths	Global	Male	All Ages	Number	2001	11385.4	25443.2	9075.57
Deaths	Global	Male	All Ages	Number	2002	11277	25001.3	9009.67
Deaths	Global	Male	All Ages	Number	2003	11165.8	24792.4	8869.6
Deaths	Global	Male	All Ages	Number	2004	11015.1	24488.6	8751.51
Deaths	Global	Male	All Ages	Number	2005	11000.4	24451.4	8725.26
Deaths	Global	Male	All Ages	Number	2006	10979	24149.3	8705.52
Deaths	Global	Male	All Ages	Number	2007	10916.9	23745.6	8651.35
Deaths	Global	Male	All Ages	Number	2008	10984.3	23627.6	8728.16
Deaths	Global	Male	All Ages	Number	2009	11010.1	23418.1	8796.76
Deaths	Global	Male	All Ages	Number	2010	10985.8	22726.1	8805.08
Deaths	Global	Male	All Ages	Number	2011	11018.8	22278	8859.66
Deaths	Global	Male	All Ages	Number	2012	11121.9	22224.1	9006.31
Deaths	Global	Male	All Ages	Number	2013	11227.5	22053.4	9098.01
Deaths	Global	Male	All Ages	Number	2014	11280.4	21446.4	9141.77
Deaths	Global	Male	All Ages	Number	2015	11372	21173.8	9204.83
Deaths	Global	Male	All Ages	Number	2016	11346.2	20653.5	9265.84
Deaths	Global	Male	All Ages	Number	2017	11252.6	19758.4	9190.67
Deaths	Global	Male	All Ages	Number	2018	11256.5	19214.4	9138.91
Deaths	Global	Male	All Ages	Number	2019	11256.2	18815.2	9136.52
Deaths	High-middle SDI	Male	All Ages	Number	1990	2655.85	4427.39	2081.72
Deaths	High-middle SDI	Male	All Ages	Number	1991	2589.13	4136.33	2055.27
Deaths	High-middle SDI	Male	All Ages	Number	1992	2505.68	3848.87	2015.91
Deaths	High-middle SDI	Male	All Ages	Number	1993	2430.84	3594.71	1966.49
Deaths	High-middle SDI	Male	All Ages	Number	1994	2387.7	3458.63	1948.64
Deaths	High-middle SDI	Male	All Ages	Number	1995	2344.54	3283.81	1922.01
Deaths	High-middle SDI	Male	All Ages	Number	1996	2323.51	3102.97	1908.31
Deaths	High-middle SDI	Male	All Ages	Number	1997	2253.3	2907.33	1870.47
Deaths	High-middle SDI	Male	All Ages	Number	1998	2165.46	2771.83	1830.25
Deaths	High-middle SDI	Male	All Ages	Number	1999	2137.71	2711.65	1816.44
Deaths	High-middle SDI	Male	All Ages	Number	2000	2069.57	2609.66	1762.61
Deaths	High-middle SDI	Male	All Ages	Number	2001	1956.22	2427.77	1682.58
Deaths	High-middle SDI	Male	All Ages	Number	2002	1871.3	2274.34	1615.03
Deaths	High-middle SDI	Male	All Ages	Number	2003	1811.19	2205.77	1579.83
Deaths	High-middle SDI	Male	All Ages	Number	2004	1730.15	2114.29	1522.14
Deaths	High-middle SDI	Male	All Ages	Number	2005	1675.15	2012.86	1475.6
Deaths	High-middle SDI	Male	All Ages	Number	2006	1621.9	1942.64	1435.82
Deaths	High-middle SDI	Male	All Ages	Number	2007	1567.27	1876.76	1395.55
Deaths	High-middle SDI	Male	All Ages	Number	2008	1554.73	1841.47	1385.24
Deaths	High-middle SDI	Male	All Ages	Number	2009	1548.29	1810.84	1378.07
Deaths	High-middle SDI	Male	All Ages	Number	2010	1518.38	1743.53	1355.34
Deaths	High-middle SDI	Male	All Ages	Number	2011	1484.2	1706.56	1327.77
Deaths	High-middle SDI	Male	All Ages	Number	2012	1479.8	1692.43	1330.72
Deaths	High-middle SDI	Male	All Ages	Number	2013	1476.36	1705.78	1320.16
Deaths	High-middle SDI	Male	All Ages	Number	2014	1472.99	1713.34	1315.79
Deaths	High-middle SDI	Male	All Ages	Number	2015	1462.56	1712.34	1291.41
Deaths	High-middle SDI	Male	All Ages	Number	2016	1450.93	1703.14	1272.2
Deaths	High-middle SDI	Male	All Ages	Number	2017	1431.22	1680.04	1244.2
Deaths	High-middle SDI	Male	All Ages	Number	2018	1433.25	1703.03	1224.27
Deaths	High-middle SDI	Male	All Ages	Number	2019	1425.81	1679.23	1197.86
Deaths	High SDI	Male	All Ages	Number	1990	741.508	944.762	639.183
Deaths	High SDI	Male	All Ages	Number	1991	747.985	957.035	646.28
Deaths	High SDI	Male	All Ages	Number	1992	753.517	958.657	651.193
Deaths	High SDI	Male	All Ages	Number	1993	771.076	972.895	667.595
Deaths	High SDI	Male	All Ages	Number	1994	781.721	984.347	682.565
Deaths	High SDI	Male	All Ages	Number	1995	804.22	1019.1	701.853
Deaths	High SDI	Male	All Ages	Number	1996	838.081	1045.52	728.896
Deaths	High SDI	Male	All Ages	Number	1997	879.212	1092.99	753.192
Deaths	High SDI	Male	All Ages	Number	1998	912.837	1127.1	770.803
Deaths	High SDI	Male	All Ages	Number	1999	969.345	1180.14	811.322
Deaths	High SDI	Male	All Ages	Number	2000	1042.59	1252	855.443
Deaths	High SDI	Male	All Ages	Number	2001	1115.83	1322.32	899.807
Deaths	High SDI	Male	All Ages	Number	2002	1175.82	1381.72	938.351
Deaths	High SDI	Male	All Ages	Number	2003	1229.57	1424.48	971.491
Deaths	High SDI	Male	All Ages	Number	2004	1258.86	1449.74	980.822
Deaths	High SDI	Male	All Ages	Number	2005	1301.23	1494.23	1000.9
Deaths	High SDI	Male	All Ages	Number	2006	1335.53	1525.29	1015.38
Deaths	High SDI	Male	All Ages	Number	2007	1360.86	1538.67	1020.9
Deaths	High SDI	Male	All Ages	Number	2008	1394.3	1555.58	1034.43
Deaths	High SDI	Male	All Ages	Number	2009	1421.34	1564.59	1028.8
Deaths	High SDI	Male	All Ages	Number	2010	1454.05	1572.84	1022.57
Deaths	High SDI	Male	All Ages	Number	2011	1500.5	1621.57	1026.62
Deaths	High SDI	Male	All Ages	Number	2012	1549.79	1684.53	1040.59
Deaths	High SDI	Male	All Ages	Number	2013	1605.97	1750.22	1071.43
Deaths	High SDI	Male	All Ages	Number	2014	1662.33	1821.76	1094.3
Deaths	High SDI	Male	All Ages	Number	2015	1725.05	1895.77	1141.7
Deaths	High SDI	Male	All Ages	Number	2016	1764.38	1949.7	1185.93
Deaths	High SDI	Male	All Ages	Number	2017	1772.35	1972.04	1211.26
Deaths	High SDI	Male	All Ages	Number	2018	1770.21	1986.56	1235.5
Deaths	High SDI	Male	All Ages	Number	2019	1756.56	1977.54	1231.23
Deaths	Low-middle SDI	Male	All Ages	Number	1990	2669.59	9315.69	1633.22
Deaths	Low-middle SDI	Male	All Ages	Number	1991	2638.06	8909.95	1640.61
Deaths	Low-middle SDI	Male	All Ages	Number	1992	2602.93	8654.63	1648.78
Deaths	Low-middle SDI	Male	All Ages	Number	1993	2581.74	8325.04	1667.25
Deaths	Low-middle SDI	Male	All Ages	Number	1994	2579.36	8116.58	1694.67
Deaths	Low-middle SDI	Male	All Ages	Number	1995	2588.15	7985.14	1707.54
Deaths	Low-middle SDI	Male	All Ages	Number	1996	2608.62	7804.6	1750.75
Deaths	Low-middle SDI	Male	All Ages	Number	1997	2607.96	7531.02	1764.26
Deaths	Low-middle SDI	Male	All Ages	Number	1998	2604.58	7333.67	1780.66
Deaths	Low-middle SDI	Male	All Ages	Number	1999	2610.64	7283.37	1806.22
Deaths	Low-middle SDI	Male	All Ages	Number	2000	2602.55	7191.39	1806.93
Deaths	Low-middle SDI	Male	All Ages	Number	2001	2576.04	6968.37	1792.38
Deaths	Low-middle SDI	Male	All Ages	Number	2002	2547.59	6838.72	1772.81
Deaths	Low-middle SDI	Male	All Ages	Number	2003	2527.49	6657.28	1757.76
Deaths	Low-middle SDI	Male	All Ages	Number	2004	2513.94	6552.68	1747.73
Deaths	Low-middle SDI	Male	All Ages	Number	2005	2525.39	6447.51	1766.16
Deaths	Low-middle SDI	Male	All Ages	Number	2006	2524.27	6320.32	1759.3
Deaths	Low-middle SDI	Male	All Ages	Number	2007	2523.1	6219.44	1772.38
Deaths	Low-middle SDI	Male	All Ages	Number	2008	2530.13	6083.1	1792.57
Deaths	Low-middle SDI	Male	All Ages	Number	2009	2529.4	5899.29	1793.85
Deaths	Low-middle SDI	Male	All Ages	Number	2010	2519.12	5679.29	1790.34
Deaths	Low-middle SDI	Male	All Ages	Number	2011	2521.77	5554.53	1783.93
Deaths	Low-middle SDI	Male	All Ages	Number	2012	2521.63	5356.07	1804.13
Deaths	Low-middle SDI	Male	All Ages	Number	2013	2519.1	5201.86	1815.45
Deaths	Low-middle SDI	Male	All Ages	Number	2014	2497.82	5039.15	1804.87
Deaths	Low-middle SDI	Male	All Ages	Number	2015	2489.54	4798.29	1794.56
Deaths	Low-middle SDI	Male	All Ages	Number	2016	2461.81	4546.71	1779.02
Deaths	Low-middle SDI	Male	All Ages	Number	2017	2428.96	4243.59	1749.03
Deaths	Low-middle SDI	Male	All Ages	Number	2018	2417.26	3999.06	1738.61
Deaths	Low-middle SDI	Male	All Ages	Number	2019	2424.68	3858.69	1751.24
Deaths	Low SDI	Male	All Ages	Number	1990	1740.23	9624.13	603.853
Deaths	Low SDI	Male	All Ages	Number	1991	1759.47	9543.5	628.06
Deaths	Low SDI	Male	All Ages	Number	1992	1787.32	9545.97	649.954
Deaths	Low SDI	Male	All Ages	Number	1993	1805.3	9486.08	659.95
Deaths	Low SDI	Male	All Ages	Number	1994	1816.53	9536.39	668.756
Deaths	Low SDI	Male	All Ages	Number	1995	1829.57	9525.64	685.569
Deaths	Low SDI	Male	All Ages	Number	1996	1845.9	9427.24	715.447
Deaths	Low SDI	Male	All Ages	Number	1997	1868.72	9390.02	735.212
Deaths	Low SDI	Male	All Ages	Number	1998	1890.78	9310.9	750.448
Deaths	Low SDI	Male	All Ages	Number	1999	1912.43	9178.57	772.907
Deaths	Low SDI	Male	All Ages	Number	2000	1942.81	9246.35	796.825
Deaths	Low SDI	Male	All Ages	Number	2001	1996.85	9485.43	835.226
Deaths	Low SDI	Male	All Ages	Number	2002	2073.1	9754.29	874.298
Deaths	Low SDI	Male	All Ages	Number	2003	2158.56	10065.6	912.195
Deaths	Low SDI	Male	All Ages	Number	2004	2245.46	10290.7	967.788
Deaths	Low SDI	Male	All Ages	Number	2005	2338.77	10345	1024.9
Deaths	Low SDI	Male	All Ages	Number	2006	2431.63	10449.5	1073.54
Deaths	Low SDI	Male	All Ages	Number	2007	2510.32	10548.1	1119.55
Deaths	Low SDI	Male	All Ages	Number	2008	2568.7	10618.3	1187.89
Deaths	Low SDI	Male	All Ages	Number	2009	2621.3	10576.6	1234.1
Deaths	Low SDI	Male	All Ages	Number	2010	2667.04	10494.6	1289.49
Deaths	Low SDI	Male	All Ages	Number	2011	2726.88	10352.4	1348.85
Deaths	Low SDI	Male	All Ages	Number	2012	2793.62	10479.2	1400.42
Deaths	Low SDI	Male	All Ages	Number	2013	2867.5	10466.4	1460.52
Deaths	Low SDI	Male	All Ages	Number	2014	2917.95	10414.5	1497.81
Deaths	Low SDI	Male	All Ages	Number	2015	2982.67	10520.9	1551.98
Deaths	Low SDI	Male	All Ages	Number	2016	3017.86	10354.9	1580.33
Deaths	Low SDI	Male	All Ages	Number	2017	3041.83	9947.48	1618.85
Deaths	Low SDI	Male	All Ages	Number	2018	3083.43	9778.78	1685.24
Deaths	Low SDI	Male	All Ages	Number	2019	3116.11	9622.7	1721.19
Deaths	Middle SDI	Male	All Ages	Number	1990	4700.48	10442.2	3472.28
Deaths	Middle SDI	Male	All Ages	Number	1991	4591.31	9694.87	3440.52
Deaths	Middle SDI	Male	All Ages	Number	1992	4443.39	8968.31	3437.4
Deaths	Middle SDI	Male	All Ages	Number	1993	4342.07	8279.82	3418.5
Deaths	Middle SDI	Male	All Ages	Number	1994	4273.46	7810.69	3403.41
Deaths	Middle SDI	Male	All Ages	Number	1995	4225.36	7284.85	3393.91
Deaths	Middle SDI	Male	All Ages	Number	1996	4213.32	6944.53	3418.31
Deaths	Middle SDI	Male	All Ages	Number	1997	4131.01	6527.96	3349.9
Deaths	Middle SDI	Male	All Ages	Number	1998	3990.5	6110.29	3265.6
Deaths	Middle SDI	Male	All Ages	Number	1999	3975.39	5953.23	3248.9
Deaths	Middle SDI	Male	All Ages	Number	2000	3897.27	5814.53	3230.5
Deaths	Middle SDI	Male	All Ages	Number	2001	3732.28	5490.55	3149.32
Deaths	Middle SDI	Male	All Ages	Number	2002	3600.69	5251.58	3071.51
Deaths	Middle SDI	Male	All Ages	Number	2003	3430.23	4981.9	2962.09
Deaths	Middle SDI	Male	All Ages	Number	2004	3257.71	4689.91	2827.06
Deaths	Middle SDI	Male	All Ages	Number	2005	3150.68	4527.04	2739.97
Deaths	Middle SDI	Male	All Ages	Number	2006	3056.21	4350.61	2658.38
Deaths	Middle SDI	Male	All Ages	Number	2007	2945.84	4130.46	2570.53
Deaths	Middle SDI	Male	All Ages	Number	2008	2926.72	4002.56	2553.93
Deaths	Middle SDI	Male	All Ages	Number	2009	2879.83	3902.75	2506.46
Deaths	Middle SDI	Male	All Ages	Number	2010	2817.15	3761.23	2449.9
Deaths	Middle SDI	Male	All Ages	Number	2011	2775.16	3697.62	2412.46
Deaths	Middle SDI	Male	All Ages	Number	2012	2766.62	3622.45	2394.23
Deaths	Middle SDI	Male	All Ages	Number	2013	2748.07	3520.76	2380.93
Deaths	Middle SDI	Male	All Ages	Number	2014	2718.73	3384.11	2364
Deaths	Middle SDI	Male	All Ages	Number	2015	2701.52	3289.65	2345.86
Deaths	Middle SDI	Male	All Ages	Number	2016	2640.47	3163.97	2272.24
Deaths	Middle SDI	Male	All Ages	Number	2017	2567.46	3037.96	2178.18
Deaths	Middle SDI	Male	All Ages	Number	2018	2541.54	3002.09	2132.04
Deaths	Middle SDI	Male	All Ages	Number	2019	2522.13	3004.72	2102.37
DALYs (Disability-Adjusted Life Years)	Global	Male	All Ages	Number	1990	1.10543e+06	3.00029e+06	794991
DALYs (Disability-Adjusted Life Years)	Global	Male	All Ages	Number	1991	1.08799e+06	2.87499e+06	797373
DALYs (Disability-Adjusted Life Years)	Global	Male	All Ages	Number	1992	1.06593e+06	2.75222e+06	793775
DALYs (Disability-Adjusted Life Years)	Global	Male	All Ages	Number	1993	1.04923e+06	2.65317e+06	791355
DALYs (Disability-Adjusted Life Years)	Global	Male	All Ages	Number	1994	1.0391e+06	2.59225e+06	794488
DALYs (Disability-Adjusted Life Years)	Global	Male	All Ages	Number	1995	1.03264e+06	2.49491e+06	792637
DALYs (Disability-Adjusted Life Years)	Global	Male	All Ages	Number	1996	1.0332e+06	2.45679e+06	800535
DALYs (Disability-Adjusted Life Years)	Global	Male	All Ages	Number	1997	1.02236e+06	2.37674e+06	800607
DALYs (Disability-Adjusted Life Years)	Global	Male	All Ages	Number	1998	1.00425e+06	2.28822e+06	789425
DALYs (Disability-Adjusted Life Years)	Global	Male	All Ages	Number	1999	1.00402e+06	2.28219e+06	793822
DALYs (Disability-Adjusted Life Years)	Global	Male	All Ages	Number	2000	995346	2.26061e+06	786895
DALYs (Disability-Adjusted Life Years)	Global	Male	All Ages	Number	2001	975626	2.19621e+06	772695
DALYs (Disability-Adjusted Life Years)	Global	Male	All Ages	Number	2002	962368	2.16397e+06	760209
DALYs (Disability-Adjusted Life Years)	Global	Male	All Ages	Number	2003	948513	2.12714e+06	747088
DALYs (Disability-Adjusted Life Years)	Global	Male	All Ages	Number	2004	932746	2.10523e+06	730590
DALYs (Disability-Adjusted Life Years)	Global	Male	All Ages	Number	2005	927629	2.08881e+06	726552
DALYs (Disability-Adjusted Life Years)	Global	Male	All Ages	Number	2006	922415	2.06147e+06	717501
DALYs (Disability-Adjusted Life Years)	Global	Male	All Ages	Number	2007	913682	2.04924e+06	707790
DALYs (Disability-Adjusted Life Years)	Global	Male	All Ages	Number	2008	915696	2.00989e+06	715449
DALYs (Disability-Adjusted Life Years)	Global	Male	All Ages	Number	2009	914531	1.99386e+06	715793
DALYs (Disability-Adjusted Life Years)	Global	Male	All Ages	Number	2010	908731	1.96492e+06	716042
DALYs (Disability-Adjusted Life Years)	Global	Male	All Ages	Number	2011	906969	1.9067e+06	714241
DALYs (Disability-Adjusted Life Years)	Global	Male	All Ages	Number	2012	911958	1.87446e+06	721646
DALYs (Disability-Adjusted Life Years)	Global	Male	All Ages	Number	2013	916127	1.87491e+06	725683
DALYs (Disability-Adjusted Life Years)	Global	Male	All Ages	Number	2014	915980	1.83204e+06	727427
DALYs (Disability-Adjusted Life Years)	Global	Male	All Ages	Number	2015	918488	1.79842e+06	724927
DALYs (Disability-Adjusted Life Years)	Global	Male	All Ages	Number	2016	915556	1.73954e+06	726511
DALYs (Disability-Adjusted Life Years)	Global	Male	All Ages	Number	2017	909102	1.67728e+06	721553
DALYs (Disability-Adjusted Life Years)	Global	Male	All Ages	Number	2018	908222	1.62094e+06	720507
DALYs (Disability-Adjusted Life Years)	Global	Male	All Ages	Number	2019	906947	1.56592e+06	717843
DALYs (Disability-Adjusted Life Years)	High-middle SDI	Male	All Ages	Number	1990	238497	392046	186983
DALYs (Disability-Adjusted Life Years)	High-middle SDI	Male	All Ages	Number	1991	231928	367480	182967
DALYs (Disability-Adjusted Life Years)	High-middle SDI	Male	All Ages	Number	1992	223923	342552	179025
DALYs (Disability-Adjusted Life Years)	High-middle SDI	Male	All Ages	Number	1993	216649	317910	174898
DALYs (Disability-Adjusted Life Years)	High-middle SDI	Male	All Ages	Number	1994	212347	304134	174098
DALYs (Disability-Adjusted Life Years)	High-middle SDI	Male	All Ages	Number	1995	208060	288363	170506
DALYs (Disability-Adjusted Life Years)	High-middle SDI	Male	All Ages	Number	1996	205760	275334	170424
DALYs (Disability-Adjusted Life Years)	High-middle SDI	Male	All Ages	Number	1997	199267	259040	166903
DALYs (Disability-Adjusted Life Years)	High-middle SDI	Male	All Ages	Number	1998	191028	245493	161469
DALYs (Disability-Adjusted Life Years)	High-middle SDI	Male	All Ages	Number	1999	187894	237801	160089
DALYs (Disability-Adjusted Life Years)	High-middle SDI	Male	All Ages	Number	2000	181588	225547	155658
DALYs (Disability-Adjusted Life Years)	High-middle SDI	Male	All Ages	Number	2001	171440	210385	147778
DALYs (Disability-Adjusted Life Years)	High-middle SDI	Male	All Ages	Number	2002	163827	196512	141438
DALYs (Disability-Adjusted Life Years)	High-middle SDI	Male	All Ages	Number	2003	157944	190423	137774
DALYs (Disability-Adjusted Life Years)	High-middle SDI	Male	All Ages	Number	2004	150627	181241	131711
DALYs (Disability-Adjusted Life Years)	High-middle SDI	Male	All Ages	Number	2005	145378	174898	128083
DALYs (Disability-Adjusted Life Years)	High-middle SDI	Male	All Ages	Number	2006	140232	167099	124195
DALYs (Disability-Adjusted Life Years)	High-middle SDI	Male	All Ages	Number	2007	134742	159315	119473
DALYs (Disability-Adjusted Life Years)	High-middle SDI	Male	All Ages	Number	2008	132963	155468	118674
DALYs (Disability-Adjusted Life Years)	High-middle SDI	Male	All Ages	Number	2009	131412	152125	117157
DALYs (Disability-Adjusted Life Years)	High-middle SDI	Male	All Ages	Number	2010	128122	146796	114597
DALYs (Disability-Adjusted Life Years)	High-middle SDI	Male	All Ages	Number	2011	124400	142302	111599
DALYs (Disability-Adjusted Life Years)	High-middle SDI	Male	All Ages	Number	2012	123446	141680	110927
DALYs (Disability-Adjusted Life Years)	High-middle SDI	Male	All Ages	Number	2013	122387	141949	110006
DALYs (Disability-Adjusted Life Years)	High-middle SDI	Male	All Ages	Number	2014	121259	140529	107928
DALYs (Disability-Adjusted Life Years)	High-middle SDI	Male	All Ages	Number	2015	119436	139161	105762
DALYs (Disability-Adjusted Life Years)	High-middle SDI	Male	All Ages	Number	2016	118338	138254	104778
DALYs (Disability-Adjusted Life Years)	High-middle SDI	Male	All Ages	Number	2017	116713	136328	101815
DALYs (Disability-Adjusted Life Years)	High-middle SDI	Male	All Ages	Number	2018	116386	136419	100907
DALYs (Disability-Adjusted Life Years)	High-middle SDI	Male	All Ages	Number	2019	115080	135087	97970.6
DALYs (Disability-Adjusted Life Years)	High SDI	Male	All Ages	Number	1990	64272.3	77304.6	54862.7
DALYs (Disability-Adjusted Life Years)	High SDI	Male	All Ages	Number	1991	64438.4	76893.2	54957.4
DALYs (Disability-Adjusted Life Years)	High SDI	Male	All Ages	Number	1992	64436.1	76497	54983.7
DALYs (Disability-Adjusted Life Years)	High SDI	Male	All Ages	Number	1993	64783.1	76360.8	55381.4
DALYs (Disability-Adjusted Life Years)	High SDI	Male	All Ages	Number	1994	64889.4	75968.2	55598.2
DALYs (Disability-Adjusted Life Years)	High SDI	Male	All Ages	Number	1995	65484.3	77285.2	56334.4
DALYs (Disability-Adjusted Life Years)	High SDI	Male	All Ages	Number	1996	66565.9	78718.3	57705.6
DALYs (Disability-Adjusted Life Years)	High SDI	Male	All Ages	Number	1997	67944.9	80123.5	58865.7
DALYs (Disability-Adjusted Life Years)	High SDI	Male	All Ages	Number	1998	69043.9	81021.6	59670.2
DALYs (Disability-Adjusted Life Years)	High SDI	Male	All Ages	Number	1999	71338.9	83529.8	61964.9
DALYs (Disability-Adjusted Life Years)	High SDI	Male	All Ages	Number	2000	74359.6	86464	64474
DALYs (Disability-Adjusted Life Years)	High SDI	Male	All Ages	Number	2001	77215.2	89108	66578.5
DALYs (Disability-Adjusted Life Years)	High SDI	Male	All Ages	Number	2002	79267.6	90938.3	67251.5
DALYs (Disability-Adjusted Life Years)	High SDI	Male	All Ages	Number	2003	80803.6	92533.2	67887.3
DALYs (Disability-Adjusted Life Years)	High SDI	Male	All Ages	Number	2004	81416.3	92950.1	68043.4
DALYs (Disability-Adjusted Life Years)	High SDI	Male	All Ages	Number	2005	82506.1	94179.2	68574
DALYs (Disability-Adjusted Life Years)	High SDI	Male	All Ages	Number	2006	83504.4	94786.2	69071
DALYs (Disability-Adjusted Life Years)	High SDI	Male	All Ages	Number	2007	83926.3	94557.2	68660.3
DALYs (Disability-Adjusted Life Years)	High SDI	Male	All Ages	Number	2008	84649.9	95118.4	68364.5
DALYs (Disability-Adjusted Life Years)	High SDI	Male	All Ages	Number	2009	85067.9	95863.2	67897
DALYs (Disability-Adjusted Life Years)	High SDI	Male	All Ages	Number	2010	85585.9	96353.6	66979.4
DALYs (Disability-Adjusted Life Years)	High SDI	Male	All Ages	Number	2011	86733.1	97789.8	66606.1
DALYs (Disability-Adjusted Life Years)	High SDI	Male	All Ages	Number	2012	88069.4	99026.2	66403.8
DALYs (Disability-Adjusted Life Years)	High SDI	Male	All Ages	Number	2013	89639.3	100659	67083.4
DALYs (Disability-Adjusted Life Years)	High SDI	Male	All Ages	Number	2014	91362.8	102830	67724.9
DALYs (Disability-Adjusted Life Years)	High SDI	Male	All Ages	Number	2015	93416.4	105004	69867.1
DALYs (Disability-Adjusted Life Years)	High SDI	Male	All Ages	Number	2016	95334.7	107330	72182.3
DALYs (Disability-Adjusted Life Years)	High SDI	Male	All Ages	Number	2017	96483.1	109179	74206.9
DALYs (Disability-Adjusted Life Years)	High SDI	Male	All Ages	Number	2018	96733.9	109694	74333.8
DALYs (Disability-Adjusted Life Years)	High SDI	Male	All Ages	Number	2019	96474	110330	75057.4
DALYs (Disability-Adjusted Life Years)	Low-middle SDI	Male	All Ages	Number	1990	233312	812214	142609
DALYs (Disability-Adjusted Life Years)	Low-middle SDI	Male	All Ages	Number	1991	230455	773767	143757
DALYs (Disability-Adjusted Life Years)	Low-middle SDI	Male	All Ages	Number	1992	227238	754062	144643
DALYs (Disability-Adjusted Life Years)	Low-middle SDI	Male	All Ages	Number	1993	225155	725953	144721
DALYs (Disability-Adjusted Life Years)	Low-middle SDI	Male	All Ages	Number	1994	224652	707767	146605
DALYs (Disability-Adjusted Life Years)	Low-middle SDI	Male	All Ages	Number	1995	225261	697153	149281
DALYs (Disability-Adjusted Life Years)	Low-middle SDI	Male	All Ages	Number	1996	226967	679501	152467
DALYs (Disability-Adjusted Life Years)	Low-middle SDI	Male	All Ages	Number	1997	226694	657236	153270
DALYs (Disability-Adjusted Life Years)	Low-middle SDI	Male	All Ages	Number	1998	226253	636146	155202
DALYs (Disability-Adjusted Life Years)	Low-middle SDI	Male	All Ages	Number	1999	226646	630923	157908
DALYs (Disability-Adjusted Life Years)	Low-middle SDI	Male	All Ages	Number	2000	225793	622352	158010
DALYs (Disability-Adjusted Life Years)	Low-middle SDI	Male	All Ages	Number	2001	223313	606784	155736
DALYs (Disability-Adjusted Life Years)	Low-middle SDI	Male	All Ages	Number	2002	220729	591045	153284
DALYs (Disability-Adjusted Life Years)	Low-middle SDI	Male	All Ages	Number	2003	218984	576041	152182
DALYs (Disability-Adjusted Life Years)	Low-middle SDI	Male	All Ages	Number	2004	217692	568713	151303
DALYs (Disability-Adjusted Life Years)	Low-middle SDI	Male	All Ages	Number	2005	218301	556701	152652
DALYs (Disability-Adjusted Life Years)	Low-middle SDI	Male	All Ages	Number	2006	217804	547108	152740
DALYs (Disability-Adjusted Life Years)	Low-middle SDI	Male	All Ages	Number	2007	217309	536388	153216
DALYs (Disability-Adjusted Life Years)	Low-middle SDI	Male	All Ages	Number	2008	217551	524735	154576
DALYs (Disability-Adjusted Life Years)	Low-middle SDI	Male	All Ages	Number	2009	217426	510063	154393
DALYs (Disability-Adjusted Life Years)	Low-middle SDI	Male	All Ages	Number	2010	216267	491098	153886
DALYs (Disability-Adjusted Life Years)	Low-middle SDI	Male	All Ages	Number	2011	216071	475553	154669
DALYs (Disability-Adjusted Life Years)	Low-middle SDI	Male	All Ages	Number	2012	216014	458282	154939
DALYs (Disability-Adjusted Life Years)	Low-middle SDI	Male	All Ages	Number	2013	215627	446652	156379
DALYs (Disability-Adjusted Life Years)	Low-middle SDI	Male	All Ages	Number	2014	213673	436564	154492
DALYs (Disability-Adjusted Life Years)	Low-middle SDI	Male	All Ages	Number	2015	212570	414475	153048
DALYs (Disability-Adjusted Life Years)	Low-middle SDI	Male	All Ages	Number	2016	210305	391144	152319
DALYs (Disability-Adjusted Life Years)	Low-middle SDI	Male	All Ages	Number	2017	207665	362305	150308
DALYs (Disability-Adjusted Life Years)	Low-middle SDI	Male	All Ages	Number	2018	206187	344697	149162
DALYs (Disability-Adjusted Life Years)	Low-middle SDI	Male	All Ages	Number	2019	206238	328546	150043
DALYs (Disability-Adjusted Life Years)	Low SDI	Male	All Ages	Number	1990	151385	837564	51267.7
DALYs (Disability-Adjusted Life Years)	Low SDI	Male	All Ages	Number	1991	152974	833111	53727.2
DALYs (Disability-Adjusted Life Years)	Low SDI	Male	All Ages	Number	1992	155323	829701	55580
DALYs (Disability-Adjusted Life Years)	Low SDI	Male	All Ages	Number	1993	156802	824578	56656.6
DALYs (Disability-Adjusted Life Years)	Low SDI	Male	All Ages	Number	1994	157706	829588	57472.7
DALYs (Disability-Adjusted Life Years)	Low SDI	Male	All Ages	Number	1995	158810	829983	59471.3
DALYs (Disability-Adjusted Life Years)	Low SDI	Male	All Ages	Number	1996	160226	822325	61766.1
DALYs (Disability-Adjusted Life Years)	Low SDI	Male	All Ages	Number	1997	162192	816758	63456.1
DALYs (Disability-Adjusted Life Years)	Low SDI	Male	All Ages	Number	1998	164123	809045	65193.9
DALYs (Disability-Adjusted Life Years)	Low SDI	Male	All Ages	Number	1999	166001	797938	66415.1
DALYs (Disability-Adjusted Life Years)	Low SDI	Male	All Ages	Number	2000	168622	805191	68273.5
DALYs (Disability-Adjusted Life Years)	Low SDI	Male	All Ages	Number	2001	173289	822867	71384.3
DALYs (Disability-Adjusted Life Years)	Low SDI	Male	All Ages	Number	2002	179954	847006	74356
DALYs (Disability-Adjusted Life Years)	Low SDI	Male	All Ages	Number	2003	187320	873379	78745.8
DALYs (Disability-Adjusted Life Years)	Low SDI	Male	All Ages	Number	2004	194848	893891	83728.6
DALYs (Disability-Adjusted Life Years)	Low SDI	Male	All Ages	Number	2005	202935	898578	87957.3
DALYs (Disability-Adjusted Life Years)	Low SDI	Male	All Ages	Number	2006	210958	904580	91889.3
DALYs (Disability-Adjusted Life Years)	Low SDI	Male	All Ages	Number	2007	217687	918632	96334.7
DALYs (Disability-Adjusted Life Years)	Low SDI	Male	All Ages	Number	2008	222716	922312	102466
DALYs (Disability-Adjusted Life Years)	Low SDI	Male	All Ages	Number	2009	227257	918779	106089
DALYs (Disability-Adjusted Life Years)	Low SDI	Male	All Ages	Number	2010	231215	913364	110569
DALYs (Disability-Adjusted Life Years)	Low SDI	Male	All Ages	Number	2011	236335	902424	116758
DALYs (Disability-Adjusted Life Years)	Low SDI	Male	All Ages	Number	2012	242082	911954	121576
DALYs (Disability-Adjusted Life Years)	Low SDI	Male	All Ages	Number	2013	248372	911266	125946
DALYs (Disability-Adjusted Life Years)	Low SDI	Male	All Ages	Number	2014	252687	900223	128343
DALYs (Disability-Adjusted Life Years)	Low SDI	Male	All Ages	Number	2015	258113	916830	131615
DALYs (Disability-Adjusted Life Years)	Low SDI	Male	All Ages	Number	2016	261419	900308	134588
DALYs (Disability-Adjusted Life Years)	Low SDI	Male	All Ages	Number	2017	263720	867102	139007
DALYs (Disability-Adjusted Life Years)	Low SDI	Male	All Ages	Number	2018	267122	853525	142054
DALYs (Disability-Adjusted Life Years)	Low SDI	Male	All Ages	Number	2019	269715	841297	146068
DALYs (Disability-Adjusted Life Years)	Middle SDI	Male	All Ages	Number	1990	417404	922748	309531
DALYs (Disability-Adjusted Life Years)	Middle SDI	Male	All Ages	Number	1991	407625	857993	306237
DALYs (Disability-Adjusted Life Years)	Middle SDI	Male	All Ages	Number	1992	394442	794296	304750
DALYs (Disability-Adjusted Life Years)	Middle SDI	Male	All Ages	Number	1993	385262	737221	302842
DALYs (Disability-Adjusted Life Years)	Middle SDI	Male	All Ages	Number	1994	378932	690308	301819
DALYs (Disability-Adjusted Life Years)	Middle SDI	Male	All Ages	Number	1995	374437	643749	303029
DALYs (Disability-Adjusted Life Years)	Middle SDI	Male	All Ages	Number	1996	373082	610162	304742
DALYs (Disability-Adjusted Life Years)	Middle SDI	Male	All Ages	Number	1997	365649	576865	298794
DALYs (Disability-Adjusted Life Years)	Middle SDI	Male	All Ages	Number	1998	353188	541253	292345
DALYs (Disability-Adjusted Life Years)	Middle SDI	Male	All Ages	Number	1999	351506	522887	290130
DALYs (Disability-Adjusted Life Years)	Middle SDI	Male	All Ages	Number	2000	344336	513416	285859
DALYs (Disability-Adjusted Life Years)	Middle SDI	Male	All Ages	Number	2001	329707	488121	277824
DALYs (Disability-Adjusted Life Years)	Middle SDI	Male	All Ages	Number	2002	317913	462911	269991
DALYs (Disability-Adjusted Life Years)	Middle SDI	Male	All Ages	Number	2003	302764	438043	260899
DALYs (Disability-Adjusted Life Years)	Middle SDI	Male	All Ages	Number	2004	287449	412876	247910
DALYs (Disability-Adjusted Life Years)	Middle SDI	Male	All Ages	Number	2005	277777	397414	240996
DALYs (Disability-Adjusted Life Years)	Middle SDI	Male	All Ages	Number	2006	269170	384201	234858
DALYs (Disability-Adjusted Life Years)	Middle SDI	Male	All Ages	Number	2007	259263	361197	225538
DALYs (Disability-Adjusted Life Years)	Middle SDI	Male	All Ages	Number	2008	257052	354072	223303
DALYs (Disability-Adjusted Life Years)	Middle SDI	Male	All Ages	Number	2009	252589	343408	219998
DALYs (Disability-Adjusted Life Years)	Middle SDI	Male	All Ages	Number	2010	246754	331354	213855
DALYs (Disability-Adjusted Life Years)	Middle SDI	Male	All Ages	Number	2011	242631	323082	210470
DALYs (Disability-Adjusted Life Years)	Middle SDI	Male	All Ages	Number	2012	241539	316077	209868
DALYs (Disability-Adjusted Life Years)	Middle SDI	Male	All Ages	Number	2013	239289	306137	207173
DALYs (Disability-Adjusted Life Years)	Middle SDI	Male	All Ages	Number	2014	236185	296980	204189
DALYs (Disability-Adjusted Life Years)	Middle SDI	Male	All Ages	Number	2015	234138	290058	201616
DALYs (Disability-Adjusted Life Years)	Middle SDI	Male	All Ages	Number	2016	229345	274581	197601
DALYs (Disability-Adjusted Life Years)	Middle SDI	Male	All Ages	Number	2017	223703	265268	190660
DALYs (Disability-Adjusted Life Years)	Middle SDI	Male	All Ages	Number	2018	220970	261601	187328
DALYs (Disability-Adjusted Life Years)	Middle SDI	Male	All Ages	Number	2019	218612	258146	183252
Prevalence	Global	Male	All Ages	Number	1990	687891	860678	539060
Prevalence	Global	Male	All Ages	Number	1991	685863	854971	540336
Prevalence	Global	Male	All Ages	Number	1992	684331	849766	542215
Prevalence	Global	Male	All Ages	Number	1993	683603	843601	541998
Prevalence	Global	Male	All Ages	Number	1994	684151	840507	543689
Prevalence	Global	Male	All Ages	Number	1995	686469	848509	543466
Prevalence	Global	Male	All Ages	Number	1996	690882	854785	548025
Prevalence	Global	Male	All Ages	Number	1997	696749	861491	552934
Prevalence	Global	Male	All Ages	Number	1998	703349	869121	556616
Prevalence	Global	Male	All Ages	Number	1999	709950	876578	562542
Prevalence	Global	Male	All Ages	Number	2000	716039	883034	568597
Prevalence	Global	Male	All Ages	Number	2001	723294	891551	574650
Prevalence	Global	Male	All Ages	Number	2002	732791	902278	582873
Prevalence	Global	Male	All Ages	Number	2003	743021	913354	592010
Prevalence	Global	Male	All Ages	Number	2004	752466	923063	600708
Prevalence	Global	Male	All Ages	Number	2005	759491	928400	607414
Prevalence	Global	Male	All Ages	Number	2006	764469	934083	611625
Prevalence	Global	Male	All Ages	Number	2007	768824	937689	615903
Prevalence	Global	Male	All Ages	Number	2008	772576	940982	619458
Prevalence	Global	Male	All Ages	Number	2009	775619	944020	621679
Prevalence	Global	Male	All Ages	Number	2010	778471	947530	623274
Prevalence	Global	Male	All Ages	Number	2011	780793	952154	625075
Prevalence	Global	Male	All Ages	Number	2012	782180	956654	625156
Prevalence	Global	Male	All Ages	Number	2013	783650	960106	626074
Prevalence	Global	Male	All Ages	Number	2014	786218	964348	628078
Prevalence	Global	Male	All Ages	Number	2015	791403	971772	629569
Prevalence	Global	Male	All Ages	Number	2016	829886	1.02246e+06	662870
Prevalence	Global	Male	All Ages	Number	2017	871536	1.0805e+06	695365
Prevalence	Global	Male	All Ages	Number	2018	879551	1.09421e+06	698406
Prevalence	Global	Male	All Ages	Number	2019	875706	1.09487e+06	694182
Prevalence	High-middle SDI	Male	All Ages	Number	1990	177915	223484	141031
Prevalence	High-middle SDI	Male	All Ages	Number	1991	173620	216388	137486
Prevalence	High-middle SDI	Male	All Ages	Number	1992	169638	210430	135059
Prevalence	High-middle SDI	Male	All Ages	Number	1993	166200	205569	132720
Prevalence	High-middle SDI	Male	All Ages	Number	1994	163565	201674	130598
Prevalence	High-middle SDI	Male	All Ages	Number	1995	161952	198978	129452
Prevalence	High-middle SDI	Male	All Ages	Number	1996	161099	197759	128549
Prevalence	High-middle SDI	Male	All Ages	Number	1997	160639	198191	127941
Prevalence	High-middle SDI	Male	All Ages	Number	1998	160507	198534	127470
Prevalence	High-middle SDI	Male	All Ages	Number	1999	160639	199191	127100
Prevalence	High-middle SDI	Male	All Ages	Number	2000	160985	199565	127409
Prevalence	High-middle SDI	Male	All Ages	Number	2001	162216	200488	128914
Prevalence	High-middle SDI	Male	All Ages	Number	2002	164645	202898	131717
Prevalence	High-middle SDI	Male	All Ages	Number	2003	167478	205569	134221
Prevalence	High-middle SDI	Male	All Ages	Number	2004	169888	207211	136345
Prevalence	High-middle SDI	Male	All Ages	Number	2005	171064	207758	137382
Prevalence	High-middle SDI	Male	All Ages	Number	2006	170657	207211	137638
Prevalence	High-middle SDI	Male	All Ages	Number	2007	169300	205950	136857
Prevalence	High-middle SDI	Male	All Ages	Number	2008	167563	203979	134872
Prevalence	High-middle SDI	Male	All Ages	Number	2009	165949	201955	133524
Prevalence	High-middle SDI	Male	All Ages	Number	2010	165000	200748	133131
Prevalence	High-middle SDI	Male	All Ages	Number	2011	164469	199481	131797
Prevalence	High-middle SDI	Male	All Ages	Number	2012	163829	199323	131157
Prevalence	High-middle SDI	Male	All Ages	Number	2013	163143	199013	131153
Prevalence	High-middle SDI	Male	All Ages	Number	2014	162608	199555	129614
Prevalence	High-middle SDI	Male	All Ages	Number	2015	162654	199997	129539
Prevalence	High-middle SDI	Male	All Ages	Number	2016	167461	205522	133337
Prevalence	High-middle SDI	Male	All Ages	Number	2017	172221	212616	137960
Prevalence	High-middle SDI	Male	All Ages	Number	2018	170524	211125	136292
Prevalence	High-middle SDI	Male	All Ages	Number	2019	165132	205254	130662
Prevalence	High SDI	Male	All Ages	Number	1990	181646	222777	146302
Prevalence	High SDI	Male	All Ages	Number	1991	184263	224883	148674
Prevalence	High SDI	Male	All Ages	Number	1992	186522	225918	151257
Prevalence	High SDI	Male	All Ages	Number	1993	188325	227431	152006
Prevalence	High SDI	Male	All Ages	Number	1994	189579	228287	153334
Prevalence	High SDI	Male	All Ages	Number	1995	190138	228852	153723
Prevalence	High SDI	Male	All Ages	Number	1996	190500	229221	154240
Prevalence	High SDI	Male	All Ages	Number	1997	190841	229745	154755
Prevalence	High SDI	Male	All Ages	Number	1998	191153	230031	155254
Prevalence	High SDI	Male	All Ages	Number	1999	191346	230365	155627
Prevalence	High SDI	Male	All Ages	Number	2000	191410	230734	156261
Prevalence	High SDI	Male	All Ages	Number	2001	191257	230018	156474
Prevalence	High SDI	Male	All Ages	Number	2002	190688	228236	157200
Prevalence	High SDI	Male	All Ages	Number	2003	189915	226042	157511
Prevalence	High SDI	Male	All Ages	Number	2004	189180	224450	157886
Prevalence	High SDI	Male	All Ages	Number	2005	188574	222725	158351
Prevalence	High SDI	Male	All Ages	Number	2006	188195	220925	158603
Prevalence	High SDI	Male	All Ages	Number	2007	187802	218687	159498
Prevalence	High SDI	Male	All Ages	Number	2008	187502	217496	159936
Prevalence	High SDI	Male	All Ages	Number	2009	187139	216258	159815
Prevalence	High SDI	Male	All Ages	Number	2010	186774	215602	159577
Prevalence	High SDI	Male	All Ages	Number	2011	186574	215577	159468
Prevalence	High SDI	Male	All Ages	Number	2012	186192	215625	158638
Prevalence	High SDI	Male	All Ages	Number	2013	185812	215654	158066
Prevalence	High SDI	Male	All Ages	Number	2014	185657	216196	157753
Prevalence	High SDI	Male	All Ages	Number	2015	185928	217225	157669
Prevalence	High SDI	Male	All Ages	Number	2016	191355	225106	160837
Prevalence	High SDI	Male	All Ages	Number	2017	198110	235745	164770
Prevalence	High SDI	Male	All Ages	Number	2018	200863	240239	165604
Prevalence	High SDI	Male	All Ages	Number	2019	202316	244090	165631
Prevalence	Low-middle SDI	Male	All Ages	Number	1990	101163	132413	76831.3
Prevalence	Low-middle SDI	Male	All Ages	Number	1991	100729	130742	76936.9
Prevalence	Low-middle SDI	Male	All Ages	Number	1992	100479	130023	77079.3
Prevalence	Low-middle SDI	Male	All Ages	Number	1993	100534	128597	77420.7
Prevalence	Low-middle SDI	Male	All Ages	Number	1994	101012	129087	77494.9
Prevalence	Low-middle SDI	Male	All Ages	Number	1995	102055	130311	78488.9
Prevalence	Low-middle SDI	Male	All Ages	Number	1996	103732	131913	79860.9
Prevalence	Low-middle SDI	Male	All Ages	Number	1997	105850	134040	81364.5
Prevalence	Low-middle SDI	Male	All Ages	Number	1998	108149	137098	83097.8
Prevalence	Low-middle SDI	Male	All Ages	Number	1999	110400	140163	84637.3
Prevalence	Low-middle SDI	Male	All Ages	Number	2000	112358	142443	85973.7
Prevalence	Low-middle SDI	Male	All Ages	Number	2001	114382	145223	87908.2
Prevalence	Low-middle SDI	Male	All Ages	Number	2002	116847	148395	90213.6
Prevalence	Low-middle SDI	Male	All Ages	Number	2003	119514	151611	92080.6
Prevalence	Low-middle SDI	Male	All Ages	Number	2004	122087	155063	94141.9
Prevalence	Low-middle SDI	Male	All Ages	Number	2005	124215	157872	95995.9
Prevalence	Low-middle SDI	Male	All Ages	Number	2006	125966	160215	97110.7
Prevalence	Low-middle SDI	Male	All Ages	Number	2007	127643	162508	98126.6
Prevalence	Low-middle SDI	Male	All Ages	Number	2008	129225	164707	99390.3
Prevalence	Low-middle SDI	Male	All Ages	Number	2009	130699	166775	100618
Prevalence	Low-middle SDI	Male	All Ages	Number	2010	132083	168744	101757
Prevalence	Low-middle SDI	Male	All Ages	Number	2011	133326	170277	102275
Prevalence	Low-middle SDI	Male	All Ages	Number	2012	134468	171457	102864
Prevalence	Low-middle SDI	Male	All Ages	Number	2013	135677	172763	103762
Prevalence	Low-middle SDI	Male	All Ages	Number	2014	137102	174375	104610
Prevalence	Low-middle SDI	Male	All Ages	Number	2015	138919	176879	105697
Prevalence	Low-middle SDI	Male	All Ages	Number	2016	147711	187608	113793
Prevalence	Low-middle SDI	Male	All Ages	Number	2017	156763	200820	119252
Prevalence	Low-middle SDI	Male	All Ages	Number	2018	158733	203276	121059
Prevalence	Low-middle SDI	Male	All Ages	Number	2019	158871	203367	121752
Prevalence	Low SDI	Male	All Ages	Number	1990	46740.4	61389.9	35161.9
Prevalence	Low SDI	Male	All Ages	Number	1991	46805.9	61458.1	35264.3
Prevalence	Low SDI	Male	All Ages	Number	1992	47124.5	61457.8	35761.8
Prevalence	Low SDI	Male	All Ages	Number	1993	47517.5	61761	36318
Prevalence	Low SDI	Male	All Ages	Number	1994	48129.8	62637.8	36741.3
Prevalence	Low SDI	Male	All Ages	Number	1995	49177.4	64176.5	37781.3
Prevalence	Low SDI	Male	All Ages	Number	1996	50592.4	66127.1	38835.9
Prevalence	Low SDI	Male	All Ages	Number	1997	52176.3	68167.4	40022.8
Prevalence	Low SDI	Male	All Ages	Number	1998	53786.5	70202.9	41239.6
Prevalence	Low SDI	Male	All Ages	Number	1999	55395.6	72430.7	42462.9
Prevalence	Low SDI	Male	All Ages	Number	2000	57019.6	74665.3	43597
Prevalence	Low SDI	Male	All Ages	Number	2001	58852.5	77101	45014.8
Prevalence	Low SDI	Male	All Ages	Number	2002	60996.8	79875.9	46684
Prevalence	Low SDI	Male	All Ages	Number	2003	63184.6	82757.8	48342.6
Prevalence	Low SDI	Male	All Ages	Number	2004	65366.6	85421.1	50007.3
Prevalence	Low SDI	Male	All Ages	Number	2005	67445	87750.1	51615.3
Prevalence	Low SDI	Male	All Ages	Number	2006	69354.7	90669.8	53205
Prevalence	Low SDI	Male	All Ages	Number	2007	71352.6	93205.4	54760.5
Prevalence	Low SDI	Male	All Ages	Number	2008	73421.2	95842.3	56320.2
Prevalence	Low SDI	Male	All Ages	Number	2009	75501.1	98475.9	57879.3
Prevalence	Low SDI	Male	All Ages	Number	2010	77611.5	101153	59351.3
Prevalence	Low SDI	Male	All Ages	Number	2011	79735.4	103795	60959.9
Prevalence	Low SDI	Male	All Ages	Number	2012	81929.8	106556	62554
Prevalence	Low SDI	Male	All Ages	Number	2013	84203.5	109448	64218.3
Prevalence	Low SDI	Male	All Ages	Number	2014	86545.3	112102	65973.2
Prevalence	Low SDI	Male	All Ages	Number	2015	89078.8	115210	67964.4
Prevalence	Low SDI	Male	All Ages	Number	2016	96278.3	125824	73265.6
Prevalence	Low SDI	Male	All Ages	Number	2017	103840	136222	78625.6
Prevalence	Low SDI	Male	All Ages	Number	2018	106613	140292	80669.6
Prevalence	Low SDI	Male	All Ages	Number	2019	108254	142085	82041.7
Prevalence	Middle SDI	Male	All Ages	Number	1990	179991	231267	136372
Prevalence	Middle SDI	Male	All Ages	Number	1991	180008	231096	137321
Prevalence	Middle SDI	Male	All Ages	Number	1992	180126	229266	138092
Prevalence	Middle SDI	Male	All Ages	Number	1993	180582	228688	138026
Prevalence	Middle SDI	Male	All Ages	Number	1994	181418	229814	139163
Prevalence	Middle SDI	Male	All Ages	Number	1995	182694	231170	140324
Prevalence	Middle SDI	Male	All Ages	Number	1996	184500	233668	141636
Prevalence	Middle SDI	Male	All Ages	Number	1997	186775	237451	143270
Prevalence	Middle SDI	Male	All Ages	Number	1998	189274	240936	144960
Prevalence	Middle SDI	Male	All Ages	Number	1999	191678	244217	146337
Prevalence	Middle SDI	Male	All Ages	Number	2000	193764	245527	147711
Prevalence	Middle SDI	Male	All Ages	Number	2001	196074	249317	149842
Prevalence	Middle SDI	Male	All Ages	Number	2002	199088	252274	152500
Prevalence	Middle SDI	Male	All Ages	Number	2003	202392	256240	155524
Prevalence	Middle SDI	Male	All Ages	Number	2004	205396	259249	158107
Prevalence	Middle SDI	Male	All Ages	Number	2005	207634	261528	160142
Prevalence	Middle SDI	Male	All Ages	Number	2006	209727	263736	161970
Prevalence	Middle SDI	Male	All Ages	Number	2007	212144	266812	164008
Prevalence	Middle SDI	Male	All Ages	Number	2008	214268	269375	165753
Prevalence	Middle SDI	Male	All Ages	Number	2009	215724	271652	166848
Prevalence	Middle SDI	Male	All Ages	Number	2010	216390	272456	166998
Prevalence	Middle SDI	Male	All Ages	Number	2011	216074	272427	166861
Prevalence	Middle SDI	Male	All Ages	Number	2012	215146	270157	165852
Prevalence	Middle SDI	Male	All Ages	Number	2013	214199	268893	164967
Prevalence	Middle SDI	Male	All Ages	Number	2014	213687	268432	164832
Prevalence	Middle SDI	Male	All Ages	Number	2015	214200	269667	165758
Prevalence	Middle SDI	Male	All Ages	Number	2016	226423	287199	174279
Prevalence	Middle SDI	Male	All Ages	Number	2017	239909	304249	184515
Prevalence	Middle SDI	Male	All Ages	Number	2018	242117	307553	186678
Prevalence	Middle SDI	Male	All Ages	Number	2019	240431	307312	185649
Incidence	Global	Male	All Ages	Number	1990	43145.9	55651.2	33350.4
Incidence	Global	Male	All Ages	Number	1991	41846.2	53229.8	32467.8
Incidence	Global	Male	All Ages	Number	1992	40599.4	51440	31825.5
Incidence	Global	Male	All Ages	Number	1993	39584.2	49779.5	31235.8
Incidence	Global	Male	All Ages	Number	1994	38831.1	48265.1	30887.4
Incidence	Global	Male	All Ages	Number	1995	38354	47659.4	30594
Incidence	Global	Male	All Ages	Number	1996	38134.6	47469.6	30483.4
Incidence	Global	Male	All Ages	Number	1997	38019.3	47417.4	30310.5
Incidence	Global	Male	All Ages	Number	1998	37919.8	47355.9	30195.5
Incidence	Global	Male	All Ages	Number	1999	37890.1	47358.6	30205
Incidence	Global	Male	All Ages	Number	2000	37860	47390.2	30211.9
Incidence	Global	Male	All Ages	Number	2001	37818.4	47298.4	30121.5
Incidence	Global	Male	All Ages	Number	2002	37992.8	47565.6	30209.6
Incidence	Global	Male	All Ages	Number	2003	38270.4	47892.8	30409.2
Incidence	Global	Male	All Ages	Number	2004	38478.4	48199.7	30568.3
Incidence	Global	Male	All Ages	Number	2005	38641.4	48355.7	30740
Incidence	Global	Male	All Ages	Number	2006	38845.6	48538.9	30979.3
Incidence	Global	Male	All Ages	Number	2007	39054.8	48844.2	31224.1
Incidence	Global	Male	All Ages	Number	2008	39145.1	48923.9	31366.4
Incidence	Global	Male	All Ages	Number	2009	39107.3	49034.6	31303
Incidence	Global	Male	All Ages	Number	2010	38996.6	49045.6	31185
Incidence	Global	Male	All Ages	Number	2011	39028	49045.6	31193.4
Incidence	Global	Male	All Ages	Number	2012	39067.5	49239.1	31100.5
Incidence	Global	Male	All Ages	Number	2013	38823.7	49043	30792.5
Incidence	Global	Male	All Ages	Number	2014	38609.9	48829.1	30534.4
Incidence	Global	Male	All Ages	Number	2015	38949.9	49341	30740.3
Incidence	Global	Male	All Ages	Number	2016	41290.3	52473.7	32222.8
Incidence	Global	Male	All Ages	Number	2017	42979.6	55507.2	33313.2
Incidence	Global	Male	All Ages	Number	2018	42727.4	55454.3	32974.7
Incidence	Global	Male	All Ages	Number	2019	42570.7	55361.3	32663.9
Incidence	High-middle SDI	Male	All Ages	Number	1990	8179.57	10421.6	6380.65
Incidence	High-middle SDI	Male	All Ages	Number	1991	7705.74	9642.35	6160.5
Incidence	High-middle SDI	Male	All Ages	Number	1992	7243.95	9029.81	5842.72
Incidence	High-middle SDI	Male	All Ages	Number	1993	6899.49	8489.38	5573.73
Incidence	High-middle SDI	Male	All Ages	Number	1994	6649.95	8154.2	5374.4
Incidence	High-middle SDI	Male	All Ages	Number	1995	6417.63	7877.52	5176.97
Incidence	High-middle SDI	Male	All Ages	Number	1996	6238.72	7658.74	5049.64
Incidence	High-middle SDI	Male	All Ages	Number	1997	6100.14	7494.67	4933.15
Incidence	High-middle SDI	Male	All Ages	Number	1998	5970.85	7348.35	4796.03
Incidence	High-middle SDI	Male	All Ages	Number	1999	5886.46	7254.76	4711.84
Incidence	High-middle SDI	Male	All Ages	Number	2000	5838.4	7203.79	4679.19
Incidence	High-middle SDI	Male	All Ages	Number	2001	5806.55	7155.34	4669.1
Incidence	High-middle SDI	Male	All Ages	Number	2002	5833.14	7193.48	4692.51
Incidence	High-middle SDI	Male	All Ages	Number	2003	5888.89	7254	4741.17
Incidence	High-middle SDI	Male	All Ages	Number	2004	5897.75	7251.86	4758.53
Incidence	High-middle SDI	Male	All Ages	Number	2005	5858.64	7176.63	4735.01
Incidence	High-middle SDI	Male	All Ages	Number	2006	5877.13	7208.46	4755.7
Incidence	High-middle SDI	Male	All Ages	Number	2007	5960.41	7323.99	4811.37
Incidence	High-middle SDI	Male	All Ages	Number	2008	6004.06	7402.53	4820.69
Incidence	High-middle SDI	Male	All Ages	Number	2009	5975.34	7398.7	4779.47
Incidence	High-middle SDI	Male	All Ages	Number	2010	5916.11	7356.1	4719.99
Incidence	High-middle SDI	Male	All Ages	Number	2011	5943	7399.83	4717.92
Incidence	High-middle SDI	Male	All Ages	Number	2012	5984.23	7461.47	4749.96
Incidence	High-middle SDI	Male	All Ages	Number	2013	5926.8	7417.89	4678.19
Incidence	High-middle SDI	Male	All Ages	Number	2014	5889.47	7400.99	4645.33
Incidence	High-middle SDI	Male	All Ages	Number	2015	5995.75	7584.78	4702.33
Incidence	High-middle SDI	Male	All Ages	Number	2016	6275.08	7966.79	4891.61
Incidence	High-middle SDI	Male	All Ages	Number	2017	6334.99	8056.72	4879.03
Incidence	High-middle SDI	Male	All Ages	Number	2018	6199.41	7911.12	4729.72
Incidence	High-middle SDI	Male	All Ages	Number	2019	6051.71	7823.11	4546.21
Incidence	High SDI	Male	All Ages	Number	1990	5309.21	6553.14	4218.4
Incidence	High SDI	Male	All Ages	Number	1991	5230.96	6416.78	4163.35
Incidence	High SDI	Male	All Ages	Number	1992	5147.66	6298.19	4099.37
Incidence	High SDI	Male	All Ages	Number	1993	5072.14	6190.12	4057.9
Incidence	High SDI	Male	All Ages	Number	1994	5002.3	6092.15	4030.01
Incidence	High SDI	Male	All Ages	Number	1995	4955.15	6031.65	4002.45
Incidence	High SDI	Male	All Ages	Number	1996	4933.23	6001.3	3982.88
Incidence	High SDI	Male	All Ages	Number	1997	4903.94	5969.66	3956.65
Incidence	High SDI	Male	All Ages	Number	1998	4866.81	5944.47	3913.81
Incidence	High SDI	Male	All Ages	Number	1999	4866.75	5945.74	3901.32
Incidence	High SDI	Male	All Ages	Number	2000	4844.07	5922.14	3875.93
Incidence	High SDI	Male	All Ages	Number	2001	4748.75	5786.8	3810.68
Incidence	High SDI	Male	All Ages	Number	2002	4704.82	5700.71	3805.51
Incidence	High SDI	Male	All Ages	Number	2003	4678.91	5624.23	3818.86
Incidence	High SDI	Male	All Ages	Number	2004	4629.64	5505.27	3808.33
Incidence	High SDI	Male	All Ages	Number	2005	4636.23	5501.18	3837.39
Incidence	High SDI	Male	All Ages	Number	2006	4679.42	5511.93	3889.89
Incidence	High SDI	Male	All Ages	Number	2007	4664.2	5469.2	3894.97
Incidence	High SDI	Male	All Ages	Number	2008	4586.5	5353.84	3842.92
Incidence	High SDI	Male	All Ages	Number	2009	4505.6	5268.02	3781.01
Incidence	High SDI	Male	All Ages	Number	2010	4452.79	5213.18	3739.17
Incidence	High SDI	Male	All Ages	Number	2011	4423.05	5178.44	3709.46
Incidence	High SDI	Male	All Ages	Number	2012	4371.74	5138.47	3661
Incidence	High SDI	Male	All Ages	Number	2013	4316.2	5085.39	3610.71
Incidence	High SDI	Male	All Ages	Number	2014	4305.12	5093.89	3597.16
Incidence	High SDI	Male	All Ages	Number	2015	4291.98	5099.54	3582.46
Incidence	High SDI	Male	All Ages	Number	2016	4386.82	5229.21	3628.11
Incidence	High SDI	Male	All Ages	Number	2017	4494.67	5407.67	3665.9
Incidence	High SDI	Male	All Ages	Number	2018	4522.02	5502.39	3643.42
Incidence	High SDI	Male	All Ages	Number	2019	4535.23	5577.83	3587.7
Incidence	Low-middle SDI	Male	All Ages	Number	1990	9792.59	12903	7331.79
Incidence	Low-middle SDI	Male	All Ages	Number	1991	9320.97	12136.9	7067.88
Incidence	Low-middle SDI	Male	All Ages	Number	1992	9042.69	11608.1	6869.36
Incidence	Low-middle SDI	Male	All Ages	Number	1993	8804.82	11247.6	6731.05
Incidence	Low-middle SDI	Male	All Ages	Number	1994	8638.38	11021.1	6597.76
Incidence	Low-middle SDI	Male	All Ages	Number	1995	8567.05	10876.1	6561.47
Incidence	Low-middle SDI	Male	All Ages	Number	1996	8565.78	10865.1	6558.82
Incidence	Low-middle SDI	Male	All Ages	Number	1997	8588.57	10906.9	6584.66
Incidence	Low-middle SDI	Male	All Ages	Number	1998	8617.88	10966.9	6631.78
Incidence	Low-middle SDI	Male	All Ages	Number	1999	8645.99	11027.7	6680.13
Incidence	Low-middle SDI	Male	All Ages	Number	2000	8656.7	11017	6692.54
Incidence	Low-middle SDI	Male	All Ages	Number	2001	8673.71	11066.3	6690.01
Incidence	Low-middle SDI	Male	All Ages	Number	2002	8728.53	11175.8	6718.24
Incidence	Low-middle SDI	Male	All Ages	Number	2003	8802.01	11265.9	6787.82
Incidence	Low-middle SDI	Male	All Ages	Number	2004	8864.22	11353.3	6871.41
Incidence	Low-middle SDI	Male	All Ages	Number	2005	8890	11371.6	6866.29
Incidence	Low-middle SDI	Male	All Ages	Number	2006	8875.4	11324.2	6862.82
Incidence	Low-middle SDI	Male	All Ages	Number	2007	8836.48	11284.7	6814.13
Incidence	Low-middle SDI	Male	All Ages	Number	2008	8784.23	11236.1	6769.25
Incidence	Low-middle SDI	Male	All Ages	Number	2009	8726.74	11200.9	6735.06
Incidence	Low-middle SDI	Male	All Ages	Number	2010	8666.21	11134.3	6702.3
Incidence	Low-middle SDI	Male	All Ages	Number	2011	8612.49	11033	6678.59
Incidence	Low-middle SDI	Male	All Ages	Number	2012	8563.08	10981.6	6659.74
Incidence	Low-middle SDI	Male	All Ages	Number	2013	8496.13	10914.6	6613.5
Incidence	Low-middle SDI	Male	All Ages	Number	2014	8429.11	10833.1	6556.9
Incidence	Low-middle SDI	Male	All Ages	Number	2015	8425.11	10827.7	6574.62
Incidence	Low-middle SDI	Male	All Ages	Number	2016	8949.66	11652.2	6865.68
Incidence	Low-middle SDI	Male	All Ages	Number	2017	9390.32	12292.3	7070.91
Incidence	Low-middle SDI	Male	All Ages	Number	2018	9294.73	12204.3	7024.51
Incidence	Low-middle SDI	Male	All Ages	Number	2019	9226.67	12081.7	6988.76
Incidence	Low SDI	Male	All Ages	Number	1990	6401.57	8503.2	4670.18
Incidence	Low SDI	Male	All Ages	Number	1991	5344.5	7076.34	3924.92
Incidence	Low SDI	Male	All Ages	Number	1992	5314.58	6989.62	3892.97
Incidence	Low SDI	Male	All Ages	Number	1993	5288.04	6921.87	3898.79
Incidence	Low SDI	Male	All Ages	Number	1994	5288.24	6914.18	3910.64
Incidence	Low SDI	Male	All Ages	Number	1995	5355.32	7014.14	3965.28
Incidence	Low SDI	Male	All Ages	Number	1996	5469.54	7142.92	4045.32
Incidence	Low SDI	Male	All Ages	Number	1997	5592.51	7336.66	4129.78
Incidence	Low SDI	Male	All Ages	Number	1998	5704.85	7518.52	4207.65
Incidence	Low SDI	Male	All Ages	Number	1999	5807.84	7676.96	4280.61
Incidence	Low SDI	Male	All Ages	Number	2000	5911.71	7807.75	4357.34
Incidence	Low SDI	Male	All Ages	Number	2001	6038.3	8031.87	4455.83
Incidence	Low SDI	Male	All Ages	Number	2002	6196.66	8265.21	4575.98
Incidence	Low SDI	Male	All Ages	Number	2003	6350.85	8458.89	4696.27
Incidence	Low SDI	Male	All Ages	Number	2004	6494.72	8620.81	4812.38
Incidence	Low SDI	Male	All Ages	Number	2005	6620.5	8799.84	4906.78
Incidence	Low SDI	Male	All Ages	Number	2006	6718.43	8953.73	4974.79
Incidence	Low SDI	Male	All Ages	Number	2007	6817.62	9107.83	5045.64
Incidence	Low SDI	Male	All Ages	Number	2008	7052.45	9387.51	5219.18
Incidence	Low SDI	Male	All Ages	Number	2009	7150.97	9539.83	5306.96
Incidence	Low SDI	Male	All Ages	Number	2010	7243.11	9650.4	5390.37
Incidence	Low SDI	Male	All Ages	Number	2011	7318.84	9731.93	5462.45
Incidence	Low SDI	Male	All Ages	Number	2012	7383.53	9802.8	5516.86
Incidence	Low SDI	Male	All Ages	Number	2013	7441.78	9941.15	5563.09
Incidence	Low SDI	Male	All Ages	Number	2014	7491.61	10033.3	5609.16
Incidence	Low SDI	Male	All Ages	Number	2015	7555.07	10107.4	5664.91
Incidence	Low SDI	Male	All Ages	Number	2016	8179.57	11002.3	6051.3
Incidence	Low SDI	Male	All Ages	Number	2017	8821.97	11775.7	6405.7
Incidence	Low SDI	Male	All Ages	Number	2018	8936.68	11968.4	6518.54
Incidence	Low SDI	Male	All Ages	Number	2019	9074.83	12192.9	6628.34
Incidence	Middle SDI	Male	All Ages	Number	1990	13432.7	17345.8	10321.2
Incidence	Middle SDI	Male	All Ages	Number	1991	12000.1	15359.7	9357.67
Incidence	Middle SDI	Male	All Ages	Number	1992	11831.2	15019.3	9262
Incidence	Middle SDI	Male	All Ages	Number	1993	11402.1	14340	9034.58
Incidence	Middle SDI	Male	All Ages	Number	1994	11340.3	14212.3	9010.99
Incidence	Middle SDI	Male	All Ages	Number	1995	11180.9	14027.9	8909.49
Incidence	Middle SDI	Male	All Ages	Number	1996	10907.4	13670.5	8681.06
Incidence	Middle SDI	Male	All Ages	Number	1997	10828.4	13645.1	8592.25
Incidence	Middle SDI	Male	All Ages	Number	1998	10762.7	13596.2	8538.39
Incidence	Middle SDI	Male	All Ages	Number	1999	10690.9	13587.1	8479.86
Incidence	Middle SDI	Male	All Ages	Number	2000	10614.1	13540.5	8441.49
Incidence	Middle SDI	Male	All Ages	Number	2001	10550.5	13437.9	8361.14
Incidence	Middle SDI	Male	All Ages	Number	2002	10699.3	13596.1	8476.73
Incidence	Middle SDI	Male	All Ages	Number	2003	10703.2	13559.5	8500.92
Incidence	Middle SDI	Male	All Ages	Number	2004	10724.1	13576.8	8538.3
Incidence	Middle SDI	Male	All Ages	Number	2005	10569.5	13373.1	8447.83
Incidence	Middle SDI	Male	All Ages	Number	2006	10597.8	13402.3	8415.31
Incidence	Middle SDI	Male	All Ages	Number	2007	10800.9	13661.3	8578.84
Incidence	Middle SDI	Male	All Ages	Number	2008	10828.7	13707	8587.37
Incidence	Middle SDI	Male	All Ages	Number	2009	10865.5	13737.2	8611.32
Incidence	Middle SDI	Male	All Ages	Number	2010	10761	13578.3	8506.25
Incidence	Middle SDI	Male	All Ages	Number	2011	10781.6	13673.4	8495.47
Incidence	Middle SDI	Male	All Ages	Number	2012	10722.8	13688.6	8443.24
Incidence	Middle SDI	Male	All Ages	Number	2013	10565.9	13515.6	8328.37
Incidence	Middle SDI	Male	All Ages	Number	2014	10381.7	13285.5	8132.12
Incidence	Middle SDI	Male	All Ages	Number	2015	10482.2	13376.3	8206.68
Incidence	Middle SDI	Male	All Ages	Number	2016	11096.2	14268.3	8651.45
Incidence	Middle SDI	Male	All Ages	Number	2017	11441.5	14936.7	8864.63
Incidence	Middle SDI	Male	All Ages	Number	2018	11259.5	14667.8	8647.45
Incidence	Middle SDI	Male	All Ages	Number	2019	11129.6	14438.2	8497.49
Deaths	Global	Female	All Ages	Number	1990	12868.7	28191.4	6538.74
Deaths	Global	Female	All Ages	Number	1991	12658.3	27227.1	6496.73
Deaths	Global	Female	All Ages	Number	1992	12420.2	26358	6454.18
Deaths	Global	Female	All Ages	Number	1993	12213.3	25595	6400.26
Deaths	Global	Female	All Ages	Number	1994	12100.9	24987.7	6369.55
Deaths	Global	Female	All Ages	Number	1995	11975.3	24177.5	6363.98
Deaths	Global	Female	All Ages	Number	1996	11870.5	23733.7	6434.72
Deaths	Global	Female	All Ages	Number	1997	11817.4	23153.3	6511.58
Deaths	Global	Female	All Ages	Number	1998	11902.4	22881	6605.49
Deaths	Global	Female	All Ages	Number	1999	12031.3	22694.2	6752.19
Deaths	Global	Female	All Ages	Number	2000	11970.3	22636.5	6871
Deaths	Global	Female	All Ages	Number	2001	11859.2	22252.3	6933.47
Deaths	Global	Female	All Ages	Number	2002	11713.7	22073.7	6994.93
Deaths	Global	Female	All Ages	Number	2003	11596.5	21657.8	7064.56
Deaths	Global	Female	All Ages	Number	2004	11443.9	21484.9	7083.62
Deaths	Global	Female	All Ages	Number	2005	11428	21234	7240.9
Deaths	Global	Female	All Ages	Number	2006	11448.2	21193.4	7375.84
Deaths	Global	Female	All Ages	Number	2007	11422.4	20993.1	7460.83
Deaths	Global	Female	All Ages	Number	2008	11409.8	20783.6	7605.24
Deaths	Global	Female	All Ages	Number	2009	11363	20609.1	7592.59
Deaths	Global	Female	All Ages	Number	2010	11308.4	20233.5	7584.8
Deaths	Global	Female	All Ages	Number	2011	11307.1	20069	7635.4
Deaths	Global	Female	All Ages	Number	2012	11333.5	19865	7688.23
Deaths	Global	Female	All Ages	Number	2013	11414.6	19812.2	7762.66
Deaths	Global	Female	All Ages	Number	2014	11424.7	19614.6	7783.18
Deaths	Global	Female	All Ages	Number	2015	11499.9	19503.9	7852.46
Deaths	Global	Female	All Ages	Number	2016	11399.6	19271.2	7940.12
Deaths	Global	Female	All Ages	Number	2017	11220.8	18613	7825.98
Deaths	Global	Female	All Ages	Number	2018	11114.4	18108.9	7882.83
Deaths	Global	Female	All Ages	Number	2019	11026	17613.6	7935.92
Deaths	High-middle SDI	Female	All Ages	Number	1990	2143.02	3161.43	1466.18
Deaths	High-middle SDI	Female	All Ages	Number	1991	2083.26	3008.83	1440.28
Deaths	High-middle SDI	Female	All Ages	Number	1992	2005.59	2839.68	1409.83
Deaths	High-middle SDI	Female	All Ages	Number	1993	1937.83	2678.35	1407.07
Deaths	High-middle SDI	Female	All Ages	Number	1994	1914.94	2618.6	1407.3
Deaths	High-middle SDI	Female	All Ages	Number	1995	1869.69	2525.79	1385.78
Deaths	High-middle SDI	Female	All Ages	Number	1996	1830.96	2430.36	1364.99
Deaths	High-middle SDI	Female	All Ages	Number	1997	1796.94	2333.74	1344.62
Deaths	High-middle SDI	Female	All Ages	Number	1998	1809.28	2302.24	1327.59
Deaths	High-middle SDI	Female	All Ages	Number	1999	1826.18	2281.35	1330.82
Deaths	High-middle SDI	Female	All Ages	Number	2000	1782.12	2209.99	1321.42
Deaths	High-middle SDI	Female	All Ages	Number	2001	1723.89	2115.34	1296.26
Deaths	High-middle SDI	Female	All Ages	Number	2002	1647.26	2013.23	1281.76
Deaths	High-middle SDI	Female	All Ages	Number	2003	1584.73	1911.07	1267.43
Deaths	High-middle SDI	Female	All Ages	Number	2004	1514.66	1821.13	1243.04
Deaths	High-middle SDI	Female	All Ages	Number	2005	1464.45	1744.77	1243.09
Deaths	High-middle SDI	Female	All Ages	Number	2006	1426.27	1689.62	1228.9
Deaths	High-middle SDI	Female	All Ages	Number	2007	1396.16	1640.96	1210.71
Deaths	High-middle SDI	Female	All Ages	Number	2008	1373.43	1597.26	1203.25
Deaths	High-middle SDI	Female	All Ages	Number	2009	1350.67	1565	1210.64
Deaths	High-middle SDI	Female	All Ages	Number	2010	1318.18	1506.1	1191.68
Deaths	High-middle SDI	Female	All Ages	Number	2011	1286.05	1466.66	1161.29
Deaths	High-middle SDI	Female	All Ages	Number	2012	1274.2	1464.78	1152.82
Deaths	High-middle SDI	Female	All Ages	Number	2013	1263.25	1452.84	1140.17
Deaths	High-middle SDI	Female	All Ages	Number	2014	1252.62	1441.94	1134.16
Deaths	High-middle SDI	Female	All Ages	Number	2015	1245.73	1440.14	1125.76
Deaths	High-middle SDI	Female	All Ages	Number	2016	1224.39	1419.35	1100.74
Deaths	High-middle SDI	Female	All Ages	Number	2017	1194.89	1406.6	1063.11
Deaths	High-middle SDI	Female	All Ages	Number	2018	1189.85	1392.37	1038.33
Deaths	High-middle SDI	Female	All Ages	Number	2019	1180.13	1384.97	1011.67
Deaths	High SDI	Female	All Ages	Number	1990	732.879	916.284	646.99
Deaths	High SDI	Female	All Ages	Number	1991	731.998	916.079	649.728
Deaths	High SDI	Female	All Ages	Number	1992	735.651	906.898	648.873
Deaths	High SDI	Female	All Ages	Number	1993	752.001	922.683	660.311
Deaths	High SDI	Female	All Ages	Number	1994	770.653	941.565	671.667
Deaths	High SDI	Female	All Ages	Number	1995	790.444	962.621	681.107
Deaths	High SDI	Female	All Ages	Number	1996	814.404	985.034	694.546
Deaths	High SDI	Female	All Ages	Number	1997	850.548	1021.69	715.389
Deaths	High SDI	Female	All Ages	Number	1998	884.994	1050.46	734.897
Deaths	High SDI	Female	All Ages	Number	1999	938.596	1097.72	773.752
Deaths	High SDI	Female	All Ages	Number	2000	998.597	1158.78	810.903
Deaths	High SDI	Female	All Ages	Number	2001	1054.06	1206.02	842.545
Deaths	High SDI	Female	All Ages	Number	2002	1098.25	1243.53	871.383
Deaths	High SDI	Female	All Ages	Number	2003	1141.27	1275.89	897.246
Deaths	High SDI	Female	All Ages	Number	2004	1160.69	1281.94	898.326
Deaths	High SDI	Female	All Ages	Number	2005	1199.89	1318.43	928.315
Deaths	High SDI	Female	All Ages	Number	2006	1217.71	1325.36	930.465
Deaths	High SDI	Female	All Ages	Number	2007	1249.16	1355.41	944.637
Deaths	High SDI	Female	All Ages	Number	2008	1277.82	1382.29	956.385
Deaths	High SDI	Female	All Ages	Number	2009	1306.65	1412.49	959.236
Deaths	High SDI	Female	All Ages	Number	2010	1336.79	1435.65	960.884
Deaths	High SDI	Female	All Ages	Number	2011	1373.38	1477.69	967.857
Deaths	High SDI	Female	All Ages	Number	2012	1402.2	1510.19	972.929
Deaths	High SDI	Female	All Ages	Number	2013	1446.47	1562.84	989.839
Deaths	High SDI	Female	All Ages	Number	2014	1492.51	1619.78	1014.98
Deaths	High SDI	Female	All Ages	Number	2015	1541.33	1679.67	1047.84
Deaths	High SDI	Female	All Ages	Number	2016	1565.74	1713.61	1084.88
Deaths	High SDI	Female	All Ages	Number	2017	1558.38	1706.81	1096.91
Deaths	High SDI	Female	All Ages	Number	2018	1545.79	1701.7	1102.91
Deaths	High SDI	Female	All Ages	Number	2019	1535.37	1694.48	1098.39
Deaths	Low-middle SDI	Female	All Ages	Number	1990	3033.07	7925.28	1309.87
Deaths	Low-middle SDI	Female	All Ages	Number	1991	2989.22	7581.82	1290.41
Deaths	Low-middle SDI	Female	All Ages	Number	1992	2942.58	7434.88	1290.57
Deaths	Low-middle SDI	Female	All Ages	Number	1993	2901.17	7232.18	1307.09
Deaths	Low-middle SDI	Female	All Ages	Number	1994	2879.02	7013.73	1316.35
Deaths	Low-middle SDI	Female	All Ages	Number	1995	2861.41	6856.03	1320.52
Deaths	Low-middle SDI	Female	All Ages	Number	1996	2851.14	6724.98	1349.84
Deaths	Low-middle SDI	Female	All Ages	Number	1997	2846.09	6593.65	1384.66
Deaths	Low-middle SDI	Female	All Ages	Number	1998	2852.92	6533.93	1386.28
Deaths	Low-middle SDI	Female	All Ages	Number	1999	2860.35	6347.53	1415.63
Deaths	Low-middle SDI	Female	All Ages	Number	2000	2849.75	6300.48	1445.28
Deaths	Low-middle SDI	Female	All Ages	Number	2001	2822.25	6194.25	1473.59
Deaths	Low-middle SDI	Female	All Ages	Number	2002	2807.43	6043.55	1488.23
Deaths	Low-middle SDI	Female	All Ages	Number	2003	2793.36	5997.66	1492.59
Deaths	Low-middle SDI	Female	All Ages	Number	2004	2779.7	5857.46	1523.39
Deaths	Low-middle SDI	Female	All Ages	Number	2005	2789.53	5845.52	1566.11
Deaths	Low-middle SDI	Female	All Ages	Number	2006	2795.39	5774.7	1596.93
Deaths	Low-middle SDI	Female	All Ages	Number	2007	2770.68	5684.48	1615.27
Deaths	Low-middle SDI	Female	All Ages	Number	2008	2770.13	5552.5	1639.63
Deaths	Low-middle SDI	Female	All Ages	Number	2009	2752.4	5441.14	1637.75
Deaths	Low-middle SDI	Female	All Ages	Number	2010	2740.34	5343.22	1655.54
Deaths	Low-middle SDI	Female	All Ages	Number	2011	2732.34	5151.7	1679.21
Deaths	Low-middle SDI	Female	All Ages	Number	2012	2707.18	5006.03	1674.24
Deaths	Low-middle SDI	Female	All Ages	Number	2013	2713.16	4962.06	1688.99
Deaths	Low-middle SDI	Female	All Ages	Number	2014	2687.04	4834.31	1706.18
Deaths	Low-middle SDI	Female	All Ages	Number	2015	2679.96	4749.1	1706.88
Deaths	Low-middle SDI	Female	All Ages	Number	2016	2625.19	4563.35	1699.24
Deaths	Low-middle SDI	Female	All Ages	Number	2017	2568.15	4359.85	1681.47
Deaths	Low-middle SDI	Female	All Ages	Number	2018	2522.86	4209.27	1664.81
Deaths	Low-middle SDI	Female	All Ages	Number	2019	2501.5	4053.2	1662.91
Deaths	Low SDI	Female	All Ages	Number	1990	2835.61	9214.78	561.186
Deaths	Low SDI	Female	All Ages	Number	1991	2843.2	9146.38	573.757
Deaths	Low SDI	Female	All Ages	Number	1992	2870.59	9069.76	597.544
Deaths	Low SDI	Female	All Ages	Number	1993	2878.98	8920.99	615.066
Deaths	Low SDI	Female	All Ages	Number	1994	2872.99	8720.97	626.436
Deaths	Low SDI	Female	All Ages	Number	1995	2866.86	8708.7	636.887
Deaths	Low SDI	Female	All Ages	Number	1996	2861.2	8704.65	657.187
Deaths	Low SDI	Female	All Ages	Number	1997	2864.31	8636.18	678.12
Deaths	Low SDI	Female	All Ages	Number	1998	2876.39	8607.94	696.491
Deaths	Low SDI	Female	All Ages	Number	1999	2883.87	8579.07	714.882
Deaths	Low SDI	Female	All Ages	Number	2000	2898.2	8710.2	738.051
Deaths	Low SDI	Female	All Ages	Number	2001	2931.84	8740.8	767.239
Deaths	Low SDI	Female	All Ages	Number	2002	2993.57	8877.63	803.31
Deaths	Low SDI	Female	All Ages	Number	2003	3068.35	9068.23	842.104
Deaths	Low SDI	Female	All Ages	Number	2004	3133.61	9047.02	883.939
Deaths	Low SDI	Female	All Ages	Number	2005	3208.06	9021.89	927.681
Deaths	Low SDI	Female	All Ages	Number	2006	3293.45	9099.28	965.211
Deaths	Low SDI	Female	All Ages	Number	2007	3349.17	9318.58	1014.33
Deaths	Low SDI	Female	All Ages	Number	2008	3373.54	9217.74	1050.55
Deaths	Low SDI	Female	All Ages	Number	2009	3400.6	9308.95	1081.8
Deaths	Low SDI	Female	All Ages	Number	2010	3426.65	9422.41	1140.61
Deaths	Low SDI	Female	All Ages	Number	2011	3465.02	9375.52	1180.5
Deaths	Low SDI	Female	All Ages	Number	2012	3521.51	9398.41	1230.06
Deaths	Low SDI	Female	All Ages	Number	2013	3584.68	9402.29	1278.94
Deaths	Low SDI	Female	All Ages	Number	2014	3629.8	9365.45	1308.06
Deaths	Low SDI	Female	All Ages	Number	2015	3697.62	9307.98	1339.93
Deaths	Low SDI	Female	All Ages	Number	2016	3719.94	9401.51	1383.36
Deaths	Low SDI	Female	All Ages	Number	2017	3707.83	9269.96	1422.55
Deaths	Low SDI	Female	All Ages	Number	2018	3707.77	9084.87	1484.58
Deaths	Low SDI	Female	All Ages	Number	2019	3693.12	8947.82	1528.2
Deaths	Middle SDI	Female	All Ages	Number	1990	4115.92	7308.44	2055.48
Deaths	Middle SDI	Female	All Ages	Number	1991	4002.51	6954.66	2059.35
Deaths	Middle SDI	Female	All Ages	Number	1992	3857.59	6448.97	2001.93
Deaths	Middle SDI	Female	All Ages	Number	1993	3735.13	6012.1	1990.79
Deaths	Middle SDI	Female	All Ages	Number	1994	3655.08	5682.62	2025.36
Deaths	Middle SDI	Female	All Ages	Number	1995	3578.74	5386.9	2021.38
Deaths	Middle SDI	Female	All Ages	Number	1996	3504.61	5139.8	2026.83
Deaths	Middle SDI	Female	All Ages	Number	1997	3451.18	4942.92	2074.73
Deaths	Middle SDI	Female	All Ages	Number	1998	3470.32	4883.49	2082.78
Deaths	Middle SDI	Female	All Ages	Number	1999	3513.67	4871.47	2138.59
Deaths	Middle SDI	Female	All Ages	Number	2000	3432.8	4729.12	2159.35
Deaths	Middle SDI	Female	All Ages	Number	2001	3318.25	4554.3	2121.09
Deaths	Middle SDI	Female	All Ages	Number	2002	3158.18	4350.72	2098.7
Deaths	Middle SDI	Female	All Ages	Number	2003	2999.61	4092.49	2077.86
Deaths	Middle SDI	Female	All Ages	Number	2004	2845.8	3875.04	2071.02
Deaths	Middle SDI	Female	All Ages	Number	2005	2756.43	3754.56	2079.38
Deaths	Middle SDI	Female	All Ages	Number	2006	2705.68	3676.27	2072.75
Deaths	Middle SDI	Female	All Ages	Number	2007	2647.43	3587.29	2068.88
Deaths	Middle SDI	Female	All Ages	Number	2008	2604.98	3484.74	2080.87
Deaths	Middle SDI	Female	All Ages	Number	2009	2542.76	3383.58	2061.61
Deaths	Middle SDI	Female	All Ages	Number	2010	2476.5	3256.89	2046.96
Deaths	Middle SDI	Female	All Ages	Number	2011	2440.33	3195.02	2012.9
Deaths	Middle SDI	Female	All Ages	Number	2012	2418.39	3126.04	2005.9
Deaths	Middle SDI	Female	All Ages	Number	2013	2396.89	3058.13	2003.94
Deaths	Middle SDI	Female	All Ages	Number	2014	2352.71	2982.25	1971.72
Deaths	Middle SDI	Female	All Ages	Number	2015	2325.17	2897.35	1948.04
Deaths	Middle SDI	Female	All Ages	Number	2016	2254.25	2731.2	1905.76
Deaths	Middle SDI	Female	All Ages	Number	2017	2181.55	2631.48	1839.09
Deaths	Middle SDI	Female	All Ages	Number	2018	2138.12	2564.61	1802.88
Deaths	Middle SDI	Female	All Ages	Number	2019	2105.89	2537.95	1739.91
DALYs (Disability-Adjusted Life Years)	Global	Female	All Ages	Number	1990	1.11847e+06	2.42722e+06	572502
DALYs (Disability-Adjusted Life Years)	Global	Female	All Ages	Number	1991	1.0983e+06	2.34669e+06	567469
DALYs (Disability-Adjusted Life Years)	Global	Female	All Ages	Number	1992	1.0753e+06	2.27453e+06	554428
DALYs (Disability-Adjusted Life Years)	Global	Female	All Ages	Number	1993	1.05484e+06	2.19845e+06	549182
DALYs (Disability-Adjusted Life Years)	Global	Female	All Ages	Number	1994	1.04227e+06	2.14671e+06	547563
DALYs (Disability-Adjusted Life Years)	Global	Female	All Ages	Number	1995	1.02877e+06	2.07416e+06	551202
DALYs (Disability-Adjusted Life Years)	Global	Female	All Ages	Number	1996	1.01714e+06	2.03492e+06	548517
DALYs (Disability-Adjusted Life Years)	Global	Female	All Ages	Number	1997	1.00929e+06	1.97606e+06	553099
DALYs (Disability-Adjusted Life Years)	Global	Female	All Ages	Number	1998	1.0136e+06	1.96105e+06	558329
DALYs (Disability-Adjusted Life Years)	Global	Female	All Ages	Number	1999	1.02076e+06	1.94978e+06	565382
DALYs (Disability-Adjusted Life Years)	Global	Female	All Ages	Number	2000	1.01177e+06	1.92215e+06	574767
DALYs (Disability-Adjusted Life Years)	Global	Female	All Ages	Number	2001	998537	1.8899e+06	582717
DALYs (Disability-Adjusted Life Years)	Global	Female	All Ages	Number	2002	982960	1.87205e+06	583471
DALYs (Disability-Adjusted Life Years)	Global	Female	All Ages	Number	2003	969400	1.84301e+06	586024
DALYs (Disability-Adjusted Life Years)	Global	Female	All Ages	Number	2004	954182	1.82059e+06	591851
DALYs (Disability-Adjusted Life Years)	Global	Female	All Ages	Number	2005	949366	1.79101e+06	603178
DALYs (Disability-Adjusted Life Years)	Global	Female	All Ages	Number	2006	948945	1.79469e+06	603027
DALYs (Disability-Adjusted Life Years)	Global	Female	All Ages	Number	2007	943780	1.77339e+06	599446
DALYs (Disability-Adjusted Life Years)	Global	Female	All Ages	Number	2008	939299	1.75623e+06	603806
DALYs (Disability-Adjusted Life Years)	Global	Female	All Ages	Number	2009	932164	1.74288e+06	602988
DALYs (Disability-Adjusted Life Years)	Global	Female	All Ages	Number	2010	923864	1.71065e+06	606623
DALYs (Disability-Adjusted Life Years)	Global	Female	All Ages	Number	2011	919760	1.68819e+06	603794
DALYs (Disability-Adjusted Life Years)	Global	Female	All Ages	Number	2012	919146	1.6729e+06	608843
DALYs (Disability-Adjusted Life Years)	Global	Female	All Ages	Number	2013	920845	1.66282e+06	610015
DALYs (Disability-Adjusted Life Years)	Global	Female	All Ages	Number	2014	916983	1.6342e+06	612830
DALYs (Disability-Adjusted Life Years)	Global	Female	All Ages	Number	2015	918323	1.61033e+06	611054
DALYs (Disability-Adjusted Life Years)	Global	Female	All Ages	Number	2016	908801	1.58255e+06	610254
DALYs (Disability-Adjusted Life Years)	Global	Female	All Ages	Number	2017	894992	1.5345e+06	609408
DALYs (Disability-Adjusted Life Years)	Global	Female	All Ages	Number	2018	885398	1.49601e+06	607157
DALYs (Disability-Adjusted Life Years)	Global	Female	All Ages	Number	2019	876623	1.44444e+06	613172
DALYs (Disability-Adjusted Life Years)	High-middle SDI	Female	All Ages	Number	1990	189028	277323	131003
DALYs (Disability-Adjusted Life Years)	High-middle SDI	Female	All Ages	Number	1991	183203	262542	128498
DALYs (Disability-Adjusted Life Years)	High-middle SDI	Female	All Ages	Number	1992	175874	247842	125517
DALYs (Disability-Adjusted Life Years)	High-middle SDI	Female	All Ages	Number	1993	169352	234389	124444
DALYs (Disability-Adjusted Life Years)	High-middle SDI	Female	All Ages	Number	1994	166787	227233	122307
DALYs (Disability-Adjusted Life Years)	High-middle SDI	Female	All Ages	Number	1995	162476	217671	119954
DALYs (Disability-Adjusted Life Years)	High-middle SDI	Female	All Ages	Number	1996	158735	211071	118997
DALYs (Disability-Adjusted Life Years)	High-middle SDI	Female	All Ages	Number	1997	155430	201857	117298
DALYs (Disability-Adjusted Life Years)	High-middle SDI	Female	All Ages	Number	1998	155940	198510	115819
DALYs (Disability-Adjusted Life Years)	High-middle SDI	Female	All Ages	Number	1999	156739	195488	114471
DALYs (Disability-Adjusted Life Years)	High-middle SDI	Female	All Ages	Number	2000	152660	187962	114105
DALYs (Disability-Adjusted Life Years)	High-middle SDI	Female	All Ages	Number	2001	147278	180347	110903
DALYs (Disability-Adjusted Life Years)	High-middle SDI	Female	All Ages	Number	2002	140449	170375	109844
DALYs (Disability-Adjusted Life Years)	High-middle SDI	Female	All Ages	Number	2003	134580	161927	108641
DALYs (Disability-Adjusted Life Years)	High-middle SDI	Female	All Ages	Number	2004	128277	154562	106299
DALYs (Disability-Adjusted Life Years)	High-middle SDI	Female	All Ages	Number	2005	123406	147255	104357
DALYs (Disability-Adjusted Life Years)	High-middle SDI	Female	All Ages	Number	2006	119646	141331	101916
DALYs (Disability-Adjusted Life Years)	High-middle SDI	Female	All Ages	Number	2007	116416	135859	100354
DALYs (Disability-Adjusted Life Years)	High-middle SDI	Female	All Ages	Number	2008	113703	131987	99582.9
DALYs (Disability-Adjusted Life Years)	High-middle SDI	Female	All Ages	Number	2009	111109	129198	98255.6
DALYs (Disability-Adjusted Life Years)	High-middle SDI	Female	All Ages	Number	2010	107726	123848	96089.2
DALYs (Disability-Adjusted Life Years)	High-middle SDI	Female	All Ages	Number	2011	104440	119158	93518.9
DALYs (Disability-Adjusted Life Years)	High-middle SDI	Female	All Ages	Number	2012	103001	118721	92891.5
DALYs (Disability-Adjusted Life Years)	High-middle SDI	Female	All Ages	Number	2013	101404	115858	91214.2
DALYs (Disability-Adjusted Life Years)	High-middle SDI	Female	All Ages	Number	2014	99900.7	114704	89638.6
DALYs (Disability-Adjusted Life Years)	High-middle SDI	Female	All Ages	Number	2015	98528.5	113370	88019.9
DALYs (Disability-Adjusted Life Years)	High-middle SDI	Female	All Ages	Number	2016	96610.1	112360	86048.8
DALYs (Disability-Adjusted Life Years)	High-middle SDI	Female	All Ages	Number	2017	94299.1	109891	82734.2
DALYs (Disability-Adjusted Life Years)	High-middle SDI	Female	All Ages	Number	2018	93543.4	109658	81041.8
DALYs (Disability-Adjusted Life Years)	High-middle SDI	Female	All Ages	Number	2019	92305.6	108637	79058.3
DALYs (Disability-Adjusted Life Years)	High SDI	Female	All Ages	Number	1990	59480.7	72061	51498.1
DALYs (Disability-Adjusted Life Years)	High SDI	Female	All Ages	Number	1991	59274.9	71279.6	51284.3
DALYs (Disability-Adjusted Life Years)	High SDI	Female	All Ages	Number	1992	59210.8	70839.3	50997.6
DALYs (Disability-Adjusted Life Years)	High SDI	Female	All Ages	Number	1993	59676.4	71478.3	51570.9
DALYs (Disability-Adjusted Life Years)	High SDI	Female	All Ages	Number	1994	60183.8	71443.9	52070
DALYs (Disability-Adjusted Life Years)	High SDI	Female	All Ages	Number	1995	60590.6	71481	52534.7
DALYs (Disability-Adjusted Life Years)	High SDI	Female	All Ages	Number	1996	61320.8	71956.2	52986.1
DALYs (Disability-Adjusted Life Years)	High SDI	Female	All Ages	Number	1997	62624.9	72819	54226.6
DALYs (Disability-Adjusted Life Years)	High SDI	Female	All Ages	Number	1998	63829	73768.4	55206.8
DALYs (Disability-Adjusted Life Years)	High SDI	Female	All Ages	Number	1999	65841.9	75257.2	56690.2
DALYs (Disability-Adjusted Life Years)	High SDI	Female	All Ages	Number	2000	68112.9	77862.4	58460.9
DALYs (Disability-Adjusted Life Years)	High SDI	Female	All Ages	Number	2001	70238.4	79835.6	59684.1
DALYs (Disability-Adjusted Life Years)	High SDI	Female	All Ages	Number	2002	71618.3	81396.1	60324.9
DALYs (Disability-Adjusted Life Years)	High SDI	Female	All Ages	Number	2003	72851.8	82304.8	61021.6
DALYs (Disability-Adjusted Life Years)	High SDI	Female	All Ages	Number	2004	73065.1	82790.2	61102.3
DALYs (Disability-Adjusted Life Years)	High SDI	Female	All Ages	Number	2005	74308.1	83491.8	61900.7
DALYs (Disability-Adjusted Life Years)	High SDI	Female	All Ages	Number	2006	74687.5	84525	61866.6
DALYs (Disability-Adjusted Life Years)	High SDI	Female	All Ages	Number	2007	75514.5	84893	62392.3
DALYs (Disability-Adjusted Life Years)	High SDI	Female	All Ages	Number	2008	76111.5	85834.4	62335.3
DALYs (Disability-Adjusted Life Years)	High SDI	Female	All Ages	Number	2009	76574.8	85961.3	61926.6
DALYs (Disability-Adjusted Life Years)	High SDI	Female	All Ages	Number	2010	77153	86598.2	62146.4
DALYs (Disability-Adjusted Life Years)	High SDI	Female	All Ages	Number	2011	77786.5	87687.9	62213.4
DALYs (Disability-Adjusted Life Years)	High SDI	Female	All Ages	Number	2012	78162.2	87492.5	61330.5
DALYs (Disability-Adjusted Life Years)	High SDI	Female	All Ages	Number	2013	79080.1	88636.1	61344.1
DALYs (Disability-Adjusted Life Years)	High SDI	Female	All Ages	Number	2014	80399	89807.7	61925.1
DALYs (Disability-Adjusted Life Years)	High SDI	Female	All Ages	Number	2015	81821.1	91341.1	63261.6
DALYs (Disability-Adjusted Life Years)	High SDI	Female	All Ages	Number	2016	83100.7	93259.7	64641.3
DALYs (Disability-Adjusted Life Years)	High SDI	Female	All Ages	Number	2017	83691.3	94048.2	65766.1
DALYs (Disability-Adjusted Life Years)	High SDI	Female	All Ages	Number	2018	83421.4	93822.6	66233.8
DALYs (Disability-Adjusted Life Years)	High SDI	Female	All Ages	Number	2019	83008.9	93329.9	66066.7
DALYs (Disability-Adjusted Life Years)	Low-middle SDI	Female	All Ages	Number	1990	261848	683908	113245
DALYs (Disability-Adjusted Life Years)	Low-middle SDI	Female	All Ages	Number	1991	257772	654724	112714
DALYs (Disability-Adjusted Life Years)	Low-middle SDI	Female	All Ages	Number	1992	253329	639384	111822
DALYs (Disability-Adjusted Life Years)	Low-middle SDI	Female	All Ages	Number	1993	249524	622291	111356
DALYs (Disability-Adjusted Life Years)	Low-middle SDI	Female	All Ages	Number	1994	247306	607138	111606
DALYs (Disability-Adjusted Life Years)	Low-middle SDI	Female	All Ages	Number	1995	245544	588855	113271
DALYs (Disability-Adjusted Life Years)	Low-middle SDI	Female	All Ages	Number	1996	244347	579644	114768
DALYs (Disability-Adjusted Life Years)	Low-middle SDI	Female	All Ages	Number	1997	243460	567391	117103
DALYs (Disability-Adjusted Life Years)	Low-middle SDI	Female	All Ages	Number	1998	243913	558279	119694
DALYs (Disability-Adjusted Life Years)	Low-middle SDI	Female	All Ages	Number	1999	244355	544127	122105
DALYs (Disability-Adjusted Life Years)	Low-middle SDI	Female	All Ages	Number	2000	243350	540586	123783
DALYs (Disability-Adjusted Life Years)	Low-middle SDI	Female	All Ages	Number	2001	240776	528980	125074
DALYs (Disability-Adjusted Life Years)	Low-middle SDI	Female	All Ages	Number	2002	239359	517341	126771
DALYs (Disability-Adjusted Life Years)	Low-middle SDI	Female	All Ages	Number	2003	238080	511940	127720
DALYs (Disability-Adjusted Life Years)	Low-middle SDI	Female	All Ages	Number	2004	236946	504118	129847
DALYs (Disability-Adjusted Life Years)	Low-middle SDI	Female	All Ages	Number	2005	237410	502732	132024
DALYs (Disability-Adjusted Life Years)	Low-middle SDI	Female	All Ages	Number	2006	237622	496175	134173
DALYs (Disability-Adjusted Life Years)	Low-middle SDI	Female	All Ages	Number	2007	235241	486400	135303
DALYs (Disability-Adjusted Life Years)	Low-middle SDI	Female	All Ages	Number	2008	234857	474009	137618
DALYs (Disability-Adjusted Life Years)	Low-middle SDI	Female	All Ages	Number	2009	233255	467444	138515
DALYs (Disability-Adjusted Life Years)	Low-middle SDI	Female	All Ages	Number	2010	231609	457445	138783
DALYs (Disability-Adjusted Life Years)	Low-middle SDI	Female	All Ages	Number	2011	230496	440559	140458
DALYs (Disability-Adjusted Life Years)	Low-middle SDI	Female	All Ages	Number	2012	228346	426981	140690
DALYs (Disability-Adjusted Life Years)	Low-middle SDI	Female	All Ages	Number	2013	228102	419235	141143
DALYs (Disability-Adjusted Life Years)	Low-middle SDI	Female	All Ages	Number	2014	225199	411302	141607
DALYs (Disability-Adjusted Life Years)	Low-middle SDI	Female	All Ages	Number	2015	223728	400951	141496
DALYs (Disability-Adjusted Life Years)	Low-middle SDI	Female	All Ages	Number	2016	218814	384261	140437
DALYs (Disability-Adjusted Life Years)	Low-middle SDI	Female	All Ages	Number	2017	213747	368990	140019
DALYs (Disability-Adjusted Life Years)	Low-middle SDI	Female	All Ages	Number	2018	209417	352305	138426
DALYs (Disability-Adjusted Life Years)	Low-middle SDI	Female	All Ages	Number	2019	207073	338090	138674
DALYs (Disability-Adjusted Life Years)	Low SDI	Female	All Ages	Number	1990	243758	796723	47054.5
DALYs (Disability-Adjusted Life Years)	Low SDI	Female	All Ages	Number	1991	244294	788133	48691.4
DALYs (Disability-Adjusted Life Years)	Low SDI	Female	All Ages	Number	1992	246539	783051	50479.7
DALYs (Disability-Adjusted Life Years)	Low SDI	Female	All Ages	Number	1993	247182	770998	51882.4
DALYs (Disability-Adjusted Life Years)	Low SDI	Female	All Ages	Number	1994	246583	752141	53181.3
DALYs (Disability-Adjusted Life Years)	Low SDI	Female	All Ages	Number	1995	245954	750848	54215.5
DALYs (Disability-Adjusted Life Years)	Low SDI	Female	All Ages	Number	1996	245379	750411	55675.5
DALYs (Disability-Adjusted Life Years)	Low SDI	Female	All Ages	Number	1997	245553	747174	57128.5
DALYs (Disability-Adjusted Life Years)	Low SDI	Female	All Ages	Number	1998	246543	744527	58672.6
DALYs (Disability-Adjusted Life Years)	Low SDI	Female	All Ages	Number	1999	247118	739086	60621.6
DALYs (Disability-Adjusted Life Years)	Low SDI	Female	All Ages	Number	2000	248325	747346	62522.3
DALYs (Disability-Adjusted Life Years)	Low SDI	Female	All Ages	Number	2001	251131	753783	64652.5
DALYs (Disability-Adjusted Life Years)	Low SDI	Female	All Ages	Number	2002	256436	765199	67430.8
DALYs (Disability-Adjusted Life Years)	Low SDI	Female	All Ages	Number	2003	262847	780090	70996.7
DALYs (Disability-Adjusted Life Years)	Low SDI	Female	All Ages	Number	2004	268457	781739	73965.1
DALYs (Disability-Adjusted Life Years)	Low SDI	Female	All Ages	Number	2005	274865	779021	77449.3
DALYs (Disability-Adjusted Life Years)	Low SDI	Female	All Ages	Number	2006	282254	786977	81105.2
DALYs (Disability-Adjusted Life Years)	Low SDI	Female	All Ages	Number	2007	287082	803883	84531.6
DALYs (Disability-Adjusted Life Years)	Low SDI	Female	All Ages	Number	2008	289127	794116	88272
DALYs (Disability-Adjusted Life Years)	Low SDI	Female	All Ages	Number	2009	291427	800052	91282.6
DALYs (Disability-Adjusted Life Years)	Low SDI	Female	All Ages	Number	2010	293592	813328	95534.4
DALYs (Disability-Adjusted Life Years)	Low SDI	Female	All Ages	Number	2011	296795	809695	99580.4
DALYs (Disability-Adjusted Life Years)	Low SDI	Female	All Ages	Number	2012	301608	806529	104242
DALYs (Disability-Adjusted Life Years)	Low SDI	Female	All Ages	Number	2013	306836	811352	108961
DALYs (Disability-Adjusted Life Years)	Low SDI	Female	All Ages	Number	2014	310407	805038	109863
DALYs (Disability-Adjusted Life Years)	Low SDI	Female	All Ages	Number	2015	316011	802976	113823
DALYs (Disability-Adjusted Life Years)	Low SDI	Female	All Ages	Number	2016	317943	807569	117127
DALYs (Disability-Adjusted Life Years)	Low SDI	Female	All Ages	Number	2017	316849	796155	120569
DALYs (Disability-Adjusted Life Years)	Low SDI	Female	All Ages	Number	2018	316544	782839	124310
DALYs (Disability-Adjusted Life Years)	Low SDI	Female	All Ages	Number	2019	314920	770787	127881
DALYs (Disability-Adjusted Life Years)	Middle SDI	Female	All Ages	Number	1990	363678	639899	185147
DALYs (Disability-Adjusted Life Years)	Middle SDI	Female	All Ages	Number	1991	353082	607587	183381
DALYs (Disability-Adjusted Life Years)	Middle SDI	Female	All Ages	Number	1992	339670	563636	178051
DALYs (Disability-Adjusted Life Years)	Middle SDI	Female	All Ages	Number	1993	328425	525821	180617
DALYs (Disability-Adjusted Life Years)	Middle SDI	Female	All Ages	Number	1994	320740	495067	179232
DALYs (Disability-Adjusted Life Years)	Middle SDI	Female	All Ages	Number	1995	313531	469150	179776
DALYs (Disability-Adjusted Life Years)	Middle SDI	Female	All Ages	Number	1996	306693	447092	179563
DALYs (Disability-Adjusted Life Years)	Middle SDI	Female	All Ages	Number	1997	301542	430568	179677
DALYs (Disability-Adjusted Life Years)	Middle SDI	Female	All Ages	Number	1998	302686	424316	181632
DALYs (Disability-Adjusted Life Years)	Middle SDI	Female	All Ages	Number	1999	306010	421824	185674
DALYs (Disability-Adjusted Life Years)	Middle SDI	Female	All Ages	Number	2000	298619	407883	186793
DALYs (Disability-Adjusted Life Years)	Middle SDI	Female	All Ages	Number	2001	288401	393639	186951
DALYs (Disability-Adjusted Life Years)	Middle SDI	Female	All Ages	Number	2002	274377	375958	186682
DALYs (Disability-Adjusted Life Years)	Middle SDI	Female	All Ages	Number	2003	260307	353877	185697
DALYs (Disability-Adjusted Life Years)	Middle SDI	Female	All Ages	Number	2004	246691	334828	180367
DALYs (Disability-Adjusted Life Years)	Middle SDI	Female	All Ages	Number	2005	238616	323987	183884
DALYs (Disability-Adjusted Life Years)	Middle SDI	Female	All Ages	Number	2006	233964	318340	183680
DALYs (Disability-Adjusted Life Years)	Middle SDI	Female	All Ages	Number	2007	228750	309549	181462
DALYs (Disability-Adjusted Life Years)	Middle SDI	Female	All Ages	Number	2008	224722	301243	180133
DALYs (Disability-Adjusted Life Years)	Middle SDI	Female	All Ages	Number	2009	219017	292435	177450
DALYs (Disability-Adjusted Life Years)	Middle SDI	Female	All Ages	Number	2010	213006	280945	175324
DALYs (Disability-Adjusted Life Years)	Middle SDI	Female	All Ages	Number	2011	209459	273032	172796
DALYs (Disability-Adjusted Life Years)	Middle SDI	Female	All Ages	Number	2012	207247	268400	172614
DALYs (Disability-Adjusted Life Years)	Middle SDI	Female	All Ages	Number	2013	204640	262973	171647
DALYs (Disability-Adjusted Life Years)	Middle SDI	Female	All Ages	Number	2014	200303	253047	168518
DALYs (Disability-Adjusted Life Years)	Middle SDI	Female	All Ages	Number	2015	197462	245775	166308
DALYs (Disability-Adjusted Life Years)	Middle SDI	Female	All Ages	Number	2016	191564	233252	161280
DALYs (Disability-Adjusted Life Years)	Middle SDI	Female	All Ages	Number	2017	185639	222050	156960
DALYs (Disability-Adjusted Life Years)	Middle SDI	Female	All Ages	Number	2018	181708	216895	151305
DALYs (Disability-Adjusted Life Years)	Middle SDI	Female	All Ages	Number	2019	178553	214057	146439
Prevalence	Global	Female	All Ages	Number	1990	569219	713062	449465
Prevalence	Global	Female	All Ages	Number	1991	561093	699400	444198
Prevalence	Global	Female	All Ages	Number	1992	553974	689109	439302
Prevalence	Global	Female	All Ages	Number	1993	548537	680093	436966
Prevalence	Global	Female	All Ages	Number	1994	545631	674638	434932
Prevalence	Global	Female	All Ages	Number	1995	546050	674221	435099
Prevalence	Global	Female	All Ages	Number	1996	549408	679307	437881
Prevalence	Global	Female	All Ages	Number	1997	554219	686244	442060
Prevalence	Global	Female	All Ages	Number	1998	559741	694044	446771
Prevalence	Global	Female	All Ages	Number	1999	565283	700617	451471
Prevalence	Global	Female	All Ages	Number	2000	570227	706374	455780
Prevalence	Global	Female	All Ages	Number	2001	575554	712064	460848
Prevalence	Global	Female	All Ages	Number	2002	582208	718985	466281
Prevalence	Global	Female	All Ages	Number	2003	589398	726838	472432
Prevalence	Global	Female	All Ages	Number	2004	596326	733988	479320
Prevalence	Global	Female	All Ages	Number	2005	602100	739501	485117
Prevalence	Global	Female	All Ages	Number	2006	606745	742910	489971
Prevalence	Global	Female	All Ages	Number	2007	610929	745864	493351
Prevalence	Global	Female	All Ages	Number	2008	614654	748379	497257
Prevalence	Global	Female	All Ages	Number	2009	617961	750403	502023
Prevalence	Global	Female	All Ages	Number	2010	621218	752369	505235
Prevalence	Global	Female	All Ages	Number	2011	623675	755722	506605
Prevalence	Global	Female	All Ages	Number	2012	624849	757780	506911
Prevalence	Global	Female	All Ages	Number	2013	625850	760346	507053
Prevalence	Global	Female	All Ages	Number	2014	627765	764157	507899
Prevalence	Global	Female	All Ages	Number	2015	631952	771066	510498
Prevalence	Global	Female	All Ages	Number	2016	662954	816000	532928
Prevalence	Global	Female	All Ages	Number	2017	696671	863602	557476
Prevalence	Global	Female	All Ages	Number	2018	704602	871838	561223
Prevalence	Global	Female	All Ages	Number	2019	704078	870375	558974
Prevalence	High-middle SDI	Female	All Ages	Number	1990	136028	170044	108485
Prevalence	High-middle SDI	Female	All Ages	Number	1991	133153	166105	106681
Prevalence	High-middle SDI	Female	All Ages	Number	1992	130455	162432	104773
Prevalence	High-middle SDI	Female	All Ages	Number	1993	128128	159392	102322
Prevalence	High-middle SDI	Female	All Ages	Number	1994	126381	157421	100901
Prevalence	High-middle SDI	Female	All Ages	Number	1995	125395	156116	100109
Prevalence	High-middle SDI	Female	All Ages	Number	1996	124873	155361	100032
Prevalence	High-middle SDI	Female	All Ages	Number	1997	124480	154597	99933.5
Prevalence	High-middle SDI	Female	All Ages	Number	1998	124208	153826	100049
Prevalence	High-middle SDI	Female	All Ages	Number	1999	124052	153233	100063
Prevalence	High-middle SDI	Female	All Ages	Number	2000	124035	153020	100121
Prevalence	High-middle SDI	Female	All Ages	Number	2001	124416	152953	100432
Prevalence	High-middle SDI	Female	All Ages	Number	2002	125329	153820	101294
Prevalence	High-middle SDI	Female	All Ages	Number	2003	126425	154678	102434
Prevalence	High-middle SDI	Female	All Ages	Number	2004	127335	154935	103459
Prevalence	High-middle SDI	Female	All Ages	Number	2005	127681	155208	104056
Prevalence	High-middle SDI	Female	All Ages	Number	2006	126652	153608	103333
Prevalence	High-middle SDI	Female	All Ages	Number	2007	124352	150969	101529
Prevalence	High-middle SDI	Female	All Ages	Number	2008	121652	147137	99231.2
Prevalence	High-middle SDI	Female	All Ages	Number	2009	119337	144688	97383.3
Prevalence	High-middle SDI	Female	All Ages	Number	2010	118220	143018	96597.3
Prevalence	High-middle SDI	Female	All Ages	Number	2011	117966	143168	96284.1
Prevalence	High-middle SDI	Female	All Ages	Number	2012	117727	143290	96099.2
Prevalence	High-middle SDI	Female	All Ages	Number	2013	117490	143218	95667.9
Prevalence	High-middle SDI	Female	All Ages	Number	2014	117305	143490	95209.8
Prevalence	High-middle SDI	Female	All Ages	Number	2015	117376	143979	94925.9
Prevalence	High-middle SDI	Female	All Ages	Number	2016	120618	147985	97701.9
Prevalence	High-middle SDI	Female	All Ages	Number	2017	124070	152977	99763.6
Prevalence	High-middle SDI	Female	All Ages	Number	2018	123399	152677	99247.8
Prevalence	High-middle SDI	Female	All Ages	Number	2019	120363	149590	95998.7
Prevalence	High SDI	Female	All Ages	Number	1990	150997	185240	122051
Prevalence	High SDI	Female	All Ages	Number	1991	152290	185955	123879
Prevalence	High SDI	Female	All Ages	Number	1992	153607	186747	125698
Prevalence	High SDI	Female	All Ages	Number	1993	154904	187567	126992
Prevalence	High SDI	Female	All Ages	Number	1994	156129	188450	127876
Prevalence	High SDI	Female	All Ages	Number	1995	157217	188957	128777
Prevalence	High SDI	Female	All Ages	Number	1996	158703	190994	130060
Prevalence	High SDI	Female	All Ages	Number	1997	160681	193445	131742
Prevalence	High SDI	Female	All Ages	Number	1998	162804	196098	133704
Prevalence	High SDI	Female	All Ages	Number	1999	164681	198159	135713
Prevalence	High SDI	Female	All Ages	Number	2000	165894	199705	136856
Prevalence	High SDI	Female	All Ages	Number	2001	166741	200190	137605
Prevalence	High SDI	Female	All Ages	Number	2002	167597	200485	138809
Prevalence	High SDI	Female	All Ages	Number	2003	168422	200787	139791
Prevalence	High SDI	Female	All Ages	Number	2004	169185	200678	140440
Prevalence	High SDI	Female	All Ages	Number	2005	169773	200469	141166
Prevalence	High SDI	Female	All Ages	Number	2006	170087	199445	142111
Prevalence	High SDI	Female	All Ages	Number	2007	169984	198675	142902
Prevalence	High SDI	Female	All Ages	Number	2008	169614	197379	142815
Prevalence	High SDI	Female	All Ages	Number	2009	169145	196343	142842
Prevalence	High SDI	Female	All Ages	Number	2010	168835	195637	142356
Prevalence	High SDI	Female	All Ages	Number	2011	168437	195487	142122
Prevalence	High SDI	Female	All Ages	Number	2012	167471	194430	141401
Prevalence	High SDI	Female	All Ages	Number	2013	166377	193308	140593
Prevalence	High SDI	Female	All Ages	Number	2014	165611	193067	139977
Prevalence	High SDI	Female	All Ages	Number	2015	165565	193083	139952
Prevalence	High SDI	Female	All Ages	Number	2016	172831	203964	144841
Prevalence	High SDI	Female	All Ages	Number	2017	180998	216398	149508
Prevalence	High SDI	Female	All Ages	Number	2018	182785	220439	150148
Prevalence	High SDI	Female	All Ages	Number	2019	182636	221322	148194
Prevalence	Low-middle SDI	Female	All Ages	Number	1990	84557.8	109785	64684.3
Prevalence	Low-middle SDI	Female	All Ages	Number	1991	82886	107242	63826.2
Prevalence	Low-middle SDI	Female	All Ages	Number	1992	81410.7	104892	62841.8
Prevalence	Low-middle SDI	Female	All Ages	Number	1993	80310.2	103027	61936.6
Prevalence	Low-middle SDI	Female	All Ages	Number	1994	79765.5	102195	61535.1
Prevalence	Low-middle SDI	Female	All Ages	Number	1995	79978.7	102610	61417.5
Prevalence	Low-middle SDI	Female	All Ages	Number	1996	80788.1	103278	62107.2
Prevalence	Low-middle SDI	Female	All Ages	Number	1997	81834.8	104540	62943.7
Prevalence	Low-middle SDI	Female	All Ages	Number	1998	83021.4	105932	64015.1
Prevalence	Low-middle SDI	Female	All Ages	Number	1999	84276.9	107622	64902.5
Prevalence	Low-middle SDI	Female	All Ages	Number	2000	85520.7	109058	65631.7
Prevalence	Low-middle SDI	Female	All Ages	Number	2001	86943.4	110822	66887.6
Prevalence	Low-middle SDI	Female	All Ages	Number	2002	88700.2	112835	68324.1
Prevalence	Low-middle SDI	Female	All Ages	Number	2003	90637.5	115258	69898.3
Prevalence	Low-middle SDI	Female	All Ages	Number	2004	92563.8	117685	71456.1
Prevalence	Low-middle SDI	Female	All Ages	Number	2005	94243.4	119977	72802.3
Prevalence	Low-middle SDI	Female	All Ages	Number	2006	95751	121567	74085
Prevalence	Low-middle SDI	Female	All Ages	Number	2007	97295.8	123158	75240.8
Prevalence	Low-middle SDI	Female	All Ages	Number	2008	98817.2	125015	76349.3
Prevalence	Low-middle SDI	Female	All Ages	Number	2009	100252	126719	77425.1
Prevalence	Low-middle SDI	Female	All Ages	Number	2010	101557	128521	78299.5
Prevalence	Low-middle SDI	Female	All Ages	Number	2011	102688	129693	79300.7
Prevalence	Low-middle SDI	Female	All Ages	Number	2012	103710	131352	80208.8
Prevalence	Low-middle SDI	Female	All Ages	Number	2013	104763	133078	81253.3
Prevalence	Low-middle SDI	Female	All Ages	Number	2014	105972	134715	82116.2
Prevalence	Low-middle SDI	Female	All Ages	Number	2015	107492	137136	83319.7
Prevalence	Low-middle SDI	Female	All Ages	Number	2016	113189	144266	87610.2
Prevalence	Low-middle SDI	Female	All Ages	Number	2017	119185	152694	91467.1
Prevalence	Low-middle SDI	Female	All Ages	Number	2018	121033	154738	93310.4
Prevalence	Low-middle SDI	Female	All Ages	Number	2019	121585	155934	93767
Prevalence	Low SDI	Female	All Ages	Number	1990	41261.4	53603.3	31197.8
Prevalence	Low SDI	Female	All Ages	Number	1991	41455.5	53871.9	31529
Prevalence	Low SDI	Female	All Ages	Number	1992	41807.2	54196.7	31961.3
Prevalence	Low SDI	Female	All Ages	Number	1993	42195.4	54692.7	32473.4
Prevalence	Low SDI	Female	All Ages	Number	1994	42783.5	55541	33020.6
Prevalence	Low SDI	Female	All Ages	Number	1995	43715.5	56773.8	33735.4
Prevalence	Low SDI	Female	All Ages	Number	1996	44891.7	58281.2	34487.6
Prevalence	Low SDI	Female	All Ages	Number	1997	46140.3	59854.4	35394.3
Prevalence	Low SDI	Female	All Ages	Number	1998	47383.9	61423.6	36408
Prevalence	Low SDI	Female	All Ages	Number	1999	48647.3	63011.6	37302.7
Prevalence	Low SDI	Female	All Ages	Number	2000	49978.8	64679.9	38235.7
Prevalence	Low SDI	Female	All Ages	Number	2001	51544.9	66835.7	39386.4
Prevalence	Low SDI	Female	All Ages	Number	2002	53410.1	69358.1	40933.4
Prevalence	Low SDI	Female	All Ages	Number	2003	55363	71959.8	42547.2
Prevalence	Low SDI	Female	All Ages	Number	2004	57343.7	74609.8	44033.7
Prevalence	Low SDI	Female	All Ages	Number	2005	59254.8	77052.5	45524.5
Prevalence	Low SDI	Female	All Ages	Number	2006	61089.2	79298	46976.3
Prevalence	Low SDI	Female	All Ages	Number	2007	63063.8	81737.4	48528.9
Prevalence	Low SDI	Female	All Ages	Number	2008	65131.8	84425.8	50147.8
Prevalence	Low SDI	Female	All Ages	Number	2009	67207.9	86991.7	51768.5
Prevalence	Low SDI	Female	All Ages	Number	2010	69258.7	89477	53259.3
Prevalence	Low SDI	Female	All Ages	Number	2011	71211.7	91898	54856.8
Prevalence	Low SDI	Female	All Ages	Number	2012	73112.6	94271.5	56307.6
Prevalence	Low SDI	Female	All Ages	Number	2013	75021.2	96693.2	57638.9
Prevalence	Low SDI	Female	All Ages	Number	2014	76986.9	99198.6	58982.4
Prevalence	Low SDI	Female	All Ages	Number	2015	79160.7	102408	60712.8
Prevalence	Low SDI	Female	All Ages	Number	2016	84727.5	110408	64818.8
Prevalence	Low SDI	Female	All Ages	Number	2017	90533.3	119074	68446.4
Prevalence	Low SDI	Female	All Ages	Number	2018	93007.6	121841	69947
Prevalence	Low SDI	Female	All Ages	Number	2019	94791	124531	71133.5
Prevalence	Middle SDI	Female	All Ages	Number	1990	155961	197589	120183
Prevalence	Middle SDI	Female	All Ages	Number	1991	150897	190888	116646
Prevalence	Middle SDI	Female	All Ages	Number	1992	146283	185225	113321
Prevalence	Middle SDI	Female	All Ages	Number	1993	142590	180009	110674
Prevalence	Middle SDI	Female	All Ages	Number	1994	140160	176068	108701
Prevalence	Middle SDI	Female	All Ages	Number	1995	139330	174954	108089
Prevalence	Middle SDI	Female	All Ages	Number	1996	139733	175916	107997
Prevalence	Middle SDI	Female	All Ages	Number	1997	140657	177536	109186
Prevalence	Middle SDI	Female	All Ages	Number	1998	141888	178875	109946
Prevalence	Middle SDI	Female	All Ages	Number	1999	143183	180708	111199
Prevalence	Middle SDI	Female	All Ages	Number	2000	144348	182189	112407
Prevalence	Middle SDI	Female	All Ages	Number	2001	145449	183058	113452
Prevalence	Middle SDI	Female	All Ages	Number	2002	146703	184323	114576
Prevalence	Middle SDI	Female	All Ages	Number	2003	148073	185752	115524
Prevalence	Middle SDI	Female	All Ages	Number	2004	149412	187178	116304
Prevalence	Middle SDI	Female	All Ages	Number	2005	150654	188504	117490
Prevalence	Middle SDI	Female	All Ages	Number	2006	152665	190882	119165
Prevalence	Middle SDI	Female	All Ages	Number	2007	155722	194615	121687
Prevalence	Middle SDI	Female	All Ages	Number	2008	158920	198498	124178
Prevalence	Middle SDI	Female	All Ages	Number	2009	161492	201479	126215
Prevalence	Middle SDI	Female	All Ages	Number	2010	162815	202843	127304
Prevalence	Middle SDI	Female	All Ages	Number	2011	162839	202662	127083
Prevalence	Middle SDI	Female	All Ages	Number	2012	162294	201748	126553
Prevalence	Middle SDI	Female	All Ages	Number	2013	161666	200423	126197
Prevalence	Middle SDI	Female	All Ages	Number	2014	161355	199622	126093
Prevalence	Middle SDI	Female	All Ages	Number	2015	161820	200604	126430
Prevalence	Middle SDI	Female	All Ages	Number	2016	171025	212435	133987
Prevalence	Middle SDI	Female	All Ages	Number	2017	181292	226757	141951
Prevalence	Middle SDI	Female	All Ages	Number	2018	183777	230093	144003
Prevalence	Middle SDI	Female	All Ages	Number	2019	184100	230939	143880
Incidence	Global	Female	All Ages	Number	1990	36910.8	47204.3	28546.5
Incidence	Global	Female	All Ages	Number	1991	35616.2	45242.5	27696.4
Incidence	Global	Female	All Ages	Number	1992	34393.4	43440.3	26815.4
Incidence	Global	Female	All Ages	Number	1993	33393	41844.1	26229.5
Incidence	Global	Female	All Ages	Number	1994	32669.8	40828.4	25788.2
Incidence	Global	Female	All Ages	Number	1995	32254.7	40280.9	25481.5
Incidence	Global	Female	All Ages	Number	1996	32100.6	40192.8	25319.3
Incidence	Global	Female	All Ages	Number	1997	32014.4	39958.8	25199.8
Incidence	Global	Female	All Ages	Number	1998	31933.4	39847.2	25088.5
Incidence	Global	Female	All Ages	Number	1999	31903	39899.8	25032.5
Incidence	Global	Female	All Ages	Number	2000	31869	39996.9	24983.6
Incidence	Global	Female	All Ages	Number	2001	31819.9	39890.3	25016.1
Incidence	Global	Female	All Ages	Number	2002	31927.6	39980.1	25181
Incidence	Global	Female	All Ages	Number	2003	32123.7	40178.9	25425.3
Incidence	Global	Female	All Ages	Number	2004	32282	40326.7	25574.2
Incidence	Global	Female	All Ages	Number	2005	32429.7	40486	25693.5
Incidence	Global	Female	All Ages	Number	2006	32672.6	40801.8	25903
Incidence	Global	Female	All Ages	Number	2007	32990.4	41278.5	26149.4
Incidence	Global	Female	All Ages	Number	2008	33231.3	41682.2	26298.8
Incidence	Global	Female	All Ages	Number	2009	33333.4	41922.5	26340.4
Incidence	Global	Female	All Ages	Number	2010	33307.3	41984.6	26328.7
Incidence	Global	Female	All Ages	Number	2011	33275.9	42088.5	26319.4
Incidence	Global	Female	All Ages	Number	2012	33196	42048.9	26264.2
Incidence	Global	Female	All Ages	Number	2013	32905.2	41720	26004.1
Incidence	Global	Female	All Ages	Number	2014	32651.6	41405.4	25740
Incidence	Global	Female	All Ages	Number	2015	32804	41684.7	25798.8
Incidence	Global	Female	All Ages	Number	2016	34657.5	44383.4	26977.7
Incidence	Global	Female	All Ages	Number	2017	36080.4	46628.3	27774.1
Incidence	Global	Female	All Ages	Number	2018	35922.2	46489.3	27604.9
Incidence	Global	Female	All Ages	Number	2019	35856.5	46618.8	27466.8
Incidence	High-middle SDI	Female	All Ages	Number	1990	6453.68	8201.61	5046.05
Incidence	High-middle SDI	Female	All Ages	Number	1991	6091.32	7709.17	4771.71
Incidence	High-middle SDI	Female	All Ages	Number	1992	5717.36	7146.98	4506.76
Incidence	High-middle SDI	Female	All Ages	Number	1993	5437.36	6781.08	4324.04
Incidence	High-middle SDI	Female	All Ages	Number	1994	5236.25	6554.35	4158.48
Incidence	High-middle SDI	Female	All Ages	Number	1995	5061.84	6338.69	4015.67
Incidence	High-middle SDI	Female	All Ages	Number	1996	4939.93	6173.71	3915.06
Incidence	High-middle SDI	Female	All Ages	Number	1997	4845.3	6049.72	3840.52
Incidence	High-middle SDI	Female	All Ages	Number	1998	4757.71	5940.9	3766.22
Incidence	High-middle SDI	Female	All Ages	Number	1999	4700.45	5878.54	3720.66
Incidence	High-middle SDI	Female	All Ages	Number	2000	4659.94	5837.08	3665.06
Incidence	High-middle SDI	Female	All Ages	Number	2001	4625.25	5790.94	3636.05
Incidence	High-middle SDI	Female	All Ages	Number	2002	4632.89	5794.56	3639.24
Incidence	High-middle SDI	Female	All Ages	Number	2003	4666.79	5826.86	3662.26
Incidence	High-middle SDI	Female	All Ages	Number	2004	4671.14	5805.58	3663.53
Incidence	High-middle SDI	Female	All Ages	Number	2005	4643.2	5775.89	3638.22
Incidence	High-middle SDI	Female	All Ages	Number	2006	4671.13	5843.36	3629.47
Incidence	High-middle SDI	Female	All Ages	Number	2007	4762.39	5976.37	3671.82
Incidence	High-middle SDI	Female	All Ages	Number	2008	4827.67	6081.85	3685.57
Incidence	High-middle SDI	Female	All Ages	Number	2009	4826.08	6128.81	3660.6
Incidence	High-middle SDI	Female	All Ages	Number	2010	4787.05	6119.3	3616.85
Incidence	High-middle SDI	Female	All Ages	Number	2011	4790.18	6147.79	3627.62
Incidence	High-middle SDI	Female	All Ages	Number	2012	4791.11	6169.42	3645.84
Incidence	High-middle SDI	Female	All Ages	Number	2013	4713.21	6072.66	3602.68
Incidence	High-middle SDI	Female	All Ages	Number	2014	4652.88	5999.79	3570.57
Incidence	High-middle SDI	Female	All Ages	Number	2015	4712.88	6097.49	3619.15
Incidence	High-middle SDI	Female	All Ages	Number	2016	4901.86	6327.87	3730.73
Incidence	High-middle SDI	Female	All Ages	Number	2017	4924.12	6408.28	3662.31
Incidence	High-middle SDI	Female	All Ages	Number	2018	4797.18	6199.35	3557.78
Incidence	High-middle SDI	Female	All Ages	Number	2019	4647.5	6016.85	3443.5
Incidence	High SDI	Female	All Ages	Number	1990	4555.05	5610.1	3638.13
Incidence	High SDI	Female	All Ages	Number	1991	4434.38	5440.4	3568.64
Incidence	High SDI	Female	All Ages	Number	1992	4319.11	5279.3	3479.67
Incidence	High SDI	Female	All Ages	Number	1993	4220.14	5136.65	3389.54
Incidence	High SDI	Female	All Ages	Number	1994	4139.73	5020.71	3335.85
Incidence	High SDI	Female	All Ages	Number	1995	4093.69	4933.25	3304.07
Incidence	High SDI	Female	All Ages	Number	1996	4082.68	4916.5	3300.8
Incidence	High SDI	Female	All Ages	Number	1997	4077.15	4908.13	3301.38
Incidence	High SDI	Female	All Ages	Number	1998	4069.55	4917.04	3299.11
Incidence	High SDI	Female	All Ages	Number	1999	4090.08	4937.8	3318.21
Incidence	High SDI	Female	All Ages	Number	2000	4081.95	4935.64	3311.7
Incidence	High SDI	Female	All Ages	Number	2001	4000.59	4823	3231.82
Incidence	High SDI	Female	All Ages	Number	2002	3953.28	4745.79	3194.7
Incidence	High SDI	Female	All Ages	Number	2003	3918.18	4681.6	3199.62
Incidence	High SDI	Female	All Ages	Number	2004	3866.05	4606.43	3188.75
Incidence	High SDI	Female	All Ages	Number	2005	3867.05	4601.77	3210.02
Incidence	High SDI	Female	All Ages	Number	2006	3913.81	4647.96	3248.76
Incidence	High SDI	Female	All Ages	Number	2007	3928.95	4660.59	3271.64
Incidence	High SDI	Female	All Ages	Number	2008	3895.9	4621.64	3250.21
Incidence	High SDI	Female	All Ages	Number	2009	3853.89	4573.95	3231.17
Incidence	High SDI	Female	All Ages	Number	2010	3819.52	4534.34	3205.14
Incidence	High SDI	Female	All Ages	Number	2011	3790.9	4521.59	3162.15
Incidence	High SDI	Female	All Ages	Number	2012	3743.51	4477.16	3113.55
Incidence	High SDI	Female	All Ages	Number	2013	3692.28	4422.09	3062.13
Incidence	High SDI	Female	All Ages	Number	2014	3680.34	4428.69	3046.24
Incidence	High SDI	Female	All Ages	Number	2015	3673.72	4424.88	3026.65
Incidence	High SDI	Female	All Ages	Number	2016	3785.45	4588.77	3100.21
Incidence	High SDI	Female	All Ages	Number	2017	3901.26	4751.75	3117.36
Incidence	High SDI	Female	All Ages	Number	2018	3924.33	4808.67	3142.66
Incidence	High SDI	Female	All Ages	Number	2019	3932.63	4852.71	3121.32
Incidence	Low-middle SDI	Female	All Ages	Number	1990	8568.3	11077.2	6344.27
Incidence	Low-middle SDI	Female	All Ages	Number	1991	8244.91	10671.4	6191.51
Incidence	Low-middle SDI	Female	All Ages	Number	1992	7939.59	10217.3	6031.96
Incidence	Low-middle SDI	Female	All Ages	Number	1993	7679.37	9831.5	5859.9
Incidence	Low-middle SDI	Female	All Ages	Number	1994	7495	9535.34	5721.24
Incidence	Low-middle SDI	Female	All Ages	Number	1995	7408.22	9365.51	5654.95
Incidence	Low-middle SDI	Female	All Ages	Number	1996	7389	9340.49	5637.7
Incidence	Low-middle SDI	Female	All Ages	Number	1997	7381.5	9339.03	5630.19
Incidence	Low-middle SDI	Female	All Ages	Number	1998	7378.11	9351.73	5626.36
Incidence	Low-middle SDI	Female	All Ages	Number	1999	7377.6	9344.16	5631.17
Incidence	Low-middle SDI	Female	All Ages	Number	2000	7376.88	9335.26	5633.65
Incidence	Low-middle SDI	Female	All Ages	Number	2001	7391.64	9363.88	5656.65
Incidence	Low-middle SDI	Female	All Ages	Number	2002	7437.91	9402.83	5702.32
Incidence	Low-middle SDI	Female	All Ages	Number	2003	7504.24	9480.33	5749.19
Incidence	Low-middle SDI	Female	All Ages	Number	2004	7565.15	9576.22	5773.12
Incidence	Low-middle SDI	Female	All Ages	Number	2005	7597.79	9644.54	5827.29
Incidence	Low-middle SDI	Female	All Ages	Number	2006	7604.29	9646.19	5835.32
Incidence	Low-middle SDI	Female	All Ages	Number	2007	7599.14	9623.62	5844.26
Incidence	Low-middle SDI	Female	All Ages	Number	2008	7581.62	9606.53	5845.14
Incidence	Low-middle SDI	Female	All Ages	Number	2009	7549.85	9567.19	5836.2
Incidence	Low-middle SDI	Female	All Ages	Number	2010	7502.59	9511.01	5806.58
Incidence	Low-middle SDI	Female	All Ages	Number	2011	7447.24	9430.51	5770.54
Incidence	Low-middle SDI	Female	All Ages	Number	2012	7393.12	9356.59	5738.95
Incidence	Low-middle SDI	Female	All Ages	Number	2013	7328.51	9270.28	5697.59
Incidence	Low-middle SDI	Female	All Ages	Number	2014	7264.42	9222.13	5655.24
Incidence	Low-middle SDI	Female	All Ages	Number	2015	7242.85	9209.26	5647.68
Incidence	Low-middle SDI	Female	All Ages	Number	2016	7649.18	9881.64	5883.58
Incidence	Low-middle SDI	Female	All Ages	Number	2017	8002.49	10554.1	6070.48
Incidence	Low-middle SDI	Female	All Ages	Number	2018	7941.32	10406.6	5987.68
Incidence	Low-middle SDI	Female	All Ages	Number	2019	7913.89	10303.1	5943.33
Incidence	Low SDI	Female	All Ages	Number	1990	6131.04	8014.66	4468.26
Incidence	Low SDI	Female	All Ages	Number	1991	6074.51	7953.59	4477.9
Incidence	Low SDI	Female	All Ages	Number	1992	6048.21	7889.77	4498.15
Incidence	Low SDI	Female	All Ages	Number	1993	6023.49	7805.87	4511.12
Incidence	Low SDI	Female	All Ages	Number	1994	6029.54	7765.89	4543.05
Incidence	Low SDI	Female	All Ages	Number	1995	6101.11	7929.53	4612.5
Incidence	Low SDI	Female	All Ages	Number	1996	6214.41	8067.37	4698.19
Incidence	Low SDI	Female	All Ages	Number	1997	6329.35	8172.99	4781.08
Incidence	Low SDI	Female	All Ages	Number	1998	6431.38	8261.89	4850.71
Incidence	Low SDI	Female	All Ages	Number	1999	6527.73	8401.52	4908.31
Incidence	Low SDI	Female	All Ages	Number	2000	6632.68	8549.5	4974.34
Incidence	Low SDI	Female	All Ages	Number	2001	6763.33	8714.5	5086.34
Incidence	Low SDI	Female	All Ages	Number	2002	6921.97	8912.2	5210.9
Incidence	Low SDI	Female	All Ages	Number	2003	7079.68	9109.82	5323.95
Incidence	Low SDI	Female	All Ages	Number	2004	7232.71	9337.31	5455.52
Incidence	Low SDI	Female	All Ages	Number	2005	7376.27	9517.01	5579.57
Incidence	Low SDI	Female	All Ages	Number	2006	7506.22	9686.07	5665.48
Incidence	Low SDI	Female	All Ages	Number	2007	7646.55	9882.33	5756.97
Incidence	Low SDI	Female	All Ages	Number	2008	7789.99	10081.6	5850.87
Incidence	Low SDI	Female	All Ages	Number	2009	7922.61	10269.5	5948.59
Incidence	Low SDI	Female	All Ages	Number	2010	8039.02	10461	6039.68
Incidence	Low SDI	Female	All Ages	Number	2011	8129.1	10571.6	6090.32
Incidence	Low SDI	Female	All Ages	Number	2012	8203.8	10661.3	6160.8
Incidence	Low SDI	Female	All Ages	Number	2013	8270.49	10756.6	6204.16
Incidence	Low SDI	Female	All Ages	Number	2014	8330.83	10892.5	6244.42
Incidence	Low SDI	Female	All Ages	Number	2015	8408.54	11085	6310
Incidence	Low SDI	Female	All Ages	Number	2016	9065.2	12034.6	6694.18
Incidence	Low SDI	Female	All Ages	Number	2017	9729.2	13001.6	7072.79
Incidence	Low SDI	Female	All Ages	Number	2018	9854.13	13239.5	7161.31
Incidence	Low SDI	Female	All Ages	Number	2019	10009.7	13456.4	7256.05
Incidence	Middle SDI	Female	All Ages	Number	1990	11174.3	14458.1	8672.85
Incidence	Middle SDI	Female	All Ages	Number	1991	10743.5	13800.1	8369.61
Incidence	Middle SDI	Female	All Ages	Number	1992	10342.2	13261	8078.35
Incidence	Middle SDI	Female	All Ages	Number	1993	10006.2	12667.8	7850.52
Incidence	Middle SDI	Female	All Ages	Number	1994	9743.2	12206.9	7652.4
Incidence	Middle SDI	Female	All Ages	Number	1995	9563.82	11996.9	7503.93
Incidence	Middle SDI	Female	All Ages	Number	1996	9448.25	11862.2	7409.3
Incidence	Middle SDI	Female	All Ages	Number	1997	9354.32	11763.6	7350.65
Incidence	Middle SDI	Female	All Ages	Number	1998	9269.3	11683.8	7283.66
Incidence	Middle SDI	Female	All Ages	Number	1999	9179.36	11647.4	7193.93
Incidence	Middle SDI	Female	All Ages	Number	2000	9089.27	11600.7	7076.55
Incidence	Middle SDI	Female	All Ages	Number	2001	9010.42	11457	7006.49
Incidence	Middle SDI	Female	All Ages	Number	2002	8952.48	11336.2	6953.15
Incidence	Middle SDI	Female	All Ages	Number	2003	8925.32	11266.2	6942.52
Incidence	Middle SDI	Female	All Ages	Number	2004	8917.07	11262	6915.06
Incidence	Middle SDI	Female	All Ages	Number	2005	8915.14	11268.7	6913.84
Incidence	Middle SDI	Female	All Ages	Number	2006	8946.66	11355.7	6933.99
Incidence	Middle SDI	Female	All Ages	Number	2007	9022.48	11485.2	7007.52
Incidence	Middle SDI	Female	All Ages	Number	2008	9104.77	11628	7073.82
Incidence	Middle SDI	Female	All Ages	Number	2009	9149.52	11681.1	7100.62
Incidence	Middle SDI	Female	All Ages	Number	2010	9127.65	11642.3	7072.8
Incidence	Middle SDI	Female	All Ages	Number	2011	9087.13	11613	7048.36
Incidence	Middle SDI	Female	All Ages	Number	2012	9033.38	11574.1	6999.76
Incidence	Middle SDI	Female	All Ages	Number	2013	8870.04	11400.4	6865.47
Incidence	Middle SDI	Female	All Ages	Number	2014	8692.65	11153.7	6728.89
Incidence	Middle SDI	Female	All Ages	Number	2015	8735.64	11231.2	6772.26
Incidence	Middle SDI	Female	All Ages	Number	2016	9223.68	11876.5	7105.78
Incidence	Middle SDI	Female	All Ages	Number	2017	9489.38	12275.9	7285.36
Incidence	Middle SDI	Female	All Ages	Number	2018	9371.24	12143.4	7193.09
Incidence	Middle SDI	Female	All Ages	Number	2019	9318.84	12093.6	7062.97
