# Supplementary material for: Global, Regional, and National Burden and Trends of Down Syndrome From 1990 to 2019
Source: Front Genet. 2022 Jul 15;13:908482. doi: 10.3389/fgene.2022.908482 (PMC9337874; doi:10.3389/fgene.2022.908482)
Supplement: Supplementary file 6 [file Table5.XLSX]

## Sheet: Sheet1
Table S5. The ASRs of DS and SDI value in 21 regions from 1990 to 2019.
measure_name	location_name	sex_name	age_name	cause_name	metric_name	year	val	upper	lower	SDI
Incidence	Global	Both	Age-standardized	Down syndrome	Rate	1990	1.21712	1.55752	0.942057	0.51
Incidence	Global	Both	Age-standardized	Down syndrome	Rate	1991	1.18316	1.5028	0.917694	0.52
Incidence	Global	Both	Age-standardized	Down syndrome	Rate	1992	1.15225	1.46098	0.899736	0.52
Incidence	Global	Both	Age-standardized	Down syndrome	Rate	1993	1.12736	1.41543	0.889003	0.53
Incidence	Global	Both	Age-standardized	Down syndrome	Rate	1994	1.10907	1.38021	0.877718	0.53
Incidence	Global	Both	Age-standardized	Down syndrome	Rate	1995	1.09179	1.35656	0.867683	0.53
Incidence	Global	Both	Age-standardized	Down syndrome	Rate	1996	1.08393	1.34747	0.861373	0.54
Incidence	Global	Both	Age-standardized	Down syndrome	Rate	1997	1.08611	1.35134	0.860735	0.54
Incidence	Global	Both	Age-standardized	Down syndrome	Rate	1998	1.08766	1.35476	0.859602	0.55
Incidence	Global	Both	Age-standardized	Down syndrome	Rate	1999	1.09229	1.36289	0.861329	0.55
Incidence	Global	Both	Age-standardized	Down syndrome	Rate	2000	1.09108	1.36281	0.85878	0.56
Incidence	Global	Both	Age-standardized	Down syndrome	Rate	2001	1.08712	1.35844	0.857249	0.56
Incidence	Global	Both	Age-standardized	Down syndrome	Rate	2002	1.08994	1.36143	0.861398	0.57
Incidence	Global	Both	Age-standardized	Down syndrome	Rate	2003	1.09298	1.36492	0.865991	0.57
Incidence	Global	Both	Age-standardized	Down syndrome	Rate	2004	1.0965	1.36961	0.870855	0.58
Incidence	Global	Both	Age-standardized	Down syndrome	Rate	2005	1.0968	1.36883	0.873091	0.58
Incidence	Global	Both	Age-standardized	Down syndrome	Rate	2006	1.0958	1.36664	0.87412	0.59
Incidence	Global	Both	Age-standardized	Down syndrome	Rate	2007	1.09753	1.36953	0.875713	0.59
Incidence	Global	Both	Age-standardized	Down syndrome	Rate	2008	1.10063	1.37484	0.877378	0.6
Incidence	Global	Both	Age-standardized	Down syndrome	Rate	2009	1.10309	1.37981	0.878382	0.6
Incidence	Global	Both	Age-standardized	Down syndrome	Rate	2010	1.10224	1.38418	0.876726	0.61
Incidence	Global	Both	Age-standardized	Down syndrome	Rate	2011	1.09591	1.37836	0.870427	0.61
Incidence	Global	Both	Age-standardized	Down syndrome	Rate	2012	1.08696	1.37002	0.862738	0.62
Incidence	Global	Both	Age-standardized	Down syndrome	Rate	2013	1.07909	1.36192	0.854687	0.62
Incidence	Global	Both	Age-standardized	Down syndrome	Rate	2014	1.08056	1.36505	0.855942	0.63
Incidence	Global	Both	Age-standardized	Down syndrome	Rate	2015	1.07989	1.3683	0.853021	0.63
Incidence	Global	Both	Age-standardized	Down syndrome	Rate	2016	1.13564	1.45329	0.88534	0.64
Incidence	Global	Both	Age-standardized	Down syndrome	Rate	2017	1.20619	1.55236	0.933768	0.64
Incidence	Global	Both	Age-standardized	Down syndrome	Rate	2018	1.21686	1.57379	0.937262	0.65
Incidence	Global	Both	Age-standardized	Down syndrome	Rate	2019	1.21092	1.57069	0.928425	0.65
Incidence	East Asia	Both	Age-standardized	Down syndrome	Rate	1990	1.01551	1.34112	0.759228	0.45
Incidence	East Asia	Both	Age-standardized	Down syndrome	Rate	1991	0.996687	1.29766	0.759208	0.46
Incidence	East Asia	Both	Age-standardized	Down syndrome	Rate	1992	0.978754	1.25205	0.765517	0.46
Incidence	East Asia	Both	Age-standardized	Down syndrome	Rate	1993	0.965463	1.21683	0.768783	0.47
Incidence	East Asia	Both	Age-standardized	Down syndrome	Rate	1994	0.954828	1.19995	0.764511	0.48
Incidence	East Asia	Both	Age-standardized	Down syndrome	Rate	1995	0.910078	1.14481	0.72881	0.49
Incidence	East Asia	Both	Age-standardized	Down syndrome	Rate	1996	0.87887	1.10407	0.7047	0.5
Incidence	East Asia	Both	Age-standardized	Down syndrome	Rate	1997	0.882756	1.10715	0.706729	0.51
Incidence	East Asia	Both	Age-standardized	Down syndrome	Rate	1998	0.87717	1.10598	0.700045	0.52
Incidence	East Asia	Both	Age-standardized	Down syndrome	Rate	1999	0.888713	1.12904	0.708011	0.53
Incidence	East Asia	Both	Age-standardized	Down syndrome	Rate	2000	0.872228	1.11116	0.695083	0.54
Incidence	East Asia	Both	Age-standardized	Down syndrome	Rate	2001	0.844656	1.07489	0.673589	0.55
Incidence	East Asia	Both	Age-standardized	Down syndrome	Rate	2002	0.847879	1.07866	0.675781	0.55
Incidence	East Asia	Both	Age-standardized	Down syndrome	Rate	2003	0.847964	1.08156	0.675529	0.56
Incidence	East Asia	Both	Age-standardized	Down syndrome	Rate	2004	0.860604	1.09737	0.685221	0.57
Incidence	East Asia	Both	Age-standardized	Down syndrome	Rate	2005	0.86078	1.10055	0.683155	0.58
Incidence	East Asia	Both	Age-standardized	Down syndrome	Rate	2006	0.854583	1.09592	0.677143	0.59
Incidence	East Asia	Both	Age-standardized	Down syndrome	Rate	2007	0.869666	1.11553	0.686944	0.6
Incidence	East Asia	Both	Age-standardized	Down syndrome	Rate	2008	0.900286	1.16179	0.70747	0.61
Incidence	East Asia	Both	Age-standardized	Down syndrome	Rate	2009	0.928809	1.20488	0.719604	0.62
Incidence	East Asia	Both	Age-standardized	Down syndrome	Rate	2010	0.927663	1.20777	0.713995	0.63
Incidence	East Asia	Both	Age-standardized	Down syndrome	Rate	2011	0.899466	1.17346	0.688927	0.64
Incidence	East Asia	Both	Age-standardized	Down syndrome	Rate	2012	0.872902	1.14394	0.66716	0.64
Incidence	East Asia	Both	Age-standardized	Down syndrome	Rate	2013	0.84118	1.10882	0.641298	0.65
Incidence	East Asia	Both	Age-standardized	Down syndrome	Rate	2014	0.853545	1.1331	0.647658	0.66
Incidence	East Asia	Both	Age-standardized	Down syndrome	Rate	2015	0.863188	1.15239	0.652669	0.66
Incidence	East Asia	Both	Age-standardized	Down syndrome	Rate	2016	0.879003	1.17579	0.653414	0.67
Incidence	East Asia	Both	Age-standardized	Down syndrome	Rate	2017	0.943012	1.28575	0.683398	0.68
Incidence	East Asia	Both	Age-standardized	Down syndrome	Rate	2018	1.01406	1.38233	0.725441	0.68
Incidence	East Asia	Both	Age-standardized	Down syndrome	Rate	2019	1.1086	1.51503	0.776874	0.69
Incidence	Southeast Asia	Both	Age-standardized	Down syndrome	Rate	1990	1.09052	1.44183	0.817477	0.46
Incidence	Southeast Asia	Both	Age-standardized	Down syndrome	Rate	1991	1.06033	1.39008	0.803813	0.46
Incidence	Southeast Asia	Both	Age-standardized	Down syndrome	Rate	1992	1.0338	1.34139	0.787517	0.47
Incidence	Southeast Asia	Both	Age-standardized	Down syndrome	Rate	1993	1.01169	1.30402	0.773539	0.48
Incidence	Southeast Asia	Both	Age-standardized	Down syndrome	Rate	1994	0.995915	1.27835	0.762763	0.49
Incidence	Southeast Asia	Both	Age-standardized	Down syndrome	Rate	1995	0.988478	1.2689	0.757678	0.5
Incidence	Southeast Asia	Both	Age-standardized	Down syndrome	Rate	1996	0.987187	1.26782	0.754971	0.5
Incidence	Southeast Asia	Both	Age-standardized	Down syndrome	Rate	1997	0.988065	1.27062	0.753218	0.51
Incidence	Southeast Asia	Both	Age-standardized	Down syndrome	Rate	1998	0.990068	1.27431	0.753529	0.52
Incidence	Southeast Asia	Both	Age-standardized	Down syndrome	Rate	1999	0.992139	1.27836	0.754167	0.52
Incidence	Southeast Asia	Both	Age-standardized	Down syndrome	Rate	2000	0.993828	1.28088	0.755283	0.53
Incidence	Southeast Asia	Both	Age-standardized	Down syndrome	Rate	2001	0.995636	1.28466	0.756853	0.53
Incidence	Southeast Asia	Both	Age-standardized	Down syndrome	Rate	2002	0.997234	1.28718	0.760203	0.54
Incidence	Southeast Asia	Both	Age-standardized	Down syndrome	Rate	2003	0.998636	1.29287	0.762324	0.54
Incidence	Southeast Asia	Both	Age-standardized	Down syndrome	Rate	2004	0.999968	1.29269	0.761411	0.55
Incidence	Southeast Asia	Both	Age-standardized	Down syndrome	Rate	2005	1.00097	1.29418	0.759919	0.55
Incidence	Southeast Asia	Both	Age-standardized	Down syndrome	Rate	2006	1.00846	1.30548	0.766822	0.56
Incidence	Southeast Asia	Both	Age-standardized	Down syndrome	Rate	2007	1.02722	1.33136	0.783184	0.57
Incidence	Southeast Asia	Both	Age-standardized	Down syndrome	Rate	2008	1.05457	1.36886	0.802674	0.57
Incidence	Southeast Asia	Both	Age-standardized	Down syndrome	Rate	2009	1.0788	1.40189	0.822167	0.58
Incidence	Southeast Asia	Both	Age-standardized	Down syndrome	Rate	2010	1.08812	1.41559	0.829659	0.59
Incidence	Southeast Asia	Both	Age-standardized	Down syndrome	Rate	2011	1.08852	1.41771	0.825398	0.59
Incidence	Southeast Asia	Both	Age-standardized	Down syndrome	Rate	2012	1.08877	1.42029	0.822053	0.6
Incidence	Southeast Asia	Both	Age-standardized	Down syndrome	Rate	2013	1.0894	1.42414	0.819421	0.61
Incidence	Southeast Asia	Both	Age-standardized	Down syndrome	Rate	2014	1.09067	1.42891	0.820447	0.61
Incidence	Southeast Asia	Both	Age-standardized	Down syndrome	Rate	2015	1.09311	1.42406	0.822898	0.62
Incidence	Southeast Asia	Both	Age-standardized	Down syndrome	Rate	2016	1.14694	1.48549	0.873014	0.63
Incidence	Southeast Asia	Both	Age-standardized	Down syndrome	Rate	2017	1.20545	1.58255	0.909447	0.63
Incidence	Southeast Asia	Both	Age-standardized	Down syndrome	Rate	2018	1.21866	1.59866	0.919464	0.64
Incidence	Southeast Asia	Both	Age-standardized	Down syndrome	Rate	2019	1.22698	1.60458	0.925568	0.64
Incidence	Oceania	Both	Age-standardized	Down syndrome	Rate	1990	1.01854	1.35107	0.737029	0.38
Incidence	Oceania	Both	Age-standardized	Down syndrome	Rate	1991	0.991619	1.30078	0.722615	0.39
Incidence	Oceania	Both	Age-standardized	Down syndrome	Rate	1992	0.968478	1.25499	0.712295	0.39
Incidence	Oceania	Both	Age-standardized	Down syndrome	Rate	1993	0.950503	1.22692	0.703892	0.39
Incidence	Oceania	Both	Age-standardized	Down syndrome	Rate	1994	0.939368	1.20812	0.699564	0.39
Incidence	Oceania	Both	Age-standardized	Down syndrome	Rate	1995	0.93656	1.20431	0.698505	0.4
Incidence	Oceania	Both	Age-standardized	Down syndrome	Rate	1996	0.940689	1.20674	0.700232	0.4
Incidence	Oceania	Both	Age-standardized	Down syndrome	Rate	1997	0.948363	1.20779	0.703481	0.4
Incidence	Oceania	Both	Age-standardized	Down syndrome	Rate	1998	0.958528	1.21915	0.717124	0.41
Incidence	Oceania	Both	Age-standardized	Down syndrome	Rate	1999	0.968942	1.23574	0.726261	0.41
Incidence	Oceania	Both	Age-standardized	Down syndrome	Rate	2000	0.977909	1.24727	0.731369	0.41
Incidence	Oceania	Both	Age-standardized	Down syndrome	Rate	2001	0.986401	1.25373	0.736733	0.41
Incidence	Oceania	Both	Age-standardized	Down syndrome	Rate	2002	0.99547	1.25805	0.749571	0.41
Incidence	Oceania	Both	Age-standardized	Down syndrome	Rate	2003	1.0037	1.26642	0.753933	0.41
Incidence	Oceania	Both	Age-standardized	Down syndrome	Rate	2004	1.01058	1.27334	0.756976	0.42
Incidence	Oceania	Both	Age-standardized	Down syndrome	Rate	2005	1.01587	1.2853	0.762517	0.42
Incidence	Oceania	Both	Age-standardized	Down syndrome	Rate	2006	1.01999	1.28887	0.766937	0.42
Incidence	Oceania	Both	Age-standardized	Down syndrome	Rate	2007	1.02343	1.29236	0.774124	0.42
Incidence	Oceania	Both	Age-standardized	Down syndrome	Rate	2008	1.02656	1.29985	0.773469	0.42
Incidence	Oceania	Both	Age-standardized	Down syndrome	Rate	2009	1.02924	1.30105	0.778038	0.42
Incidence	Oceania	Both	Age-standardized	Down syndrome	Rate	2010	1.03082	1.30171	0.77763	0.43
Incidence	Oceania	Both	Age-standardized	Down syndrome	Rate	2011	1.03042	1.30125	0.777067	0.43
Incidence	Oceania	Both	Age-standardized	Down syndrome	Rate	2012	1.02889	1.3006	0.779569	0.43
Incidence	Oceania	Both	Age-standardized	Down syndrome	Rate	2013	1.02795	1.30274	0.782026	0.43
Incidence	Oceania	Both	Age-standardized	Down syndrome	Rate	2014	1.02766	1.3025	0.784169	0.44
Incidence	Oceania	Both	Age-standardized	Down syndrome	Rate	2015	1.02828	1.31188	0.779517	0.44
Incidence	Oceania	Both	Age-standardized	Down syndrome	Rate	2016	1.10208	1.41763	0.824119	0.44
Incidence	Oceania	Both	Age-standardized	Down syndrome	Rate	2017	1.18071	1.54398	0.859911	0.45
Incidence	Oceania	Both	Age-standardized	Down syndrome	Rate	2018	1.18951	1.55305	0.867785	0.45
Incidence	Oceania	Both	Age-standardized	Down syndrome	Rate	2019	1.19128	1.5597	0.862969	0.45
Incidence	Central Asia	Both	Age-standardized	Down syndrome	Rate	1990	0.99356	1.30116	0.736653	0.55
Incidence	Central Asia	Both	Age-standardized	Down syndrome	Rate	1991	0.975635	1.27271	0.730388	0.56
Incidence	Central Asia	Both	Age-standardized	Down syndrome	Rate	1992	0.961083	1.25288	0.725132	0.56
Incidence	Central Asia	Both	Age-standardized	Down syndrome	Rate	1993	0.948764	1.23417	0.717261	0.56
Incidence	Central Asia	Both	Age-standardized	Down syndrome	Rate	1994	0.940023	1.21231	0.711693	0.56
Incidence	Central Asia	Both	Age-standardized	Down syndrome	Rate	1995	0.935402	1.20512	0.70632	0.56
Incidence	Central Asia	Both	Age-standardized	Down syndrome	Rate	1996	0.93613	1.20831	0.710517	0.56
Incidence	Central Asia	Both	Age-standardized	Down syndrome	Rate	1997	0.939139	1.21077	0.714029	0.56
Incidence	Central Asia	Both	Age-standardized	Down syndrome	Rate	1998	0.942147	1.22035	0.716684	0.56
Incidence	Central Asia	Both	Age-standardized	Down syndrome	Rate	1999	0.944458	1.22844	0.718177	0.56
Incidence	Central Asia	Both	Age-standardized	Down syndrome	Rate	2000	0.946527	1.22627	0.71816	0.57
Incidence	Central Asia	Both	Age-standardized	Down syndrome	Rate	2001	0.949655	1.22605	0.727045	0.57
Incidence	Central Asia	Both	Age-standardized	Down syndrome	Rate	2002	0.952209	1.22371	0.729144	0.57
Incidence	Central Asia	Both	Age-standardized	Down syndrome	Rate	2003	0.95415	1.22329	0.723978	0.58
Incidence	Central Asia	Both	Age-standardized	Down syndrome	Rate	2004	0.955151	1.23426	0.730216	0.59
Incidence	Central Asia	Both	Age-standardized	Down syndrome	Rate	2005	0.954958	1.23342	0.729915	0.59
Incidence	Central Asia	Both	Age-standardized	Down syndrome	Rate	2006	0.954585	1.23159	0.730136	0.6
Incidence	Central Asia	Both	Age-standardized	Down syndrome	Rate	2007	0.954144	1.23029	0.730828	0.61
Incidence	Central Asia	Both	Age-standardized	Down syndrome	Rate	2008	0.953104	1.22459	0.732613	0.61
Incidence	Central Asia	Both	Age-standardized	Down syndrome	Rate	2009	0.951089	1.22013	0.730579	0.62
Incidence	Central Asia	Both	Age-standardized	Down syndrome	Rate	2010	0.946806	1.2132	0.72345	0.62
Incidence	Central Asia	Both	Age-standardized	Down syndrome	Rate	2011	0.937035	1.20742	0.715	0.63
Incidence	Central Asia	Both	Age-standardized	Down syndrome	Rate	2012	0.921417	1.19611	0.699141	0.63
Incidence	Central Asia	Both	Age-standardized	Down syndrome	Rate	2013	0.904219	1.17838	0.68395	0.64
Incidence	Central Asia	Both	Age-standardized	Down syndrome	Rate	2014	0.890564	1.16265	0.670553	0.64
Incidence	Central Asia	Both	Age-standardized	Down syndrome	Rate	2015	0.885342	1.16133	0.662487	0.65
Incidence	Central Asia	Both	Age-standardized	Down syndrome	Rate	2016	0.939593	1.23495	0.710792	0.65
Incidence	Central Asia	Both	Age-standardized	Down syndrome	Rate	2017	0.994848	1.31542	0.738547	0.66
Incidence	Central Asia	Both	Age-standardized	Down syndrome	Rate	2018	0.994816	1.32421	0.743076	0.66
Incidence	Central Asia	Both	Age-standardized	Down syndrome	Rate	2019	0.982212	1.32276	0.735171	0.66
Incidence	Central Europe	Both	Age-standardized	Down syndrome	Rate	1990	1.64768	2.1013	1.23492	0.64
Incidence	Central Europe	Both	Age-standardized	Down syndrome	Rate	1991	1.60077	2.04934	1.20469	0.65
Incidence	Central Europe	Both	Age-standardized	Down syndrome	Rate	1992	1.56914	2.01166	1.18404	0.65
Incidence	Central Europe	Both	Age-standardized	Down syndrome	Rate	1993	1.53515	1.96766	1.14896	0.66
Incidence	Central Europe	Both	Age-standardized	Down syndrome	Rate	1994	1.51499	1.9505	1.12656	0.67
Incidence	Central Europe	Both	Age-standardized	Down syndrome	Rate	1995	1.51616	1.96212	1.12834	0.67
Incidence	Central Europe	Both	Age-standardized	Down syndrome	Rate	1996	1.51649	1.95544	1.12824	0.68
Incidence	Central Europe	Both	Age-standardized	Down syndrome	Rate	1997	1.52422	1.96118	1.12988	0.68
Incidence	Central Europe	Both	Age-standardized	Down syndrome	Rate	1998	1.54018	1.98104	1.13599	0.69
Incidence	Central Europe	Both	Age-standardized	Down syndrome	Rate	1999	1.55997	2.00048	1.15009	0.7
Incidence	Central Europe	Both	Age-standardized	Down syndrome	Rate	2000	1.56268	2.00678	1.15175	0.7
Incidence	Central Europe	Both	Age-standardized	Down syndrome	Rate	2001	1.55784	1.9977	1.15038	0.71
Incidence	Central Europe	Both	Age-standardized	Down syndrome	Rate	2002	1.54648	1.96616	1.14653	0.72
Incidence	Central Europe	Both	Age-standardized	Down syndrome	Rate	2003	1.52741	1.94246	1.13886	0.72
Incidence	Central Europe	Both	Age-standardized	Down syndrome	Rate	2004	1.51214	1.92007	1.13277	0.73
Incidence	Central Europe	Both	Age-standardized	Down syndrome	Rate	2005	1.50244	1.90017	1.1267	0.73
Incidence	Central Europe	Both	Age-standardized	Down syndrome	Rate	2006	1.48843	1.89335	1.11817	0.74
Incidence	Central Europe	Both	Age-standardized	Down syndrome	Rate	2007	1.47217	1.87117	1.10707	0.74
Incidence	Central Europe	Both	Age-standardized	Down syndrome	Rate	2008	1.45812	1.85879	1.09724	0.75
Incidence	Central Europe	Both	Age-standardized	Down syndrome	Rate	2009	1.44151	1.84731	1.08226	0.75
Incidence	Central Europe	Both	Age-standardized	Down syndrome	Rate	2010	1.43397	1.83693	1.08022	0.76
Incidence	Central Europe	Both	Age-standardized	Down syndrome	Rate	2011	1.43135	1.82875	1.08077	0.76
Incidence	Central Europe	Both	Age-standardized	Down syndrome	Rate	2012	1.42039	1.81778	1.07468	0.76
Incidence	Central Europe	Both	Age-standardized	Down syndrome	Rate	2013	1.41668	1.81175	1.06366	0.77
Incidence	Central Europe	Both	Age-standardized	Down syndrome	Rate	2014	1.41799	1.81284	1.05731	0.77
Incidence	Central Europe	Both	Age-standardized	Down syndrome	Rate	2015	1.41903	1.82505	1.05332	0.78
Incidence	Central Europe	Both	Age-standardized	Down syndrome	Rate	2016	1.45961	1.87099	1.09002	0.78
Incidence	Central Europe	Both	Age-standardized	Down syndrome	Rate	2017	1.50979	1.93777	1.12441	0.78
Incidence	Central Europe	Both	Age-standardized	Down syndrome	Rate	2018	1.51576	1.95498	1.11987	0.79
Incidence	Central Europe	Both	Age-standardized	Down syndrome	Rate	2019	1.487	1.94493	1.07403	0.79
Incidence	Eastern Europe	Both	Age-standardized	Down syndrome	Rate	1990	1.89003	2.47734	1.39072	0.68
Incidence	Eastern Europe	Both	Age-standardized	Down syndrome	Rate	1991	1.83743	2.40223	1.36724	0.69
Incidence	Eastern Europe	Both	Age-standardized	Down syndrome	Rate	1992	1.76374	2.29609	1.32953	0.7
Incidence	Eastern Europe	Both	Age-standardized	Down syndrome	Rate	1993	1.72653	2.23994	1.30856	0.7
Incidence	Eastern Europe	Both	Age-standardized	Down syndrome	Rate	1994	1.70481	2.22142	1.28993	0.7
Incidence	Eastern Europe	Both	Age-standardized	Down syndrome	Rate	1995	1.67779	2.19001	1.26527	0.71
Incidence	Eastern Europe	Both	Age-standardized	Down syndrome	Rate	1996	1.67427	2.17777	1.26718	0.71
Incidence	Eastern Europe	Both	Age-standardized	Down syndrome	Rate	1997	1.68012	2.17758	1.27264	0.71
Incidence	Eastern Europe	Both	Age-standardized	Down syndrome	Rate	1998	1.67192	2.16878	1.26224	0.71
Incidence	Eastern Europe	Both	Age-standardized	Down syndrome	Rate	1999	1.67202	2.16827	1.25664	0.71
Incidence	Eastern Europe	Both	Age-standardized	Down syndrome	Rate	2000	1.68129	2.18436	1.25221	0.71
Incidence	Eastern Europe	Both	Age-standardized	Down syndrome	Rate	2001	1.67425	2.17748	1.24233	0.71
Incidence	Eastern Europe	Both	Age-standardized	Down syndrome	Rate	2002	1.68385	2.18598	1.24947	0.72
Incidence	Eastern Europe	Both	Age-standardized	Down syndrome	Rate	2003	1.69473	2.20442	1.2537	0.72
Incidence	Eastern Europe	Both	Age-standardized	Down syndrome	Rate	2004	1.70275	2.21795	1.25243	0.73
Incidence	Eastern Europe	Both	Age-standardized	Down syndrome	Rate	2005	1.70304	2.22109	1.24856	0.73
Incidence	Eastern Europe	Both	Age-standardized	Down syndrome	Rate	2006	1.71009	2.22441	1.25384	0.74
Incidence	Eastern Europe	Both	Age-standardized	Down syndrome	Rate	2007	1.70973	2.22108	1.24809	0.75
Incidence	Eastern Europe	Both	Age-standardized	Down syndrome	Rate	2008	1.70044	2.22326	1.24018	0.75
Incidence	Eastern Europe	Both	Age-standardized	Down syndrome	Rate	2009	1.6975	2.21973	1.23886	0.76
Incidence	Eastern Europe	Both	Age-standardized	Down syndrome	Rate	2010	1.68801	2.20807	1.23327	0.76
Incidence	Eastern Europe	Both	Age-standardized	Down syndrome	Rate	2011	1.67497	2.20038	1.22631	0.77
Incidence	Eastern Europe	Both	Age-standardized	Down syndrome	Rate	2012	1.64465	2.1721	1.20648	0.77
Incidence	Eastern Europe	Both	Age-standardized	Down syndrome	Rate	2013	1.61124	2.14089	1.18463	0.77
Incidence	Eastern Europe	Both	Age-standardized	Down syndrome	Rate	2014	1.58977	2.11269	1.16658	0.78
Incidence	Eastern Europe	Both	Age-standardized	Down syndrome	Rate	2015	1.57679	2.10543	1.1428	0.78
Incidence	Eastern Europe	Both	Age-standardized	Down syndrome	Rate	2016	1.64961	2.20503	1.20994	0.79
Incidence	Eastern Europe	Both	Age-standardized	Down syndrome	Rate	2017	1.71749	2.30683	1.25016	0.79
Incidence	Eastern Europe	Both	Age-standardized	Down syndrome	Rate	2018	1.63668	2.18459	1.19356	0.79
Incidence	Eastern Europe	Both	Age-standardized	Down syndrome	Rate	2019	1.43314	1.89302	1.05936	0.79
Incidence	High-income Asia Pacific	Both	Age-standardized	Down syndrome	Rate	1990	2.02763	2.59672	1.58732	0.77
Incidence	High-income Asia Pacific	Both	Age-standardized	Down syndrome	Rate	1991	1.98097	2.51534	1.55037	0.77
Incidence	High-income Asia Pacific	Both	Age-standardized	Down syndrome	Rate	1992	1.94041	2.4451	1.51513	0.78
Incidence	High-income Asia Pacific	Both	Age-standardized	Down syndrome	Rate	1993	1.90564	2.39154	1.48906	0.79
Incidence	High-income Asia Pacific	Both	Age-standardized	Down syndrome	Rate	1994	1.88066	2.35784	1.47037	0.79
Incidence	High-income Asia Pacific	Both	Age-standardized	Down syndrome	Rate	1995	1.8707	2.34148	1.45744	0.8
Incidence	High-income Asia Pacific	Both	Age-standardized	Down syndrome	Rate	1996	1.87107	2.32969	1.45755	0.8
Incidence	High-income Asia Pacific	Both	Age-standardized	Down syndrome	Rate	1997	1.87648	2.32949	1.45944	0.81
Incidence	High-income Asia Pacific	Both	Age-standardized	Down syndrome	Rate	1998	1.88327	2.3441	1.46092	0.81
Incidence	High-income Asia Pacific	Both	Age-standardized	Down syndrome	Rate	1999	1.90126	2.3687	1.47398	0.81
Incidence	High-income Asia Pacific	Both	Age-standardized	Down syndrome	Rate	2000	1.91136	2.37282	1.47635	0.82
Incidence	High-income Asia Pacific	Both	Age-standardized	Down syndrome	Rate	2001	1.92768	2.39313	1.48531	0.82
Incidence	High-income Asia Pacific	Both	Age-standardized	Down syndrome	Rate	2002	1.94735	2.42384	1.50189	0.82
Incidence	High-income Asia Pacific	Both	Age-standardized	Down syndrome	Rate	2003	1.95444	2.43626	1.50351	0.83
Incidence	High-income Asia Pacific	Both	Age-standardized	Down syndrome	Rate	2004	1.97623	2.46563	1.51789	0.83
Incidence	High-income Asia Pacific	Both	Age-standardized	Down syndrome	Rate	2005	1.99971	2.50071	1.53368	0.83
Incidence	High-income Asia Pacific	Both	Age-standardized	Down syndrome	Rate	2006	2.00793	2.50472	1.54181	0.84
Incidence	High-income Asia Pacific	Both	Age-standardized	Down syndrome	Rate	2007	2.01353	2.51151	1.55272	0.84
Incidence	High-income Asia Pacific	Both	Age-standardized	Down syndrome	Rate	2008	2.02719	2.52966	1.56742	0.84
Incidence	High-income Asia Pacific	Both	Age-standardized	Down syndrome	Rate	2009	2.02852	2.53183	1.56514	0.84
Incidence	High-income Asia Pacific	Both	Age-standardized	Down syndrome	Rate	2010	2.02973	2.53421	1.56265	0.85
Incidence	High-income Asia Pacific	Both	Age-standardized	Down syndrome	Rate	2011	2.01937	2.50892	1.55719	0.85
Incidence	High-income Asia Pacific	Both	Age-standardized	Down syndrome	Rate	2012	2.00826	2.50954	1.55266	0.85
Incidence	High-income Asia Pacific	Both	Age-standardized	Down syndrome	Rate	2013	1.98732	2.48684	1.53227	0.86
Incidence	High-income Asia Pacific	Both	Age-standardized	Down syndrome	Rate	2014	1.96406	2.45688	1.51354	0.86
Incidence	High-income Asia Pacific	Both	Age-standardized	Down syndrome	Rate	2015	1.95105	2.44962	1.50432	0.86
Incidence	High-income Asia Pacific	Both	Age-standardized	Down syndrome	Rate	2016	2.05933	2.58689	1.58897	0.87
Incidence	High-income Asia Pacific	Both	Age-standardized	Down syndrome	Rate	2017	2.17117	2.74444	1.67458	0.87
Incidence	High-income Asia Pacific	Both	Age-standardized	Down syndrome	Rate	2018	2.12168	2.66799	1.63752	0.87
Incidence	High-income Asia Pacific	Both	Age-standardized	Down syndrome	Rate	2019	1.99784	2.51085	1.53382	0.87
Incidence	Australasia	Both	Age-standardized	Down syndrome	Rate	1990	2.3956	2.96251	1.896	0.74
Incidence	Australasia	Both	Age-standardized	Down syndrome	Rate	1991	2.37134	2.90035	1.87588	0.75
Incidence	Australasia	Both	Age-standardized	Down syndrome	Rate	1992	2.3526	2.85126	1.8805	0.75
Incidence	Australasia	Both	Age-standardized	Down syndrome	Rate	1993	2.32591	2.80927	1.87279	0.75
Incidence	Australasia	Both	Age-standardized	Down syndrome	Rate	1994	2.31216	2.77465	1.86863	0.76
Incidence	Australasia	Both	Age-standardized	Down syndrome	Rate	1995	2.29121	2.76705	1.85992	0.76
Incidence	Australasia	Both	Age-standardized	Down syndrome	Rate	1996	2.27409	2.71455	1.85895	0.77
Incidence	Australasia	Both	Age-standardized	Down syndrome	Rate	1997	2.25181	2.6633	1.84864	0.77
Incidence	Australasia	Both	Age-standardized	Down syndrome	Rate	1998	2.23354	2.63012	1.83518	0.77
Incidence	Australasia	Both	Age-standardized	Down syndrome	Rate	1999	2.21653	2.60182	1.8256	0.78
Incidence	Australasia	Both	Age-standardized	Down syndrome	Rate	2000	2.18515	2.56051	1.80605	0.78
Incidence	Australasia	Both	Age-standardized	Down syndrome	Rate	2001	2.14987	2.50446	1.81924	0.79
Incidence	Australasia	Both	Age-standardized	Down syndrome	Rate	2002	2.12514	2.46609	1.82184	0.79
Incidence	Australasia	Both	Age-standardized	Down syndrome	Rate	2003	2.1044	2.43551	1.8212	0.79
Incidence	Australasia	Both	Age-standardized	Down syndrome	Rate	2004	2.06799	2.38102	1.80907	0.8
Incidence	Australasia	Both	Age-standardized	Down syndrome	Rate	2005	2.05524	2.36237	1.7935	0.8
Incidence	Australasia	Both	Age-standardized	Down syndrome	Rate	2006	2.0763	2.38235	1.8111	0.8
Incidence	Australasia	Both	Age-standardized	Down syndrome	Rate	2007	2.07968	2.38304	1.81285	0.8
Incidence	Australasia	Both	Age-standardized	Down syndrome	Rate	2008	2.07337	2.38029	1.80873	0.8
Incidence	Australasia	Both	Age-standardized	Down syndrome	Rate	2009	2.07983	2.39922	1.81031	0.81
Incidence	Australasia	Both	Age-standardized	Down syndrome	Rate	2010	2.08172	2.41259	1.79216	0.81
Incidence	Australasia	Both	Age-standardized	Down syndrome	Rate	2011	2.07424	2.38343	1.774	0.81
Incidence	Australasia	Both	Age-standardized	Down syndrome	Rate	2012	2.05247	2.37616	1.73891	0.82
Incidence	Australasia	Both	Age-standardized	Down syndrome	Rate	2013	2.01431	2.36701	1.67915	0.82
Incidence	Australasia	Both	Age-standardized	Down syndrome	Rate	2014	2.00125	2.38743	1.64185	0.83
Incidence	Australasia	Both	Age-standardized	Down syndrome	Rate	2015	2.00002	2.41482	1.62175	0.83
Incidence	Australasia	Both	Age-standardized	Down syndrome	Rate	2016	2.02132	2.4344	1.65655	0.83
Incidence	Australasia	Both	Age-standardized	Down syndrome	Rate	2017	2.05899	2.52193	1.68982	0.84
Incidence	Australasia	Both	Age-standardized	Down syndrome	Rate	2018	2.10347	2.61905	1.66144	0.84
Incidence	Australasia	Both	Age-standardized	Down syndrome	Rate	2019	2.16575	2.85428	1.56256	0.84
Incidence	Western Europe	Both	Age-standardized	Down syndrome	Rate	1990	2.06475	2.48091	1.69868	0.75
Incidence	Western Europe	Both	Age-standardized	Down syndrome	Rate	1991	2.05076	2.4463	1.69621	0.76
Incidence	Western Europe	Both	Age-standardized	Down syndrome	Rate	1992	2.03465	2.415	1.6839	0.76
Incidence	Western Europe	Both	Age-standardized	Down syndrome	Rate	1993	2.01687	2.39461	1.67788	0.77
Incidence	Western Europe	Both	Age-standardized	Down syndrome	Rate	1994	2.00588	2.36381	1.6751	0.77
Incidence	Western Europe	Both	Age-standardized	Down syndrome	Rate	1995	1.99408	2.34533	1.6611	0.78
Incidence	Western Europe	Both	Age-standardized	Down syndrome	Rate	1996	1.98173	2.32956	1.65719	0.78
Incidence	Western Europe	Both	Age-standardized	Down syndrome	Rate	1997	1.97091	2.31218	1.65356	0.78
Incidence	Western Europe	Both	Age-standardized	Down syndrome	Rate	1998	1.96054	2.29276	1.6503	0.78
Incidence	Western Europe	Both	Age-standardized	Down syndrome	Rate	1999	1.95183	2.27602	1.64736	0.79
Incidence	Western Europe	Both	Age-standardized	Down syndrome	Rate	2000	1.93803	2.26361	1.6438	0.79
Incidence	Western Europe	Both	Age-standardized	Down syndrome	Rate	2001	1.9179	2.24046	1.6332	0.79
Incidence	Western Europe	Both	Age-standardized	Down syndrome	Rate	2002	1.8996	2.215	1.62193	0.8
Incidence	Western Europe	Both	Age-standardized	Down syndrome	Rate	2003	1.88083	2.19199	1.61036	0.8
Incidence	Western Europe	Both	Age-standardized	Down syndrome	Rate	2004	1.86161	2.17315	1.58813	0.8
Incidence	Western Europe	Both	Age-standardized	Down syndrome	Rate	2005	1.85483	2.16727	1.58153	0.81
Incidence	Western Europe	Both	Age-standardized	Down syndrome	Rate	2006	1.85424	2.1637	1.5766	0.81
Incidence	Western Europe	Both	Age-standardized	Down syndrome	Rate	2007	1.85565	2.16468	1.57345	0.81
Incidence	Western Europe	Both	Age-standardized	Down syndrome	Rate	2008	1.85636	2.16274	1.57223	0.81
Incidence	Western Europe	Both	Age-standardized	Down syndrome	Rate	2009	1.85769	2.16822	1.568	0.82
Incidence	Western Europe	Both	Age-standardized	Down syndrome	Rate	2010	1.85938	2.17209	1.564	0.82
Incidence	Western Europe	Both	Age-standardized	Down syndrome	Rate	2011	1.85891	2.17598	1.56241	0.82
Incidence	Western Europe	Both	Age-standardized	Down syndrome	Rate	2012	1.85665	2.17909	1.55681	0.82
Incidence	Western Europe	Both	Age-standardized	Down syndrome	Rate	2013	1.85515	2.18596	1.55299	0.83
Incidence	Western Europe	Both	Age-standardized	Down syndrome	Rate	2014	1.85978	2.20137	1.55415	0.83
Incidence	Western Europe	Both	Age-standardized	Down syndrome	Rate	2015	1.86563	2.22785	1.5523	0.83
Incidence	Western Europe	Both	Age-standardized	Down syndrome	Rate	2016	1.9353	2.31398	1.59759	0.84
Incidence	Western Europe	Both	Age-standardized	Down syndrome	Rate	2017	2.01738	2.42476	1.65692	0.84
Incidence	Western Europe	Both	Age-standardized	Down syndrome	Rate	2018	2.06162	2.49562	1.6664	0.84
Incidence	Western Europe	Both	Age-standardized	Down syndrome	Rate	2019	2.10279	2.59942	1.66866	0.84
Incidence	Southern Latin America	Both	Age-standardized	Down syndrome	Rate	1990	2.33768	3.01393	1.83907	0.58
Incidence	Southern Latin America	Both	Age-standardized	Down syndrome	Rate	1991	2.2772	2.9014	1.80585	0.59
Incidence	Southern Latin America	Both	Age-standardized	Down syndrome	Rate	1992	2.22601	2.80357	1.79273	0.6
Incidence	Southern Latin America	Both	Age-standardized	Down syndrome	Rate	1993	2.19882	2.7604	1.79242	0.6
Incidence	Southern Latin America	Both	Age-standardized	Down syndrome	Rate	1994	2.17688	2.7134	1.77325	0.61
Incidence	Southern Latin America	Both	Age-standardized	Down syndrome	Rate	1995	2.16636	2.71469	1.75152	0.61
Incidence	Southern Latin America	Both	Age-standardized	Down syndrome	Rate	1996	2.18867	2.73018	1.77058	0.62
Incidence	Southern Latin America	Both	Age-standardized	Down syndrome	Rate	1997	2.22694	2.76744	1.81844	0.63
Incidence	Southern Latin America	Both	Age-standardized	Down syndrome	Rate	1998	2.26867	2.82469	1.8448	0.63
Incidence	Southern Latin America	Both	Age-standardized	Down syndrome	Rate	1999	2.30646	2.88047	1.87384	0.63
Incidence	Southern Latin America	Both	Age-standardized	Down syndrome	Rate	2000	2.33835	2.92743	1.88614	0.64
Incidence	Southern Latin America	Both	Age-standardized	Down syndrome	Rate	2001	2.41864	3.00015	1.96109	0.64
Incidence	Southern Latin America	Both	Age-standardized	Down syndrome	Rate	2002	2.53917	3.1245	2.05598	0.65
Incidence	Southern Latin America	Both	Age-standardized	Down syndrome	Rate	2003	2.68195	3.28278	2.15572	0.65
Incidence	Southern Latin America	Both	Age-standardized	Down syndrome	Rate	2004	2.81106	3.45538	2.23826	0.65
Incidence	Southern Latin America	Both	Age-standardized	Down syndrome	Rate	2005	2.85645	3.56592	2.25827	0.66
Incidence	Southern Latin America	Both	Age-standardized	Down syndrome	Rate	2006	2.86102	3.55463	2.2787	0.66
Incidence	Southern Latin America	Both	Age-standardized	Down syndrome	Rate	2007	2.86856	3.50798	2.27987	0.66
Incidence	Southern Latin America	Both	Age-standardized	Down syndrome	Rate	2008	2.85938	3.48258	2.2724	0.67
Incidence	Southern Latin America	Both	Age-standardized	Down syndrome	Rate	2009	2.84027	3.43418	2.2499	0.67
Incidence	Southern Latin America	Both	Age-standardized	Down syndrome	Rate	2010	2.84346	3.44065	2.25634	0.68
Incidence	Southern Latin America	Both	Age-standardized	Down syndrome	Rate	2011	2.83217	3.40708	2.2561	0.68
Incidence	Southern Latin America	Both	Age-standardized	Down syndrome	Rate	2012	2.81249	3.39048	2.24864	0.69
Incidence	Southern Latin America	Both	Age-standardized	Down syndrome	Rate	2013	2.7992	3.40248	2.23736	0.69
Incidence	Southern Latin America	Both	Age-standardized	Down syndrome	Rate	2014	2.78971	3.4307	2.21847	0.69
Incidence	Southern Latin America	Both	Age-standardized	Down syndrome	Rate	2015	2.76606	3.45549	2.19183	0.7
Incidence	Southern Latin America	Both	Age-standardized	Down syndrome	Rate	2016	2.79594	3.45095	2.21284	0.71
Incidence	Southern Latin America	Both	Age-standardized	Down syndrome	Rate	2017	2.84596	3.48838	2.24717	0.72
Incidence	Southern Latin America	Both	Age-standardized	Down syndrome	Rate	2018	2.76159	3.41926	2.17075	0.72
Incidence	Southern Latin America	Both	Age-standardized	Down syndrome	Rate	2019	2.53391	3.16578	2.01599	0.72
Incidence	High-income North America	Both	Age-standardized	Down syndrome	Rate	1990	1.43053	1.84923	1.06249	0.77
Incidence	High-income North America	Both	Age-standardized	Down syndrome	Rate	1991	1.42956	1.8432	1.08126	0.77
Incidence	High-income North America	Both	Age-standardized	Down syndrome	Rate	1992	1.42783	1.81969	1.09426	0.78
Incidence	High-income North America	Both	Age-standardized	Down syndrome	Rate	1993	1.42837	1.80076	1.10298	0.78
Incidence	High-income North America	Both	Age-standardized	Down syndrome	Rate	1994	1.43138	1.79174	1.10163	0.78
Incidence	High-income North America	Both	Age-standardized	Down syndrome	Rate	1995	1.4352	1.79479	1.10546	0.79
Incidence	High-income North America	Both	Age-standardized	Down syndrome	Rate	1996	1.44131	1.8033	1.11091	0.79
Incidence	High-income North America	Both	Age-standardized	Down syndrome	Rate	1997	1.45241	1.82092	1.11828	0.79
Incidence	High-income North America	Both	Age-standardized	Down syndrome	Rate	1998	1.46477	1.84358	1.12701	0.79
Incidence	High-income North America	Both	Age-standardized	Down syndrome	Rate	1999	1.47214	1.86045	1.13047	0.8
Incidence	High-income North America	Both	Age-standardized	Down syndrome	Rate	2000	1.47591	1.86996	1.13213	0.8
Incidence	High-income North America	Both	Age-standardized	Down syndrome	Rate	2001	1.46665	1.84338	1.13066	0.81
Incidence	High-income North America	Both	Age-standardized	Down syndrome	Rate	2002	1.44518	1.79224	1.13076	0.81
Incidence	High-income North America	Both	Age-standardized	Down syndrome	Rate	2003	1.41576	1.7248	1.12288	0.81
Incidence	High-income North America	Both	Age-standardized	Down syndrome	Rate	2004	1.38121	1.66357	1.11493	0.81
Incidence	High-income North America	Both	Age-standardized	Down syndrome	Rate	2005	1.3503	1.614	1.10361	0.82
Incidence	High-income North America	Both	Age-standardized	Down syndrome	Rate	2006	1.31073	1.54959	1.08526	0.81
Incidence	High-income North America	Both	Age-standardized	Down syndrome	Rate	2007	1.25683	1.46716	1.05401	0.82
Incidence	High-income North America	Both	Age-standardized	Down syndrome	Rate	2008	1.20248	1.38969	1.02263	0.82
Incidence	High-income North America	Both	Age-standardized	Down syndrome	Rate	2009	1.15778	1.33341	0.996533	0.83
Incidence	High-income North America	Both	Age-standardized	Down syndrome	Rate	2010	1.13586	1.3029	0.980441	0.83
Incidence	High-income North America	Both	Age-standardized	Down syndrome	Rate	2011	1.1306	1.30618	0.973599	0.84
Incidence	High-income North America	Both	Age-standardized	Down syndrome	Rate	2012	1.12329	1.29136	0.962975	0.84
Incidence	High-income North America	Both	Age-standardized	Down syndrome	Rate	2013	1.11608	1.27829	0.951957	0.84
Incidence	High-income North America	Both	Age-standardized	Down syndrome	Rate	2014	1.11082	1.27699	0.943312	0.85
Incidence	High-income North America	Both	Age-standardized	Down syndrome	Rate	2015	1.10753	1.27398	0.940693	0.85
Incidence	High-income North America	Both	Age-standardized	Down syndrome	Rate	2016	1.13401	1.31341	0.953273	0.85
Incidence	High-income North America	Both	Age-standardized	Down syndrome	Rate	2017	1.17905	1.38988	0.969304	0.86
Incidence	High-income North America	Both	Age-standardized	Down syndrome	Rate	2018	1.21198	1.44596	0.97959	0.86
Incidence	High-income North America	Both	Age-standardized	Down syndrome	Rate	2019	1.2462	1.50975	0.979658	0.86
Incidence	Caribbean	Both	Age-standardized	Down syndrome	Rate	1990	1.975	2.62672	1.48018	0.52
Incidence	Caribbean	Both	Age-standardized	Down syndrome	Rate	1991	1.92292	2.5236	1.46768	0.52
Incidence	Caribbean	Both	Age-standardized	Down syndrome	Rate	1992	1.87884	2.43732	1.45146	0.53
Incidence	Caribbean	Both	Age-standardized	Down syndrome	Rate	1993	1.84202	2.36837	1.43321	0.53
Incidence	Caribbean	Both	Age-standardized	Down syndrome	Rate	1994	1.82032	2.33873	1.43001	0.53
Incidence	Caribbean	Both	Age-standardized	Down syndrome	Rate	1995	1.81797	2.3384	1.43466	0.53
Incidence	Caribbean	Both	Age-standardized	Down syndrome	Rate	1996	1.83896	2.3649	1.44017	0.54
Incidence	Caribbean	Both	Age-standardized	Down syndrome	Rate	1997	1.87869	2.40549	1.46984	0.54
Incidence	Caribbean	Both	Age-standardized	Down syndrome	Rate	1998	1.92677	2.4666	1.52337	0.54
Incidence	Caribbean	Both	Age-standardized	Down syndrome	Rate	1999	1.9698	2.50299	1.55742	0.55
Incidence	Caribbean	Both	Age-standardized	Down syndrome	Rate	2000	2.00459	2.57257	1.59008	0.55
Incidence	Caribbean	Both	Age-standardized	Down syndrome	Rate	2001	2.03286	2.58295	1.61405	0.56
Incidence	Caribbean	Both	Age-standardized	Down syndrome	Rate	2002	2.05709	2.61087	1.64461	0.56
Incidence	Caribbean	Both	Age-standardized	Down syndrome	Rate	2003	2.08462	2.65388	1.66937	0.57
Incidence	Caribbean	Both	Age-standardized	Down syndrome	Rate	2004	2.11597	2.70803	1.69937	0.57
Incidence	Caribbean	Both	Age-standardized	Down syndrome	Rate	2005	2.13843	2.74383	1.71299	0.58
Incidence	Caribbean	Both	Age-standardized	Down syndrome	Rate	2006	2.15779	2.77459	1.72183	0.59
Incidence	Caribbean	Both	Age-standardized	Down syndrome	Rate	2007	2.17632	2.81726	1.72871	0.59
Incidence	Caribbean	Both	Age-standardized	Down syndrome	Rate	2008	2.18454	2.8425	1.72888	0.59
Incidence	Caribbean	Both	Age-standardized	Down syndrome	Rate	2009	2.18827	2.86114	1.71411	0.59
Incidence	Caribbean	Both	Age-standardized	Down syndrome	Rate	2010	2.19459	2.89087	1.71606	0.6
Incidence	Caribbean	Both	Age-standardized	Down syndrome	Rate	2011	2.18392	2.88482	1.6973	0.6
Incidence	Caribbean	Both	Age-standardized	Down syndrome	Rate	2012	2.15565	2.8446	1.68106	0.61
Incidence	Caribbean	Both	Age-standardized	Down syndrome	Rate	2013	2.12786	2.81967	1.6546	0.61
Incidence	Caribbean	Both	Age-standardized	Down syndrome	Rate	2014	2.10839	2.79949	1.62825	0.61
Incidence	Caribbean	Both	Age-standardized	Down syndrome	Rate	2015	2.10747	2.81226	1.61897	0.62
Incidence	Caribbean	Both	Age-standardized	Down syndrome	Rate	2016	2.26656	3.02746	1.73483	0.62
Incidence	Caribbean	Both	Age-standardized	Down syndrome	Rate	2017	2.43239	3.25898	1.82665	0.63
Incidence	Caribbean	Both	Age-standardized	Down syndrome	Rate	2018	2.43758	3.29313	1.82555	0.63
Incidence	Caribbean	Both	Age-standardized	Down syndrome	Rate	2019	2.40904	3.29868	1.784	0.63
Incidence	Andean Latin America	Both	Age-standardized	Down syndrome	Rate	1990	1.21505	1.55713	0.942264	0.49
Incidence	Andean Latin America	Both	Age-standardized	Down syndrome	Rate	1991	1.20646	1.53027	0.950756	0.49
Incidence	Andean Latin America	Both	Age-standardized	Down syndrome	Rate	1992	1.19826	1.50385	0.949973	0.5
Incidence	Andean Latin America	Both	Age-standardized	Down syndrome	Rate	1993	1.19025	1.4803	0.949177	0.5
Incidence	Andean Latin America	Both	Age-standardized	Down syndrome	Rate	1994	1.1856	1.46672	0.950733	0.5
Incidence	Andean Latin America	Both	Age-standardized	Down syndrome	Rate	1995	1.18212	1.45726	0.945849	0.51
Incidence	Andean Latin America	Both	Age-standardized	Down syndrome	Rate	1996	1.18177	1.46278	0.951429	0.51
Incidence	Andean Latin America	Both	Age-standardized	Down syndrome	Rate	1997	1.18486	1.46203	0.956993	0.52
Incidence	Andean Latin America	Both	Age-standardized	Down syndrome	Rate	1998	1.1891	1.46225	0.962469	0.52
Incidence	Andean Latin America	Both	Age-standardized	Down syndrome	Rate	1999	1.1936	1.46567	0.963978	0.53
Incidence	Andean Latin America	Both	Age-standardized	Down syndrome	Rate	2000	1.19704	1.46792	0.970411	0.53
Incidence	Andean Latin America	Both	Age-standardized	Down syndrome	Rate	2001	1.20007	1.47294	0.976313	0.54
Incidence	Andean Latin America	Both	Age-standardized	Down syndrome	Rate	2002	1.20494	1.48348	0.978692	0.54
Incidence	Andean Latin America	Both	Age-standardized	Down syndrome	Rate	2003	1.21016	1.4932	0.981975	0.55
Incidence	Andean Latin America	Both	Age-standardized	Down syndrome	Rate	2004	1.21252	1.49949	0.982317	0.55
Incidence	Andean Latin America	Both	Age-standardized	Down syndrome	Rate	2005	1.21041	1.50103	0.978068	0.56
Incidence	Andean Latin America	Both	Age-standardized	Down syndrome	Rate	2006	1.20137	1.48689	0.975839	0.56
Incidence	Andean Latin America	Both	Age-standardized	Down syndrome	Rate	2007	1.1859	1.46005	0.96914	0.57
Incidence	Andean Latin America	Both	Age-standardized	Down syndrome	Rate	2008	1.16715	1.43421	0.952132	0.58
Incidence	Andean Latin America	Both	Age-standardized	Down syndrome	Rate	2009	1.14845	1.40958	0.93308	0.58
Incidence	Andean Latin America	Both	Age-standardized	Down syndrome	Rate	2010	1.13247	1.40406	0.919079	0.59
Incidence	Andean Latin America	Both	Age-standardized	Down syndrome	Rate	2011	1.11672	1.38077	0.902569	0.59
Incidence	Andean Latin America	Both	Age-standardized	Down syndrome	Rate	2012	1.09889	1.35272	0.889172	0.6
Incidence	Andean Latin America	Both	Age-standardized	Down syndrome	Rate	2013	1.0809	1.3299	0.875501	0.6
Incidence	Andean Latin America	Both	Age-standardized	Down syndrome	Rate	2014	1.07118	1.31908	0.865937	0.61
Incidence	Andean Latin America	Both	Age-standardized	Down syndrome	Rate	2015	1.06925	1.31806	0.860927	0.61
Incidence	Andean Latin America	Both	Age-standardized	Down syndrome	Rate	2016	1.09379	1.36182	0.875523	0.62
Incidence	Andean Latin America	Both	Age-standardized	Down syndrome	Rate	2017	1.11582	1.44461	0.887459	0.62
Incidence	Andean Latin America	Both	Age-standardized	Down syndrome	Rate	2018	1.12472	1.45013	0.885723	0.63
Incidence	Andean Latin America	Both	Age-standardized	Down syndrome	Rate	2019	1.13038	1.44426	0.882529	0.63
Incidence	Central Latin America	Both	Age-standardized	Down syndrome	Rate	1990	1.63004	2.0827	1.28416	0.49
Incidence	Central Latin America	Both	Age-standardized	Down syndrome	Rate	1991	1.5961	2.02294	1.2625	0.49
Incidence	Central Latin America	Both	Age-standardized	Down syndrome	Rate	1992	1.56684	1.97571	1.23755	0.5
Incidence	Central Latin America	Both	Age-standardized	Down syndrome	Rate	1993	1.5351	1.92898	1.20628	0.5
Incidence	Central Latin America	Both	Age-standardized	Down syndrome	Rate	1994	1.5175	1.92055	1.19789	0.51
Incidence	Central Latin America	Both	Age-standardized	Down syndrome	Rate	1995	1.51496	1.92537	1.201	0.51
Incidence	Central Latin America	Both	Age-standardized	Down syndrome	Rate	1996	1.51814	1.92627	1.20603	0.52
Incidence	Central Latin America	Both	Age-standardized	Down syndrome	Rate	1997	1.52741	1.93104	1.20537	0.52
Incidence	Central Latin America	Both	Age-standardized	Down syndrome	Rate	1998	1.5397	1.94172	1.21139	0.53
Incidence	Central Latin America	Both	Age-standardized	Down syndrome	Rate	1999	1.55185	1.96652	1.21422	0.53
Incidence	Central Latin America	Both	Age-standardized	Down syndrome	Rate	2000	1.56624	1.99032	1.2141	0.54
Incidence	Central Latin America	Both	Age-standardized	Down syndrome	Rate	2001	1.58524	2.00293	1.23796	0.54
Incidence	Central Latin America	Both	Age-standardized	Down syndrome	Rate	2002	1.59858	2.00505	1.25901	0.55
Incidence	Central Latin America	Both	Age-standardized	Down syndrome	Rate	2003	1.60998	2.01118	1.2717	0.55
Incidence	Central Latin America	Both	Age-standardized	Down syndrome	Rate	2004	1.62434	2.02513	1.28292	0.55
Incidence	Central Latin America	Both	Age-standardized	Down syndrome	Rate	2005	1.63403	2.03699	1.28684	0.56
Incidence	Central Latin America	Both	Age-standardized	Down syndrome	Rate	2006	1.6308	2.02949	1.28774	0.56
Incidence	Central Latin America	Both	Age-standardized	Down syndrome	Rate	2007	1.6151	2.01546	1.27459	0.57
Incidence	Central Latin America	Both	Age-standardized	Down syndrome	Rate	2008	1.59449	1.99648	1.26099	0.58
Incidence	Central Latin America	Both	Age-standardized	Down syndrome	Rate	2009	1.57515	1.97125	1.2478	0.58
Incidence	Central Latin America	Both	Age-standardized	Down syndrome	Rate	2010	1.56049	1.95794	1.2371	0.58
Incidence	Central Latin America	Both	Age-standardized	Down syndrome	Rate	2011	1.54207	1.93895	1.22478	0.59
Incidence	Central Latin America	Both	Age-standardized	Down syndrome	Rate	2012	1.52191	1.928	1.20774	0.59
Incidence	Central Latin America	Both	Age-standardized	Down syndrome	Rate	2013	1.50087	1.90487	1.19261	0.6
Incidence	Central Latin America	Both	Age-standardized	Down syndrome	Rate	2014	1.48352	1.88829	1.17798	0.6
Incidence	Central Latin America	Both	Age-standardized	Down syndrome	Rate	2015	1.47899	1.88489	1.17362	0.61
Incidence	Central Latin America	Both	Age-standardized	Down syndrome	Rate	2016	1.579	1.98886	1.23144	0.61
Incidence	Central Latin America	Both	Age-standardized	Down syndrome	Rate	2017	1.67684	2.12521	1.29252	0.62
Incidence	Central Latin America	Both	Age-standardized	Down syndrome	Rate	2018	1.63721	2.08942	1.25974	0.62
Incidence	Central Latin America	Both	Age-standardized	Down syndrome	Rate	2019	1.52706	1.95541	1.16038	0.63
Incidence	Tropical Latin America	Both	Age-standardized	Down syndrome	Rate	1990	2.15747	2.79967	1.70341	0.49
Incidence	Tropical Latin America	Both	Age-standardized	Down syndrome	Rate	1991	2.09103	2.67824	1.66976	0.49
Incidence	Tropical Latin America	Both	Age-standardized	Down syndrome	Rate	1992	2.03188	2.57465	1.63834	0.5
Incidence	Tropical Latin America	Both	Age-standardized	Down syndrome	Rate	1993	1.98263	2.50061	1.62017	0.5
Incidence	Tropical Latin America	Both	Age-standardized	Down syndrome	Rate	1994	1.9452	2.4433	1.59358	0.51
Incidence	Tropical Latin America	Both	Age-standardized	Down syndrome	Rate	1995	1.92237	2.41162	1.57211	0.51
Incidence	Tropical Latin America	Both	Age-standardized	Down syndrome	Rate	1996	1.91217	2.39925	1.56562	0.52
Incidence	Tropical Latin America	Both	Age-standardized	Down syndrome	Rate	1997	1.90999	2.39496	1.56414	0.52
Incidence	Tropical Latin America	Both	Age-standardized	Down syndrome	Rate	1998	1.91274	2.39698	1.56015	0.53
Incidence	Tropical Latin America	Both	Age-standardized	Down syndrome	Rate	1999	1.91704	2.40167	1.55621	0.53
Incidence	Tropical Latin America	Both	Age-standardized	Down syndrome	Rate	2000	1.91935	2.40672	1.55704	0.54
Incidence	Tropical Latin America	Both	Age-standardized	Down syndrome	Rate	2001	1.91956	2.39869	1.55679	0.54
Incidence	Tropical Latin America	Both	Age-standardized	Down syndrome	Rate	2002	1.91671	2.39622	1.55221	0.55
Incidence	Tropical Latin America	Both	Age-standardized	Down syndrome	Rate	2003	1.9108	2.38538	1.54784	0.55
Incidence	Tropical Latin America	Both	Age-standardized	Down syndrome	Rate	2004	1.90113	2.37011	1.53752	0.56
Incidence	Tropical Latin America	Both	Age-standardized	Down syndrome	Rate	2005	1.88873	2.35358	1.52082	0.56
Incidence	Tropical Latin America	Both	Age-standardized	Down syndrome	Rate	2006	1.86554	2.31988	1.50424	0.57
Incidence	Tropical Latin America	Both	Age-standardized	Down syndrome	Rate	2007	1.83074	2.28369	1.47263	0.57
Incidence	Tropical Latin America	Both	Age-standardized	Down syndrome	Rate	2008	1.79292	2.2442	1.43874	0.58
Incidence	Tropical Latin America	Both	Age-standardized	Down syndrome	Rate	2009	1.76138	2.19792	1.41109	0.58
Incidence	Tropical Latin America	Both	Age-standardized	Down syndrome	Rate	2010	1.74356	2.17718	1.39631	0.59
Incidence	Tropical Latin America	Both	Age-standardized	Down syndrome	Rate	2011	1.73531	2.17526	1.39843	0.6
Incidence	Tropical Latin America	Both	Age-standardized	Down syndrome	Rate	2012	1.72757	2.16374	1.39759	0.6
Incidence	Tropical Latin America	Both	Age-standardized	Down syndrome	Rate	2013	1.72241	2.1555	1.39249	0.61
Incidence	Tropical Latin America	Both	Age-standardized	Down syndrome	Rate	2014	1.72187	2.15266	1.39475	0.62
Incidence	Tropical Latin America	Both	Age-standardized	Down syndrome	Rate	2015	1.7282	2.16013	1.40495	0.62
Incidence	Tropical Latin America	Both	Age-standardized	Down syndrome	Rate	2016	1.81347	2.29933	1.44959	0.63
Incidence	Tropical Latin America	Both	Age-standardized	Down syndrome	Rate	2017	1.90973	2.45233	1.4833	0.63
Incidence	Tropical Latin America	Both	Age-standardized	Down syndrome	Rate	2018	1.93781	2.47053	1.51098	0.64
Incidence	Tropical Latin America	Both	Age-standardized	Down syndrome	Rate	2019	1.9491	2.46914	1.51773	0.64
Incidence	North Africa and Middle East	Both	Age-standardized	Down syndrome	Rate	1990	2.15685	2.77702	1.62942	0.41
Incidence	North Africa and Middle East	Both	Age-standardized	Down syndrome	Rate	1991	2.09338	2.67057	1.57944	0.42
Incidence	North Africa and Middle East	Both	Age-standardized	Down syndrome	Rate	1992	2.04289	2.60183	1.55562	0.43
Incidence	North Africa and Middle East	Both	Age-standardized	Down syndrome	Rate	1993	2.01662	2.5606	1.54853	0.44
Incidence	North Africa and Middle East	Both	Age-standardized	Down syndrome	Rate	1994	1.99746	2.53296	1.53587	0.45
Incidence	North Africa and Middle East	Both	Age-standardized	Down syndrome	Rate	1995	1.98489	2.51742	1.52851	0.46
Incidence	North Africa and Middle East	Both	Age-standardized	Down syndrome	Rate	1996	1.98355	2.51442	1.52731	0.47
Incidence	North Africa and Middle East	Both	Age-standardized	Down syndrome	Rate	1997	1.99208	2.53907	1.53499	0.48
Incidence	North Africa and Middle East	Both	Age-standardized	Down syndrome	Rate	1998	2.00538	2.57806	1.5459	0.49
Incidence	North Africa and Middle East	Both	Age-standardized	Down syndrome	Rate	1999	2.01422	2.60217	1.55335	0.5
Incidence	North Africa and Middle East	Both	Age-standardized	Down syndrome	Rate	2000	2.01651	2.61384	1.55501	0.51
Incidence	North Africa and Middle East	Both	Age-standardized	Down syndrome	Rate	2001	2.01595	2.62181	1.55751	0.52
Incidence	North Africa and Middle East	Both	Age-standardized	Down syndrome	Rate	2002	2.0178	2.62515	1.56062	0.52
Incidence	North Africa and Middle East	Both	Age-standardized	Down syndrome	Rate	2003	2.02491	2.63729	1.56653	0.53
Incidence	North Africa and Middle East	Both	Age-standardized	Down syndrome	Rate	2004	2.02921	2.64804	1.57098	0.54
Incidence	North Africa and Middle East	Both	Age-standardized	Down syndrome	Rate	2005	2.03093	2.64756	1.57068	0.55
Incidence	North Africa and Middle East	Both	Age-standardized	Down syndrome	Rate	2006	2.02606	2.63929	1.56235	0.56
Incidence	North Africa and Middle East	Both	Age-standardized	Down syndrome	Rate	2007	2.00962	2.62726	1.54785	0.57
Incidence	North Africa and Middle East	Both	Age-standardized	Down syndrome	Rate	2008	1.99398	2.6072	1.53699	0.58
Incidence	North Africa and Middle East	Both	Age-standardized	Down syndrome	Rate	2009	1.9838	2.58889	1.52739	0.59
Incidence	North Africa and Middle East	Both	Age-standardized	Down syndrome	Rate	2010	1.9761	2.57615	1.51806	0.6
Incidence	North Africa and Middle East	Both	Age-standardized	Down syndrome	Rate	2011	1.96853	2.57417	1.51803	0.6
Incidence	North Africa and Middle East	Both	Age-standardized	Down syndrome	Rate	2012	1.95728	2.56843	1.50867	0.61
Incidence	North Africa and Middle East	Both	Age-standardized	Down syndrome	Rate	2013	1.94822	2.56585	1.50145	0.62
Incidence	North Africa and Middle East	Both	Age-standardized	Down syndrome	Rate	2014	1.94527	2.56451	1.49639	0.63
Incidence	North Africa and Middle East	Both	Age-standardized	Down syndrome	Rate	2015	1.94531	2.56954	1.49484	0.63
Incidence	North Africa and Middle East	Both	Age-standardized	Down syndrome	Rate	2016	2.09029	2.78757	1.57014	0.64
Incidence	North Africa and Middle East	Both	Age-standardized	Down syndrome	Rate	2017	2.2443	3.05908	1.6531	0.65
Incidence	North Africa and Middle East	Both	Age-standardized	Down syndrome	Rate	2018	2.25072	3.07492	1.66477	0.65
Incidence	North Africa and Middle East	Both	Age-standardized	Down syndrome	Rate	2019	2.22535	3.02096	1.64367	0.66
Incidence	South Asia	Both	Age-standardized	Down syndrome	Rate	1990	0.76763	1.01311	0.56848	0.31
Incidence	South Asia	Both	Age-standardized	Down syndrome	Rate	1991	0.733731	0.964549	0.546505	0.32
Incidence	South Asia	Both	Age-standardized	Down syndrome	Rate	1992	0.702624	0.91654	0.523981	0.33
Incidence	South Asia	Both	Age-standardized	Down syndrome	Rate	1993	0.676112	0.880976	0.503611	0.33
Incidence	South Asia	Both	Age-standardized	Down syndrome	Rate	1994	0.656694	0.852324	0.492292	0.34
Incidence	South Asia	Both	Age-standardized	Down syndrome	Rate	1995	0.64678	0.831807	0.48669	0.34
Incidence	South Asia	Both	Age-standardized	Down syndrome	Rate	1996	0.642945	0.828476	0.483796	0.35
Incidence	South Asia	Both	Age-standardized	Down syndrome	Rate	1997	0.640353	0.827367	0.482059	0.36
Incidence	South Asia	Both	Age-standardized	Down syndrome	Rate	1998	0.638988	0.826351	0.481558	0.36
Incidence	South Asia	Both	Age-standardized	Down syndrome	Rate	1999	0.638398	0.826789	0.480753	0.37
Incidence	South Asia	Both	Age-standardized	Down syndrome	Rate	2000	0.638249	0.827715	0.479783	0.38
Incidence	South Asia	Both	Age-standardized	Down syndrome	Rate	2001	0.640207	0.832215	0.480262	0.39
Incidence	South Asia	Both	Age-standardized	Down syndrome	Rate	2002	0.646309	0.84198	0.484051	0.39
Incidence	South Asia	Both	Age-standardized	Down syndrome	Rate	2003	0.654605	0.849823	0.493303	0.4
Incidence	South Asia	Both	Age-standardized	Down syndrome	Rate	2004	0.661852	0.859143	0.501934	0.41
Incidence	South Asia	Both	Age-standardized	Down syndrome	Rate	2005	0.666324	0.862469	0.505908	0.41
Incidence	South Asia	Both	Age-standardized	Down syndrome	Rate	2006	0.669078	0.865966	0.508507	0.42
Incidence	South Asia	Both	Age-standardized	Down syndrome	Rate	2007	0.672116	0.871436	0.511442	0.43
Incidence	South Asia	Both	Age-standardized	Down syndrome	Rate	2008	0.675119	0.871105	0.513234	0.44
Incidence	South Asia	Both	Age-standardized	Down syndrome	Rate	2009	0.67782	0.870798	0.514778	0.45
Incidence	South Asia	Both	Age-standardized	Down syndrome	Rate	2010	0.680142	0.873859	0.51725	0.46
Incidence	South Asia	Both	Age-standardized	Down syndrome	Rate	2011	0.681641	0.877491	0.518244	0.47
Incidence	South Asia	Both	Age-standardized	Down syndrome	Rate	2012	0.683261	0.881587	0.5206	0.48
Incidence	South Asia	Both	Age-standardized	Down syndrome	Rate	2013	0.685902	0.890278	0.523207	0.49
Incidence	South Asia	Both	Age-standardized	Down syndrome	Rate	2014	0.689663	0.89874	0.524285	0.5
Incidence	South Asia	Both	Age-standardized	Down syndrome	Rate	2015	0.695634	0.909973	0.527006	0.51
Incidence	South Asia	Both	Age-standardized	Down syndrome	Rate	2016	0.752619	0.984033	0.566081	0.52
Incidence	South Asia	Both	Age-standardized	Down syndrome	Rate	2017	0.809669	1.07086	0.593513	0.53
Incidence	South Asia	Both	Age-standardized	Down syndrome	Rate	2018	0.809386	1.06707	0.60214	0.54
Incidence	South Asia	Both	Age-standardized	Down syndrome	Rate	2019	0.792084	1.0412	0.590852	0.54
Incidence	Central Sub-Saharan Africa	Both	Age-standardized	Down syndrome	Rate	1990	1.18442	1.54855	0.882944	0.27
Incidence	Central Sub-Saharan Africa	Both	Age-standardized	Down syndrome	Rate	1991	1.15859	1.51058	0.866684	0.27
Incidence	Central Sub-Saharan Africa	Both	Age-standardized	Down syndrome	Rate	1992	1.13565	1.47808	0.853749	0.28
Incidence	Central Sub-Saharan Africa	Both	Age-standardized	Down syndrome	Rate	1993	1.11715	1.45136	0.842015	0.28
Incidence	Central Sub-Saharan Africa	Both	Age-standardized	Down syndrome	Rate	1994	1.10451	1.42927	0.838945	0.28
Incidence	Central Sub-Saharan Africa	Both	Age-standardized	Down syndrome	Rate	1995	1.0979	1.42042	0.838458	0.28
Incidence	Central Sub-Saharan Africa	Both	Age-standardized	Down syndrome	Rate	1996	1.09638	1.41642	0.840379	0.29
Incidence	Central Sub-Saharan Africa	Both	Age-standardized	Down syndrome	Rate	1997	1.09764	1.41602	0.842512	0.29
Incidence	Central Sub-Saharan Africa	Both	Age-standardized	Down syndrome	Rate	1998	1.10018	1.42253	0.843722	0.29
Incidence	Central Sub-Saharan Africa	Both	Age-standardized	Down syndrome	Rate	1999	1.10312	1.42824	0.844221	0.3
Incidence	Central Sub-Saharan Africa	Both	Age-standardized	Down syndrome	Rate	2000	1.10494	1.43195	0.846555	0.3
Incidence	Central Sub-Saharan Africa	Both	Age-standardized	Down syndrome	Rate	2001	1.10478	1.43147	0.849206	0.3
Incidence	Central Sub-Saharan Africa	Both	Age-standardized	Down syndrome	Rate	2002	1.1035	1.42911	0.849862	0.31
Incidence	Central Sub-Saharan Africa	Both	Age-standardized	Down syndrome	Rate	2003	1.10139	1.42693	0.849953	0.31
Incidence	Central Sub-Saharan Africa	Both	Age-standardized	Down syndrome	Rate	2004	1.09845	1.4168	0.842862	0.32
Incidence	Central Sub-Saharan Africa	Both	Age-standardized	Down syndrome	Rate	2005	1.09506	1.40844	0.838265	0.33
Incidence	Central Sub-Saharan Africa	Both	Age-standardized	Down syndrome	Rate	2006	1.0914	1.41509	0.831718	0.34
Incidence	Central Sub-Saharan Africa	Both	Age-standardized	Down syndrome	Rate	2007	1.08705	1.41482	0.824104	0.35
Incidence	Central Sub-Saharan Africa	Both	Age-standardized	Down syndrome	Rate	2008	1.08229	1.40923	0.816485	0.36
Incidence	Central Sub-Saharan Africa	Both	Age-standardized	Down syndrome	Rate	2009	1.07763	1.40078	0.806767	0.37
Incidence	Central Sub-Saharan Africa	Both	Age-standardized	Down syndrome	Rate	2010	1.07326	1.40234	0.80119	0.38
Incidence	Central Sub-Saharan Africa	Both	Age-standardized	Down syndrome	Rate	2011	1.06626	1.392	0.802075	0.39
Incidence	Central Sub-Saharan Africa	Both	Age-standardized	Down syndrome	Rate	2012	1.05553	1.39353	0.800555	0.4
Incidence	Central Sub-Saharan Africa	Both	Age-standardized	Down syndrome	Rate	2013	1.04344	1.38246	0.795258	0.41
Incidence	Central Sub-Saharan Africa	Both	Age-standardized	Down syndrome	Rate	2014	1.03329	1.373	0.788439	0.42
Incidence	Central Sub-Saharan Africa	Both	Age-standardized	Down syndrome	Rate	2015	1.02889	1.37541	0.785989	0.43
Incidence	Central Sub-Saharan Africa	Both	Age-standardized	Down syndrome	Rate	2016	1.07519	1.43187	0.809551	0.45
Incidence	Central Sub-Saharan Africa	Both	Age-standardized	Down syndrome	Rate	2017	1.12363	1.50196	0.820233	0.45
Incidence	Central Sub-Saharan Africa	Both	Age-standardized	Down syndrome	Rate	2018	1.12596	1.49621	0.82673	0.46
Incidence	Central Sub-Saharan Africa	Both	Age-standardized	Down syndrome	Rate	2019	1.12125	1.49417	0.816429	0.47
Incidence	Eastern Sub-Saharan Africa	Both	Age-standardized	Down syndrome	Rate	1990	0.98896	1.2892	0.734181	0.24
Incidence	Eastern Sub-Saharan Africa	Both	Age-standardized	Down syndrome	Rate	1991	0.958979	1.24505	0.719031	0.24
Incidence	Eastern Sub-Saharan Africa	Both	Age-standardized	Down syndrome	Rate	1992	0.928685	1.19891	0.703511	0.24
Incidence	Eastern Sub-Saharan Africa	Both	Age-standardized	Down syndrome	Rate	1993	0.896867	1.1522	0.685931	0.25
Incidence	Eastern Sub-Saharan Africa	Both	Age-standardized	Down syndrome	Rate	1994	0.872558	1.124	0.672572	0.25
Incidence	Eastern Sub-Saharan Africa	Both	Age-standardized	Down syndrome	Rate	1995	0.85902	1.10162	0.665013	0.25
Incidence	Eastern Sub-Saharan Africa	Both	Age-standardized	Down syndrome	Rate	1996	0.852188	1.09321	0.660353	0.26
Incidence	Eastern Sub-Saharan Africa	Both	Age-standardized	Down syndrome	Rate	1997	0.848135	1.08911	0.657616	0.26
Incidence	Eastern Sub-Saharan Africa	Both	Age-standardized	Down syndrome	Rate	1998	0.844615	1.08479	0.658609	0.27
Incidence	Eastern Sub-Saharan Africa	Both	Age-standardized	Down syndrome	Rate	1999	0.84056	1.08175	0.652631	0.27
Incidence	Eastern Sub-Saharan Africa	Both	Age-standardized	Down syndrome	Rate	2000	0.83666	1.07794	0.649219	0.28
Incidence	Eastern Sub-Saharan Africa	Both	Age-standardized	Down syndrome	Rate	2001	0.832724	1.07414	0.645486	0.28
Incidence	Eastern Sub-Saharan Africa	Both	Age-standardized	Down syndrome	Rate	2002	0.828864	1.06892	0.642851	0.29
Incidence	Eastern Sub-Saharan Africa	Both	Age-standardized	Down syndrome	Rate	2003	0.82577	1.06423	0.639676	0.29
Incidence	Eastern Sub-Saharan Africa	Both	Age-standardized	Down syndrome	Rate	2004	0.823508	1.05947	0.638331	0.3
Incidence	Eastern Sub-Saharan Africa	Both	Age-standardized	Down syndrome	Rate	2005	0.82206	1.05511	0.637779	0.3
Incidence	Eastern Sub-Saharan Africa	Both	Age-standardized	Down syndrome	Rate	2006	0.821743	1.05323	0.638741	0.31
Incidence	Eastern Sub-Saharan Africa	Both	Age-standardized	Down syndrome	Rate	2007	0.822313	1.05406	0.640482	0.31
Incidence	Eastern Sub-Saharan Africa	Both	Age-standardized	Down syndrome	Rate	2008	0.823364	1.05603	0.640666	0.32
Incidence	Eastern Sub-Saharan Africa	Both	Age-standardized	Down syndrome	Rate	2009	0.82483	1.05912	0.64107	0.33
Incidence	Eastern Sub-Saharan Africa	Both	Age-standardized	Down syndrome	Rate	2010	0.825912	1.06241	0.640681	0.34
Incidence	Eastern Sub-Saharan Africa	Both	Age-standardized	Down syndrome	Rate	2011	0.825475	1.0591	0.641827	0.34
Incidence	Eastern Sub-Saharan Africa	Both	Age-standardized	Down syndrome	Rate	2012	0.824781	1.05787	0.642875	0.35
Incidence	Eastern Sub-Saharan Africa	Both	Age-standardized	Down syndrome	Rate	2013	0.825265	1.06103	0.642496	0.36
Incidence	Eastern Sub-Saharan Africa	Both	Age-standardized	Down syndrome	Rate	2014	0.82728	1.0651	0.641831	0.37
Incidence	Eastern Sub-Saharan Africa	Both	Age-standardized	Down syndrome	Rate	2015	0.832016	1.07465	0.645002	0.38
Incidence	Eastern Sub-Saharan Africa	Both	Age-standardized	Down syndrome	Rate	2016	0.879605	1.13845	0.673005	0.38
Incidence	Eastern Sub-Saharan Africa	Both	Age-standardized	Down syndrome	Rate	2017	0.925001	1.21203	0.69517	0.39
Incidence	Eastern Sub-Saharan Africa	Both	Age-standardized	Down syndrome	Rate	2018	0.926596	1.21349	0.697139	0.4
Incidence	Eastern Sub-Saharan Africa	Both	Age-standardized	Down syndrome	Rate	2019	0.921418	1.21356	0.688413	0.41
Incidence	Southern Sub-Saharan Africa	Both	Age-standardized	Down syndrome	Rate	1990	1.44629	1.90232	1.06904	0.51
Incidence	Southern Sub-Saharan Africa	Both	Age-standardized	Down syndrome	Rate	1991	1.40706	1.848	1.03824	0.52
Incidence	Southern Sub-Saharan Africa	Both	Age-standardized	Down syndrome	Rate	1992	1.37245	1.81502	1.01151	0.52
Incidence	Southern Sub-Saharan Africa	Both	Age-standardized	Down syndrome	Rate	1993	1.34502	1.79299	0.989099	0.53
Incidence	Southern Sub-Saharan Africa	Both	Age-standardized	Down syndrome	Rate	1994	1.32618	1.76642	0.973718	0.53
Incidence	Southern Sub-Saharan Africa	Both	Age-standardized	Down syndrome	Rate	1995	1.31786	1.74867	0.960497	0.54
Incidence	Southern Sub-Saharan Africa	Both	Age-standardized	Down syndrome	Rate	1996	1.32	1.75948	0.963859	0.54
Incidence	Southern Sub-Saharan Africa	Both	Age-standardized	Down syndrome	Rate	1997	1.32863	1.7764	0.974328	0.54
Incidence	Southern Sub-Saharan Africa	Both	Age-standardized	Down syndrome	Rate	1998	1.33912	1.79218	0.980989	0.55
Incidence	Southern Sub-Saharan Africa	Both	Age-standardized	Down syndrome	Rate	1999	1.3484	1.8049	0.99038	0.55
Incidence	Southern Sub-Saharan Africa	Both	Age-standardized	Down syndrome	Rate	2000	1.35291	1.8106	0.990515	0.56
Incidence	Southern Sub-Saharan Africa	Both	Age-standardized	Down syndrome	Rate	2001	1.34672	1.80915	0.989994	0.56
Incidence	Southern Sub-Saharan Africa	Both	Age-standardized	Down syndrome	Rate	2002	1.33042	1.772	0.988028	0.57
Incidence	Southern Sub-Saharan Africa	Both	Age-standardized	Down syndrome	Rate	2003	1.31063	1.74586	0.981005	0.57
Incidence	Southern Sub-Saharan Africa	Both	Age-standardized	Down syndrome	Rate	2004	1.29328	1.71635	0.973695	0.58
Incidence	Southern Sub-Saharan Africa	Both	Age-standardized	Down syndrome	Rate	2005	1.285	1.71284	0.966817	0.58
Incidence	Southern Sub-Saharan Africa	Both	Age-standardized	Down syndrome	Rate	2006	1.2859	1.70819	0.967991	0.59
Incidence	Southern Sub-Saharan Africa	Both	Age-standardized	Down syndrome	Rate	2007	1.28994	1.70335	0.971559	0.59
Incidence	Southern Sub-Saharan Africa	Both	Age-standardized	Down syndrome	Rate	2008	1.29484	1.70981	0.975395	0.6
Incidence	Southern Sub-Saharan Africa	Both	Age-standardized	Down syndrome	Rate	2009	1.29745	1.70922	0.978152	0.6
Incidence	Southern Sub-Saharan Africa	Both	Age-standardized	Down syndrome	Rate	2010	1.29392	1.70998	0.976368	0.61
Incidence	Southern Sub-Saharan Africa	Both	Age-standardized	Down syndrome	Rate	2011	1.28146	1.68774	0.970849	0.61
Incidence	Southern Sub-Saharan Africa	Both	Age-standardized	Down syndrome	Rate	2012	1.26267	1.66241	0.966912	0.61
Incidence	Southern Sub-Saharan Africa	Both	Age-standardized	Down syndrome	Rate	2013	1.24251	1.63435	0.955859	0.62
Incidence	Southern Sub-Saharan Africa	Both	Age-standardized	Down syndrome	Rate	2014	1.22662	1.61386	0.943147	0.62
Incidence	Southern Sub-Saharan Africa	Both	Age-standardized	Down syndrome	Rate	2015	1.22057	1.607	0.937423	0.63
Incidence	Southern Sub-Saharan Africa	Both	Age-standardized	Down syndrome	Rate	2016	1.30289	1.68348	0.998552	0.63
Incidence	Southern Sub-Saharan Africa	Both	Age-standardized	Down syndrome	Rate	2017	1.38565	1.82347	1.04937	0.64
Incidence	Southern Sub-Saharan Africa	Both	Age-standardized	Down syndrome	Rate	2018	1.3818	1.81436	1.04897	0.64
Incidence	Southern Sub-Saharan Africa	Both	Age-standardized	Down syndrome	Rate	2019	1.35222	1.77227	1.02815	0.64
Incidence	Western Sub-Saharan Africa	Both	Age-standardized	Down syndrome	Rate	1990	0.900013	1.17691	0.672569	0.27
Incidence	Western Sub-Saharan Africa	Both	Age-standardized	Down syndrome	Rate	1991	0.871857	1.13622	0.65552	0.27
Incidence	Western Sub-Saharan Africa	Both	Age-standardized	Down syndrome	Rate	1992	0.846701	1.09495	0.641618	0.28
Incidence	Western Sub-Saharan Africa	Both	Age-standardized	Down syndrome	Rate	1993	0.824691	1.07405	0.626457	0.28
Incidence	Western Sub-Saharan Africa	Both	Age-standardized	Down syndrome	Rate	1994	0.808653	1.04752	0.616241	0.28
Incidence	Western Sub-Saharan Africa	Both	Age-standardized	Down syndrome	Rate	1995	0.800698	1.03511	0.611483	0.29
Incidence	Western Sub-Saharan Africa	Both	Age-standardized	Down syndrome	Rate	1996	0.798828	1.03465	0.609671	0.29
Incidence	Western Sub-Saharan Africa	Both	Age-standardized	Down syndrome	Rate	1997	0.798321	1.03709	0.609136	0.3
Incidence	Western Sub-Saharan Africa	Both	Age-standardized	Down syndrome	Rate	1998	0.798246	1.03849	0.610646	0.3
Incidence	Western Sub-Saharan Africa	Both	Age-standardized	Down syndrome	Rate	1999	0.798735	1.038	0.610934	0.31
Incidence	Western Sub-Saharan Africa	Both	Age-standardized	Down syndrome	Rate	2000	0.798929	1.03482	0.61017	0.31
Incidence	Western Sub-Saharan Africa	Both	Age-standardized	Down syndrome	Rate	2001	0.798606	1.03313	0.610624	0.32
Incidence	Western Sub-Saharan Africa	Both	Age-standardized	Down syndrome	Rate	2002	0.798292	1.03172	0.611334	0.32
Incidence	Western Sub-Saharan Africa	Both	Age-standardized	Down syndrome	Rate	2003	0.798162	1.03176	0.61209	0.33
Incidence	Western Sub-Saharan Africa	Both	Age-standardized	Down syndrome	Rate	2004	0.798219	1.03309	0.612035	0.34
Incidence	Western Sub-Saharan Africa	Both	Age-standardized	Down syndrome	Rate	2005	0.798567	1.03501	0.611486	0.34
Incidence	Western Sub-Saharan Africa	Both	Age-standardized	Down syndrome	Rate	2006	0.800069	1.03491	0.612264	0.35
Incidence	Western Sub-Saharan Africa	Both	Age-standardized	Down syndrome	Rate	2007	0.802982	1.03983	0.614178	0.36
Incidence	Western Sub-Saharan Africa	Both	Age-standardized	Down syndrome	Rate	2008	0.806691	1.04629	0.616893	0.37
Incidence	Western Sub-Saharan Africa	Both	Age-standardized	Down syndrome	Rate	2009	0.810485	1.05112	0.619693	0.38
Incidence	Western Sub-Saharan Africa	Both	Age-standardized	Down syndrome	Rate	2010	0.813931	1.05654	0.623852	0.38
Incidence	Western Sub-Saharan Africa	Both	Age-standardized	Down syndrome	Rate	2011	0.816558	1.05964	0.626078	0.39
Incidence	Western Sub-Saharan Africa	Both	Age-standardized	Down syndrome	Rate	2012	0.818417	1.06276	0.627809	0.4
Incidence	Western Sub-Saharan Africa	Both	Age-standardized	Down syndrome	Rate	2013	0.820666	1.06329	0.629845	0.41
Incidence	Western Sub-Saharan Africa	Both	Age-standardized	Down syndrome	Rate	2014	0.824759	1.06416	0.633304	0.42
Incidence	Western Sub-Saharan Africa	Both	Age-standardized	Down syndrome	Rate	2015	0.831629	1.07319	0.639469	0.42
Incidence	Western Sub-Saharan Africa	Both	Age-standardized	Down syndrome	Rate	2016	0.887946	1.15728	0.67406	0.43
Incidence	Western Sub-Saharan Africa	Both	Age-standardized	Down syndrome	Rate	2017	0.94278	1.23609	0.70432	0.44
Incidence	Western Sub-Saharan Africa	Both	Age-standardized	Down syndrome	Rate	2018	0.946497	1.24255	0.703529	0.44
Incidence	Western Sub-Saharan Africa	Both	Age-standardized	Down syndrome	Rate	2019	0.943532	1.24304	0.700984	0.45
Prevalence	Global	Both	Age-standardized	Down syndrome	Rate	1990	21.1791	26.5418	16.712	0.51
Prevalence	Global	Both	Age-standardized	Down syndrome	Rate	1991	20.7795	25.8543	16.4469	0.52
Prevalence	Global	Both	Age-standardized	Down syndrome	Rate	1992	20.4225	25.3111	16.2397	0.52
Prevalence	Global	Both	Age-standardized	Down syndrome	Rate	1993	20.1193	24.8445	15.969	0.53
Prevalence	Global	Both	Age-standardized	Down syndrome	Rate	1994	19.8862	24.4799	15.8042	0.53
Prevalence	Global	Both	Age-standardized	Down syndrome	Rate	1995	19.74	24.29	15.6952	0.53
Prevalence	Global	Both	Age-standardized	Down syndrome	Rate	1996	19.6792	24.2198	15.6604	0.54
Prevalence	Global	Both	Age-standardized	Down syndrome	Rate	1997	19.6709	24.2158	15.6651	0.54
Prevalence	Global	Both	Age-standardized	Down syndrome	Rate	1998	19.6925	24.2684	15.6932	0.55
Prevalence	Global	Both	Age-standardized	Down syndrome	Rate	1999	19.7214	24.3351	15.7285	0.55
Prevalence	Global	Both	Age-standardized	Down syndrome	Rate	2000	19.7345	24.3615	15.733	0.56
Prevalence	Global	Both	Age-standardized	Down syndrome	Rate	2001	19.7728	24.3546	15.7733	0.56
Prevalence	Global	Both	Age-standardized	Down syndrome	Rate	2002	19.8635	24.4071	15.847	0.57
Prevalence	Global	Both	Age-standardized	Down syndrome	Rate	2003	19.9721	24.48	15.939	0.57
Prevalence	Global	Both	Age-standardized	Down syndrome	Rate	2004	20.066	24.542	16.0172	0.58
Prevalence	Global	Both	Age-standardized	Down syndrome	Rate	2005	20.1089	24.5679	16.0477	0.58
Prevalence	Global	Both	Age-standardized	Down syndrome	Rate	2006	20.1015	24.5429	16.0737	0.59
Prevalence	Global	Both	Age-standardized	Down syndrome	Rate	2007	20.0724	24.4582	16.0855	0.59
Prevalence	Global	Both	Age-standardized	Down syndrome	Rate	2008	20.0345	24.4156	16.0887	0.6
Prevalence	Global	Both	Age-standardized	Down syndrome	Rate	2009	19.9935	24.3415	16.0813	0.6
Prevalence	Global	Both	Age-standardized	Down syndrome	Rate	2010	19.9561	24.2964	16.0698	0.61
Prevalence	Global	Both	Age-standardized	Down syndrome	Rate	2011	19.9007	24.2281	16.0036	0.61
Prevalence	Global	Both	Age-standardized	Down syndrome	Rate	2012	19.815	24.1434	15.9212	0.62
Prevalence	Global	Both	Age-standardized	Down syndrome	Rate	2013	19.7334	24.0524	15.8437	0.62
Prevalence	Global	Both	Age-standardized	Down syndrome	Rate	2014	19.6899	24.0303	15.7956	0.63
Prevalence	Global	Both	Age-standardized	Down syndrome	Rate	2015	19.7162	24.1069	15.8027	0.63
Prevalence	Global	Both	Age-standardized	Down syndrome	Rate	2016	20.5771	25.1724	16.4458	0.64
Prevalence	Global	Both	Age-standardized	Down syndrome	Rate	2017	21.5216	26.7234	17.1548	0.64
Prevalence	Global	Both	Age-standardized	Down syndrome	Rate	2018	21.6515	26.8942	17.1897	0.65
Prevalence	Global	Both	Age-standardized	Down syndrome	Rate	2019	21.5056	26.7906	16.9844	0.65
Prevalence	East Asia	Both	Age-standardized	Down syndrome	Rate	1990	13.1574	17.0192	9.82135	0.45
Prevalence	East Asia	Both	Age-standardized	Down syndrome	Rate	1991	12.7844	16.5748	9.60699	0.46
Prevalence	East Asia	Both	Age-standardized	Down syndrome	Rate	1992	12.4545	15.9739	9.41795	0.46
Prevalence	East Asia	Both	Age-standardized	Down syndrome	Rate	1993	12.1835	15.6284	9.25053	0.47
Prevalence	East Asia	Both	Age-standardized	Down syndrome	Rate	1994	11.9885	15.3345	9.12396	0.48
Prevalence	East Asia	Both	Age-standardized	Down syndrome	Rate	1995	11.8839	15.1832	8.99971	0.49
Prevalence	East Asia	Both	Age-standardized	Down syndrome	Rate	1996	11.8428	15.1787	8.98746	0.5
Prevalence	East Asia	Both	Age-standardized	Down syndrome	Rate	1997	11.8292	15.2269	8.9381	0.51
Prevalence	East Asia	Both	Age-standardized	Down syndrome	Rate	1998	11.8459	15.2641	9.0073	0.52
Prevalence	East Asia	Both	Age-standardized	Down syndrome	Rate	1999	11.8954	15.3407	9.03622	0.53
Prevalence	East Asia	Both	Age-standardized	Down syndrome	Rate	2000	11.978	15.4765	9.10209	0.54
Prevalence	East Asia	Both	Age-standardized	Down syndrome	Rate	2001	12.1458	15.6532	9.27596	0.55
Prevalence	East Asia	Both	Age-standardized	Down syndrome	Rate	2002	12.4163	15.9783	9.49198	0.55
Prevalence	East Asia	Both	Age-standardized	Down syndrome	Rate	2003	12.7369	16.3179	9.78798	0.56
Prevalence	East Asia	Both	Age-standardized	Down syndrome	Rate	2004	13.0544	16.6673	10.0412	0.57
Prevalence	East Asia	Both	Age-standardized	Down syndrome	Rate	2005	13.313	16.9384	10.2316	0.58
Prevalence	East Asia	Both	Age-standardized	Down syndrome	Rate	2006	13.4438	17.1945	10.3477	0.59
Prevalence	East Asia	Both	Age-standardized	Down syndrome	Rate	2007	13.4492	17.2859	10.2968	0.6
Prevalence	East Asia	Both	Age-standardized	Down syndrome	Rate	2008	13.3818	17.1457	10.2226	0.61
Prevalence	East Asia	Both	Age-standardized	Down syndrome	Rate	2009	13.2983	17.0466	10.2241	0.62
Prevalence	East Asia	Both	Age-standardized	Down syndrome	Rate	2010	13.2567	17.0311	10.241	0.63
Prevalence	East Asia	Both	Age-standardized	Down syndrome	Rate	2011	13.2265	16.9939	10.2343	0.64
Prevalence	East Asia	Both	Age-standardized	Down syndrome	Rate	2012	13.1575	16.8828	10.1901	0.64
Prevalence	East Asia	Both	Age-standardized	Down syndrome	Rate	2013	13.0789	16.7577	10.132	0.65
Prevalence	East Asia	Both	Age-standardized	Down syndrome	Rate	2014	13.0195	16.6993	10.0933	0.66
Prevalence	East Asia	Both	Age-standardized	Down syndrome	Rate	2015	13.0092	16.7145	10.0853	0.66
Prevalence	East Asia	Both	Age-standardized	Down syndrome	Rate	2016	13.3583	17.2759	10.2509	0.67
Prevalence	East Asia	Both	Age-standardized	Down syndrome	Rate	2017	13.8443	18.1461	10.5116	0.68
Prevalence	East Asia	Both	Age-standardized	Down syndrome	Rate	2018	14.0919	18.3929	10.7277	0.68
Prevalence	East Asia	Both	Age-standardized	Down syndrome	Rate	2019	14.2452	18.6234	10.7947	0.69
Prevalence	Southeast Asia	Both	Age-standardized	Down syndrome	Rate	1990	16.996	21.7058	12.999	0.46
Prevalence	Southeast Asia	Both	Age-standardized	Down syndrome	Rate	1991	16.5814	21.0273	12.7548	0.46
Prevalence	Southeast Asia	Both	Age-standardized	Down syndrome	Rate	1992	16.2129	20.5118	12.5511	0.47
Prevalence	Southeast Asia	Both	Age-standardized	Down syndrome	Rate	1993	15.909	20.0312	12.342	0.48
Prevalence	Southeast Asia	Both	Age-standardized	Down syndrome	Rate	1994	15.6879	19.759	12.1644	0.49
Prevalence	Southeast Asia	Both	Age-standardized	Down syndrome	Rate	1995	15.5673	19.6141	12.127	0.5
Prevalence	Southeast Asia	Both	Age-standardized	Down syndrome	Rate	1996	15.5306	19.5286	12.0851	0.5
Prevalence	Southeast Asia	Both	Age-standardized	Down syndrome	Rate	1997	15.5366	19.4986	12.0837	0.51
Prevalence	Southeast Asia	Both	Age-standardized	Down syndrome	Rate	1998	15.5674	19.5903	12.0372	0.52
Prevalence	Southeast Asia	Both	Age-standardized	Down syndrome	Rate	1999	15.6052	19.6271	11.9865	0.52
Prevalence	Southeast Asia	Both	Age-standardized	Down syndrome	Rate	2000	15.6325	19.6488	12.0324	0.53
Prevalence	Southeast Asia	Both	Age-standardized	Down syndrome	Rate	2001	15.6559	19.7061	12.0555	0.53
Prevalence	Southeast Asia	Both	Age-standardized	Down syndrome	Rate	2002	15.6928	19.7798	12.099	0.54
Prevalence	Southeast Asia	Both	Age-standardized	Down syndrome	Rate	2003	15.7422	19.8142	12.1014	0.54
Prevalence	Southeast Asia	Both	Age-standardized	Down syndrome	Rate	2004	15.8024	19.926	12.1385	0.55
Prevalence	Southeast Asia	Both	Age-standardized	Down syndrome	Rate	2005	15.8701	20.0312	12.1574	0.55
Prevalence	Southeast Asia	Both	Age-standardized	Down syndrome	Rate	2006	16.1398	20.3974	12.3693	0.56
Prevalence	Southeast Asia	Both	Age-standardized	Down syndrome	Rate	2007	16.6954	21.1071	12.8176	0.57
Prevalence	Southeast Asia	Both	Age-standardized	Down syndrome	Rate	2008	17.3773	21.9222	13.3824	0.57
Prevalence	Southeast Asia	Both	Age-standardized	Down syndrome	Rate	2009	18.0072	22.6688	13.8968	0.58
Prevalence	Southeast Asia	Both	Age-standardized	Down syndrome	Rate	2010	18.3752	23.1197	14.1939	0.59
Prevalence	Southeast Asia	Both	Age-standardized	Down syndrome	Rate	2011	18.4999	23.2094	14.2609	0.59
Prevalence	Southeast Asia	Both	Age-standardized	Down syndrome	Rate	2012	18.5658	23.2662	14.274	0.6
Prevalence	Southeast Asia	Both	Age-standardized	Down syndrome	Rate	2013	18.6212	23.3596	14.2947	0.61
Prevalence	Southeast Asia	Both	Age-standardized	Down syndrome	Rate	2014	18.7141	23.529	14.3476	0.61
Prevalence	Southeast Asia	Both	Age-standardized	Down syndrome	Rate	2015	18.8923	23.7905	14.4704	0.62
Prevalence	Southeast Asia	Both	Age-standardized	Down syndrome	Rate	2016	20.0901	25.2767	15.6004	0.63
Prevalence	Southeast Asia	Both	Age-standardized	Down syndrome	Rate	2017	21.4022	27.0654	16.5944	0.63
Prevalence	Southeast Asia	Both	Age-standardized	Down syndrome	Rate	2018	21.8118	27.6452	16.8906	0.64
Prevalence	Southeast Asia	Both	Age-standardized	Down syndrome	Rate	2019	22.0153	27.9379	17.0672	0.64
Prevalence	Oceania	Both	Age-standardized	Down syndrome	Rate	1990	12.2512	16.112	9.07614	0.38
Prevalence	Oceania	Both	Age-standardized	Down syndrome	Rate	1991	12.1174	15.8098	8.98868	0.39
Prevalence	Oceania	Both	Age-standardized	Down syndrome	Rate	1992	12.0126	15.6303	8.95218	0.39
Prevalence	Oceania	Both	Age-standardized	Down syndrome	Rate	1993	11.9389	15.4737	8.95198	0.39
Prevalence	Oceania	Both	Age-standardized	Down syndrome	Rate	1994	11.8983	15.3752	8.94875	0.39
Prevalence	Oceania	Both	Age-standardized	Down syndrome	Rate	1995	11.8932	15.4529	8.93678	0.4
Prevalence	Oceania	Both	Age-standardized	Down syndrome	Rate	1996	11.9373	15.4737	8.95151	0.4
Prevalence	Oceania	Both	Age-standardized	Down syndrome	Rate	1997	12.0273	15.533	9.00688	0.4
Prevalence	Oceania	Both	Age-standardized	Down syndrome	Rate	1998	12.1393	15.6412	9.11535	0.41
Prevalence	Oceania	Both	Age-standardized	Down syndrome	Rate	1999	12.2499	15.7348	9.24391	0.41
Prevalence	Oceania	Both	Age-standardized	Down syndrome	Rate	2000	12.3357	15.8119	9.35246	0.41
Prevalence	Oceania	Both	Age-standardized	Down syndrome	Rate	2001	12.4017	15.8857	9.39329	0.41
Prevalence	Oceania	Both	Age-standardized	Down syndrome	Rate	2002	12.467	16.0208	9.40528	0.41
Prevalence	Oceania	Both	Age-standardized	Down syndrome	Rate	2003	12.5308	16.074	9.4322	0.41
Prevalence	Oceania	Both	Age-standardized	Down syndrome	Rate	2004	12.5932	16.2171	9.47802	0.42
Prevalence	Oceania	Both	Age-standardized	Down syndrome	Rate	2005	12.6545	16.3174	9.49468	0.42
Prevalence	Oceania	Both	Age-standardized	Down syndrome	Rate	2006	12.7281	16.3089	9.56577	0.42
Prevalence	Oceania	Both	Age-standardized	Down syndrome	Rate	2007	12.8186	16.4109	9.68758	0.42
Prevalence	Oceania	Both	Age-standardized	Down syndrome	Rate	2008	12.9133	16.5784	9.72914	0.42
Prevalence	Oceania	Both	Age-standardized	Down syndrome	Rate	2009	12.999	16.5798	9.76512	0.42
Prevalence	Oceania	Both	Age-standardized	Down syndrome	Rate	2010	13.0627	16.7903	9.78941	0.43
Prevalence	Oceania	Both	Age-standardized	Down syndrome	Rate	2011	13.1041	16.8262	9.84744	0.43
Prevalence	Oceania	Both	Age-standardized	Down syndrome	Rate	2012	13.1386	16.8241	9.92005	0.43
Prevalence	Oceania	Both	Age-standardized	Down syndrome	Rate	2013	13.1753	16.9909	9.95178	0.43
Prevalence	Oceania	Both	Age-standardized	Down syndrome	Rate	2014	13.2236	17.0779	9.96289	0.44
Prevalence	Oceania	Both	Age-standardized	Down syndrome	Rate	2015	13.2931	17.2195	10.015	0.44
Prevalence	Oceania	Both	Age-standardized	Down syndrome	Rate	2016	13.9449	18.022	10.514	0.44
Prevalence	Oceania	Both	Age-standardized	Down syndrome	Rate	2017	14.6548	19.1924	10.9795	0.45
Prevalence	Oceania	Both	Age-standardized	Down syndrome	Rate	2018	14.8289	19.505	11.0535	0.45
Prevalence	Oceania	Both	Age-standardized	Down syndrome	Rate	2019	14.9097	19.59	10.9992	0.45
Prevalence	Central Asia	Both	Age-standardized	Down syndrome	Rate	1990	17.7414	22.9522	13.3429	0.55
Prevalence	Central Asia	Both	Age-standardized	Down syndrome	Rate	1991	17.4232	22.4529	13.1475	0.56
Prevalence	Central Asia	Both	Age-standardized	Down syndrome	Rate	1992	17.1464	22.1059	12.9056	0.56
Prevalence	Central Asia	Both	Age-standardized	Down syndrome	Rate	1993	16.9266	21.7611	12.6792	0.56
Prevalence	Central Asia	Both	Age-standardized	Down syndrome	Rate	1994	16.7776	21.5661	12.4883	0.56
Prevalence	Central Asia	Both	Age-standardized	Down syndrome	Rate	1995	16.7132	21.5727	12.4969	0.56
Prevalence	Central Asia	Both	Age-standardized	Down syndrome	Rate	1996	16.7159	21.4866	12.4519	0.56
Prevalence	Central Asia	Both	Age-standardized	Down syndrome	Rate	1997	16.7509	21.5148	12.5282	0.56
Prevalence	Central Asia	Both	Age-standardized	Down syndrome	Rate	1998	16.8075	21.5263	12.624	0.56
Prevalence	Central Asia	Both	Age-standardized	Down syndrome	Rate	1999	16.875	21.5992	12.7226	0.56
Prevalence	Central Asia	Both	Age-standardized	Down syndrome	Rate	2000	16.9428	21.6937	12.7675	0.57
Prevalence	Central Asia	Both	Age-standardized	Down syndrome	Rate	2001	17.0365	21.736	12.9396	0.57
Prevalence	Central Asia	Both	Age-standardized	Down syndrome	Rate	2002	17.1717	21.8883	13.1544	0.57
Prevalence	Central Asia	Both	Age-standardized	Down syndrome	Rate	2003	17.3249	22.1224	13.3444	0.58
Prevalence	Central Asia	Both	Age-standardized	Down syndrome	Rate	2004	17.472	22.3739	13.4306	0.59
Prevalence	Central Asia	Both	Age-standardized	Down syndrome	Rate	2005	17.5895	22.5741	13.4498	0.59
Prevalence	Central Asia	Both	Age-standardized	Down syndrome	Rate	2006	17.703	22.7098	13.4432	0.6
Prevalence	Central Asia	Both	Age-standardized	Down syndrome	Rate	2007	17.8344	22.7948	13.5795	0.61
Prevalence	Central Asia	Both	Age-standardized	Down syndrome	Rate	2008	17.9565	22.8997	13.7383	0.61
Prevalence	Central Asia	Both	Age-standardized	Down syndrome	Rate	2009	18.0436	23.0659	13.7755	0.62
Prevalence	Central Asia	Both	Age-standardized	Down syndrome	Rate	2010	18.0708	23.1922	13.6892	0.62
Prevalence	Central Asia	Both	Age-standardized	Down syndrome	Rate	2011	17.9726	23.056	13.7144	0.63
Prevalence	Central Asia	Both	Age-standardized	Down syndrome	Rate	2012	17.7569	22.8427	13.6198	0.63
Prevalence	Central Asia	Both	Age-standardized	Down syndrome	Rate	2013	17.509	22.573	13.3109	0.64
Prevalence	Central Asia	Both	Age-standardized	Down syndrome	Rate	2014	17.3148	22.4324	13.0895	0.64
Prevalence	Central Asia	Both	Age-standardized	Down syndrome	Rate	2015	17.2597	22.3717	13.0269	0.65
Prevalence	Central Asia	Both	Age-standardized	Down syndrome	Rate	2016	18.347	23.8162	14.0282	0.65
Prevalence	Central Asia	Both	Age-standardized	Down syndrome	Rate	2017	19.4407	25.2292	14.8323	0.66
Prevalence	Central Asia	Both	Age-standardized	Down syndrome	Rate	2018	19.4471	25.4561	14.8962	0.66
Prevalence	Central Asia	Both	Age-standardized	Down syndrome	Rate	2019	19.2079	25.3548	14.6926	0.66
Prevalence	Central Europe	Both	Age-standardized	Down syndrome	Rate	1990	26.8991	33.1866	21.3844	0.64
Prevalence	Central Europe	Both	Age-standardized	Down syndrome	Rate	1991	24.3555	29.8024	19.3213	0.65
Prevalence	Central Europe	Both	Age-standardized	Down syndrome	Rate	1992	22.0166	26.9097	17.3533	0.65
Prevalence	Central Europe	Both	Age-standardized	Down syndrome	Rate	1993	20.0479	24.6122	15.8122	0.66
Prevalence	Central Europe	Both	Age-standardized	Down syndrome	Rate	1994	18.622	22.9469	14.7216	0.67
Prevalence	Central Europe	Both	Age-standardized	Down syndrome	Rate	1995	17.9116	22.1939	14.1893	0.67
Prevalence	Central Europe	Both	Age-standardized	Down syndrome	Rate	1996	17.6438	21.8964	14.015	0.68
Prevalence	Central Europe	Both	Age-standardized	Down syndrome	Rate	1997	17.4134	21.5499	13.8805	0.68
Prevalence	Central Europe	Both	Age-standardized	Down syndrome	Rate	1998	17.227	21.2839	13.7499	0.69
Prevalence	Central Europe	Both	Age-standardized	Down syndrome	Rate	1999	17.113	21.1138	13.642	0.7
Prevalence	Central Europe	Both	Age-standardized	Down syndrome	Rate	2000	17.0624	21.0172	13.6121	0.7
Prevalence	Central Europe	Both	Age-standardized	Down syndrome	Rate	2001	17.0973	20.9837	13.6786	0.71
Prevalence	Central Europe	Both	Age-standardized	Down syndrome	Rate	2002	17.2293	21.2024	13.8661	0.72
Prevalence	Central Europe	Both	Age-standardized	Down syndrome	Rate	2003	17.4151	21.3827	14.005	0.72
Prevalence	Central Europe	Both	Age-standardized	Down syndrome	Rate	2004	17.6129	21.5895	14.1495	0.73
Prevalence	Central Europe	Both	Age-standardized	Down syndrome	Rate	2005	17.7832	21.7847	14.3089	0.73
Prevalence	Central Europe	Both	Age-standardized	Down syndrome	Rate	2006	17.9339	21.9001	14.4301	0.74
Prevalence	Central Europe	Both	Age-standardized	Down syndrome	Rate	2007	18.1031	22.0876	14.5798	0.74
Prevalence	Central Europe	Both	Age-standardized	Down syndrome	Rate	2008	18.2928	22.3576	14.7506	0.75
Prevalence	Central Europe	Both	Age-standardized	Down syndrome	Rate	2009	18.5081	22.6466	14.9777	0.75
Prevalence	Central Europe	Both	Age-standardized	Down syndrome	Rate	2010	18.7565	22.9918	15.1896	0.76
Prevalence	Central Europe	Both	Age-standardized	Down syndrome	Rate	2011	19.0634	23.3538	15.4308	0.76
Prevalence	Central Europe	Both	Age-standardized	Down syndrome	Rate	2012	19.4475	23.7155	15.7311	0.76
Prevalence	Central Europe	Both	Age-standardized	Down syndrome	Rate	2013	19.9028	24.2205	16.0136	0.77
Prevalence	Central Europe	Both	Age-standardized	Down syndrome	Rate	2014	20.4171	24.8839	16.4362	0.77
Prevalence	Central Europe	Both	Age-standardized	Down syndrome	Rate	2015	20.9821	25.5162	16.8369	0.78
Prevalence	Central Europe	Both	Age-standardized	Down syndrome	Rate	2016	21.8672	26.6813	17.5669	0.78
Prevalence	Central Europe	Both	Age-standardized	Down syndrome	Rate	2017	22.772	27.995	18.1763	0.78
Prevalence	Central Europe	Both	Age-standardized	Down syndrome	Rate	2018	23.454	29.034	18.6281	0.79
Prevalence	Central Europe	Both	Age-standardized	Down syndrome	Rate	2019	24.1144	29.9823	19.0166	0.79
Prevalence	Eastern Europe	Both	Age-standardized	Down syndrome	Rate	1990	31.292	39.5767	24.2701	0.68
Prevalence	Eastern Europe	Both	Age-standardized	Down syndrome	Rate	1991	30.3641	38.3729	23.7604	0.69
Prevalence	Eastern Europe	Both	Age-standardized	Down syndrome	Rate	1992	29.517	37.1949	23.2686	0.7
Prevalence	Eastern Europe	Both	Age-standardized	Down syndrome	Rate	1993	28.7996	36.2405	22.78	0.7
Prevalence	Eastern Europe	Both	Age-standardized	Down syndrome	Rate	1994	28.2614	35.4928	22.426	0.7
Prevalence	Eastern Europe	Both	Age-standardized	Down syndrome	Rate	1995	27.9448	35.1084	22.1544	0.71
Prevalence	Eastern Europe	Both	Age-standardized	Down syndrome	Rate	1996	27.7701	34.8506	21.9108	0.71
Prevalence	Eastern Europe	Both	Age-standardized	Down syndrome	Rate	1997	27.6298	34.5862	21.7175	0.71
Prevalence	Eastern Europe	Both	Age-standardized	Down syndrome	Rate	1998	27.5256	34.4153	21.5932	0.71
Prevalence	Eastern Europe	Both	Age-standardized	Down syndrome	Rate	1999	27.4594	34.4052	21.4182	0.71
Prevalence	Eastern Europe	Both	Age-standardized	Down syndrome	Rate	2000	27.4343	34.5162	21.3553	0.71
Prevalence	Eastern Europe	Both	Age-standardized	Down syndrome	Rate	2001	27.4952	34.5253	21.4314	0.71
Prevalence	Eastern Europe	Both	Age-standardized	Down syndrome	Rate	2002	27.6482	34.6778	21.5606	0.72
Prevalence	Eastern Europe	Both	Age-standardized	Down syndrome	Rate	2003	27.8376	34.8795	21.6786	0.72
Prevalence	Eastern Europe	Both	Age-standardized	Down syndrome	Rate	2004	28.0057	35.1729	21.863	0.73
Prevalence	Eastern Europe	Both	Age-standardized	Down syndrome	Rate	2005	28.0953	35.2668	21.936	0.73
Prevalence	Eastern Europe	Both	Age-standardized	Down syndrome	Rate	2006	28.1227	35.2731	21.9677	0.74
Prevalence	Eastern Europe	Both	Age-standardized	Down syndrome	Rate	2007	28.1386	35.2718	22.0146	0.75
Prevalence	Eastern Europe	Both	Age-standardized	Down syndrome	Rate	2008	28.1373	35.11	22.0358	0.75
Prevalence	Eastern Europe	Both	Age-standardized	Down syndrome	Rate	2009	28.1105	34.999	22.0392	0.76
Prevalence	Eastern Europe	Both	Age-standardized	Down syndrome	Rate	2010	28.0504	34.9334	22.0232	0.76
Prevalence	Eastern Europe	Both	Age-standardized	Down syndrome	Rate	2011	27.8423	34.5933	21.9239	0.77
Prevalence	Eastern Europe	Both	Age-standardized	Down syndrome	Rate	2012	27.465	34.2126	21.6597	0.77
Prevalence	Eastern Europe	Both	Age-standardized	Down syndrome	Rate	2013	27.0507	33.8712	21.1493	0.77
Prevalence	Eastern Europe	Both	Age-standardized	Down syndrome	Rate	2014	26.7306	33.7006	20.7593	0.78
Prevalence	Eastern Europe	Both	Age-standardized	Down syndrome	Rate	2015	26.6383	33.7681	20.3844	0.78
Prevalence	Eastern Europe	Both	Age-standardized	Down syndrome	Rate	2016	27.8428	35.2945	21.4921	0.79
Prevalence	Eastern Europe	Both	Age-standardized	Down syndrome	Rate	2017	29.0811	37.0484	22.6231	0.79
Prevalence	Eastern Europe	Both	Age-standardized	Down syndrome	Rate	2018	28.4583	36.3991	21.9501	0.79
Prevalence	Eastern Europe	Both	Age-standardized	Down syndrome	Rate	2019	26.546	33.9165	20.3555	0.79
Prevalence	High-income Asia Pacific	Both	Age-standardized	Down syndrome	Rate	1990	50.1283	63.8407	39.3562	0.77
Prevalence	High-income Asia Pacific	Both	Age-standardized	Down syndrome	Rate	1991	50.4456	63.8252	39.4901	0.77
Prevalence	High-income Asia Pacific	Both	Age-standardized	Down syndrome	Rate	1992	50.8037	63.5343	39.6113	0.78
Prevalence	High-income Asia Pacific	Both	Age-standardized	Down syndrome	Rate	1993	51.1827	64.0617	39.7847	0.79
Prevalence	High-income Asia Pacific	Both	Age-standardized	Down syndrome	Rate	1994	51.5729	64.4046	39.9547	0.79
Prevalence	High-income Asia Pacific	Both	Age-standardized	Down syndrome	Rate	1995	51.96	64.8785	40.3063	0.8
Prevalence	High-income Asia Pacific	Both	Age-standardized	Down syndrome	Rate	1996	52.3896	65.0008	40.554	0.8
Prevalence	High-income Asia Pacific	Both	Age-standardized	Down syndrome	Rate	1997	52.8938	65.3131	40.9812	0.81
Prevalence	High-income Asia Pacific	Both	Age-standardized	Down syndrome	Rate	1998	53.4511	66.3603	41.4378	0.81
Prevalence	High-income Asia Pacific	Both	Age-standardized	Down syndrome	Rate	1999	54.0265	67.4336	41.8684	0.81
Prevalence	High-income Asia Pacific	Both	Age-standardized	Down syndrome	Rate	2000	54.6199	68.2534	42.0691	0.82
Prevalence	High-income Asia Pacific	Both	Age-standardized	Down syndrome	Rate	2001	55.2927	69.2111	42.4575	0.82
Prevalence	High-income Asia Pacific	Both	Age-standardized	Down syndrome	Rate	2002	56.074	69.8172	43.1147	0.82
Prevalence	High-income Asia Pacific	Both	Age-standardized	Down syndrome	Rate	2003	56.8862	70.8267	43.8413	0.83
Prevalence	High-income Asia Pacific	Both	Age-standardized	Down syndrome	Rate	2004	57.6665	72.2223	44.4953	0.83
Prevalence	High-income Asia Pacific	Both	Age-standardized	Down syndrome	Rate	2005	58.3329	73.0751	44.9977	0.83
Prevalence	High-income Asia Pacific	Both	Age-standardized	Down syndrome	Rate	2006	58.9419	73.6194	45.5027	0.84
Prevalence	High-income Asia Pacific	Both	Age-standardized	Down syndrome	Rate	2007	59.5537	74.098	46.1139	0.84
Prevalence	High-income Asia Pacific	Both	Age-standardized	Down syndrome	Rate	2008	60.0923	74.6446	46.645	0.84
Prevalence	High-income Asia Pacific	Both	Age-standardized	Down syndrome	Rate	2009	60.4795	74.9524	46.8539	0.84
Prevalence	High-income Asia Pacific	Both	Age-standardized	Down syndrome	Rate	2010	60.6437	75.1036	46.9457	0.85
Prevalence	High-income Asia Pacific	Both	Age-standardized	Down syndrome	Rate	2011	60.4028	74.9027	46.6708	0.85
Prevalence	High-income Asia Pacific	Both	Age-standardized	Down syndrome	Rate	2012	59.7926	74.5243	46.3529	0.85
Prevalence	High-income Asia Pacific	Both	Age-standardized	Down syndrome	Rate	2013	59.0732	73.6974	45.8144	0.86
Prevalence	High-income Asia Pacific	Both	Age-standardized	Down syndrome	Rate	2014	58.4982	72.6888	45.3447	0.86
Prevalence	High-income Asia Pacific	Both	Age-standardized	Down syndrome	Rate	2015	58.3227	72.5177	45.2239	0.86
Prevalence	High-income Asia Pacific	Both	Age-standardized	Down syndrome	Rate	2016	61.8203	76.5379	47.4418	0.87
Prevalence	High-income Asia Pacific	Both	Age-standardized	Down syndrome	Rate	2017	65.2973	81.9777	50.2874	0.87
Prevalence	High-income Asia Pacific	Both	Age-standardized	Down syndrome	Rate	2018	64.0064	80.2191	48.989	0.87
Prevalence	High-income Asia Pacific	Both	Age-standardized	Down syndrome	Rate	2019	60.0458	75.6601	45.9416	0.87
Prevalence	Australasia	Both	Age-standardized	Down syndrome	Rate	1990	44.7792	55.7696	35.4229	0.74
Prevalence	Australasia	Both	Age-standardized	Down syndrome	Rate	1991	45.1774	56.082	35.902	0.75
Prevalence	Australasia	Both	Age-standardized	Down syndrome	Rate	1992	45.5389	56.2335	36.1871	0.75
Prevalence	Australasia	Both	Age-standardized	Down syndrome	Rate	1993	45.8457	56.2568	36.5786	0.75
Prevalence	Australasia	Both	Age-standardized	Down syndrome	Rate	1994	46.08	56.2892	36.9202	0.76
Prevalence	Australasia	Both	Age-standardized	Down syndrome	Rate	1995	46.2248	56.5125	36.9593	0.76
Prevalence	Australasia	Both	Age-standardized	Down syndrome	Rate	1996	46.2861	56.3159	37.0682	0.77
Prevalence	Australasia	Both	Age-standardized	Down syndrome	Rate	1997	46.3032	56.1957	37.5083	0.77
Prevalence	Australasia	Both	Age-standardized	Down syndrome	Rate	1998	46.3084	56.1199	37.7502	0.77
Prevalence	Australasia	Both	Age-standardized	Down syndrome	Rate	1999	46.3376	56.0953	37.8862	0.78
Prevalence	Australasia	Both	Age-standardized	Down syndrome	Rate	2000	46.4256	56.2198	38.031	0.78
Prevalence	Australasia	Both	Age-standardized	Down syndrome	Rate	2001	46.6097	56.1184	38.3867	0.79
Prevalence	Australasia	Both	Age-standardized	Down syndrome	Rate	2002	46.8691	55.9568	38.7399	0.79
Prevalence	Australasia	Both	Age-standardized	Down syndrome	Rate	2003	47.1495	55.8554	39.0311	0.79
Prevalence	Australasia	Both	Age-standardized	Down syndrome	Rate	2004	47.3988	56.0657	39.1177	0.8
Prevalence	Australasia	Both	Age-standardized	Down syndrome	Rate	2005	47.5637	56.5048	39.274	0.8
Prevalence	Australasia	Both	Age-standardized	Down syndrome	Rate	2006	47.6566	56.531	39.4228	0.8
Prevalence	Australasia	Both	Age-standardized	Down syndrome	Rate	2007	47.7291	56.5142	39.6808	0.8
Prevalence	Australasia	Both	Age-standardized	Down syndrome	Rate	2008	47.7889	56.4898	39.7149	0.8
Prevalence	Australasia	Both	Age-standardized	Down syndrome	Rate	2009	47.8441	56.4454	39.7449	0.81
Prevalence	Australasia	Both	Age-standardized	Down syndrome	Rate	2010	47.9024	56.8139	39.819	0.81
Prevalence	Australasia	Both	Age-standardized	Down syndrome	Rate	2011	47.9416	56.8178	40.0624	0.81
Prevalence	Australasia	Both	Age-standardized	Down syndrome	Rate	2012	47.9559	56.821	39.8282	0.82
Prevalence	Australasia	Both	Age-standardized	Down syndrome	Rate	2013	47.981	57.0517	39.8596	0.82
Prevalence	Australasia	Both	Age-standardized	Down syndrome	Rate	2014	48.0551	57.4745	39.7143	0.83
Prevalence	Australasia	Both	Age-standardized	Down syndrome	Rate	2015	48.2134	57.9386	39.6198	0.83
Prevalence	Australasia	Both	Age-standardized	Down syndrome	Rate	2016	49.4565	59.7448	40.5699	0.83
Prevalence	Australasia	Both	Age-standardized	Down syndrome	Rate	2017	50.7446	61.3053	41.4308	0.84
Prevalence	Australasia	Both	Age-standardized	Down syndrome	Rate	2018	50.9542	62.6848	40.9726	0.84
Prevalence	Australasia	Both	Age-standardized	Down syndrome	Rate	2019	50.7438	64.2172	39.9636	0.84
Prevalence	Western Europe	Both	Age-standardized	Down syndrome	Rate	1990	62.5863	74.6207	52.2245	0.75
Prevalence	Western Europe	Both	Age-standardized	Down syndrome	Rate	1991	62.218	73.8277	52.0037	0.76
Prevalence	Western Europe	Both	Age-standardized	Down syndrome	Rate	1992	61.8853	73.1239	51.9017	0.76
Prevalence	Western Europe	Both	Age-standardized	Down syndrome	Rate	1993	61.5828	72.5693	51.8922	0.77
Prevalence	Western Europe	Both	Age-standardized	Down syndrome	Rate	1994	61.3091	71.9676	51.6451	0.77
Prevalence	Western Europe	Both	Age-standardized	Down syndrome	Rate	1995	61.0577	71.59	51.4408	0.78
Prevalence	Western Europe	Both	Age-standardized	Down syndrome	Rate	1996	60.8687	71.159	51.3985	0.78
Prevalence	Western Europe	Both	Age-standardized	Down syndrome	Rate	1997	60.7507	71.0265	51.4193	0.78
Prevalence	Western Europe	Both	Age-standardized	Down syndrome	Rate	1998	60.6497	70.9096	51.5791	0.78
Prevalence	Western Europe	Both	Age-standardized	Down syndrome	Rate	1999	60.5073	70.7866	51.4438	0.79
Prevalence	Western Europe	Both	Age-standardized	Down syndrome	Rate	2000	60.2633	70.4476	51.2715	0.79
Prevalence	Western Europe	Both	Age-standardized	Down syndrome	Rate	2001	59.8759	70.0101	51.1512	0.79
Prevalence	Western Europe	Both	Age-standardized	Down syndrome	Rate	2002	59.4018	69.3933	50.9317	0.8
Prevalence	Western Europe	Both	Age-standardized	Down syndrome	Rate	2003	58.9363	68.763	50.6394	0.8
Prevalence	Western Europe	Both	Age-standardized	Down syndrome	Rate	2004	58.5714	68.0982	50.366	0.8
Prevalence	Western Europe	Both	Age-standardized	Down syndrome	Rate	2005	58.3959	67.669	50.4131	0.81
Prevalence	Western Europe	Both	Age-standardized	Down syndrome	Rate	2006	58.3756	67.4154	50.4212	0.81
Prevalence	Western Europe	Both	Age-standardized	Down syndrome	Rate	2007	58.4073	67.4957	50.3786	0.81
Prevalence	Western Europe	Both	Age-standardized	Down syndrome	Rate	2008	58.4795	67.6634	50.3573	0.81
Prevalence	Western Europe	Both	Age-standardized	Down syndrome	Rate	2009	58.5851	67.863	50.4568	0.82
Prevalence	Western Europe	Both	Age-standardized	Down syndrome	Rate	2010	58.7181	68.065	50.4126	0.82
Prevalence	Western Europe	Both	Age-standardized	Down syndrome	Rate	2011	58.812	68.3744	50.4635	0.82
Prevalence	Western Europe	Both	Age-standardized	Down syndrome	Rate	2012	58.8516	68.4104	50.511	0.82
Prevalence	Western Europe	Both	Age-standardized	Down syndrome	Rate	2013	58.9049	68.4948	50.3174	0.83
Prevalence	Western Europe	Both	Age-standardized	Down syndrome	Rate	2014	59.04	68.9109	50.362	0.83
Prevalence	Western Europe	Both	Age-standardized	Down syndrome	Rate	2015	59.325	69.3895	50.4549	0.83
Prevalence	Western Europe	Both	Age-standardized	Down syndrome	Rate	2016	61.4097	72.321	52.0594	0.84
Prevalence	Western Europe	Both	Age-standardized	Down syndrome	Rate	2017	63.7795	75.9898	53.5617	0.84
Prevalence	Western Europe	Both	Age-standardized	Down syndrome	Rate	2018	64.717	77.6107	53.8899	0.84
Prevalence	Western Europe	Both	Age-standardized	Down syndrome	Rate	2019	65.3959	79.1128	54.0339	0.84
Prevalence	Southern Latin America	Both	Age-standardized	Down syndrome	Rate	1990	50.5901	64.7967	39.2349	0.58
Prevalence	Southern Latin America	Both	Age-standardized	Down syndrome	Rate	1991	50.4083	62.961	39.3863	0.59
Prevalence	Southern Latin America	Both	Age-standardized	Down syndrome	Rate	1992	50.3994	62.7518	39.5495	0.6
Prevalence	Southern Latin America	Both	Age-standardized	Down syndrome	Rate	1993	50.5624	62.555	39.7602	0.6
Prevalence	Southern Latin America	Both	Age-standardized	Down syndrome	Rate	1994	50.8943	62.8277	40.1452	0.61
Prevalence	Southern Latin America	Both	Age-standardized	Down syndrome	Rate	1995	51.3931	63.633	40.7376	0.61
Prevalence	Southern Latin America	Both	Age-standardized	Down syndrome	Rate	1996	52.2299	64.3032	41.4209	0.62
Prevalence	Southern Latin America	Both	Age-standardized	Down syndrome	Rate	1997	53.4495	65.615	42.2798	0.63
Prevalence	Southern Latin America	Both	Age-standardized	Down syndrome	Rate	1998	54.8611	67.2294	43.5826	0.63
Prevalence	Southern Latin America	Both	Age-standardized	Down syndrome	Rate	1999	56.2774	69.2499	44.7285	0.63
Prevalence	Southern Latin America	Both	Age-standardized	Down syndrome	Rate	2000	57.5215	70.9148	45.9022	0.64
Prevalence	Southern Latin America	Both	Age-standardized	Down syndrome	Rate	2001	59.5366	72.8315	47.3352	0.64
Prevalence	Southern Latin America	Both	Age-standardized	Down syndrome	Rate	2002	62.7792	76.4623	50.0079	0.65
Prevalence	Southern Latin America	Both	Age-standardized	Down syndrome	Rate	2003	66.3405	81.068	53.066	0.65
Prevalence	Southern Latin America	Both	Age-standardized	Down syndrome	Rate	2004	69.2987	84.5703	55.0501	0.65
Prevalence	Southern Latin America	Both	Age-standardized	Down syndrome	Rate	2005	70.7186	87.1593	55.7711	0.66
Prevalence	Southern Latin America	Both	Age-standardized	Down syndrome	Rate	2006	70.9806	86.6624	55.8808	0.66
Prevalence	Southern Latin America	Both	Age-standardized	Down syndrome	Rate	2007	71.1236	86.3491	55.8142	0.66
Prevalence	Southern Latin America	Both	Age-standardized	Down syndrome	Rate	2008	71.1929	86.3555	55.9194	0.67
Prevalence	Southern Latin America	Both	Age-standardized	Down syndrome	Rate	2009	71.2354	86.1563	55.9492	0.67
Prevalence	Southern Latin America	Both	Age-standardized	Down syndrome	Rate	2010	71.299	86.3276	56.0349	0.68
Prevalence	Southern Latin America	Both	Age-standardized	Down syndrome	Rate	2011	71.3275	85.8904	56.19	0.68
Prevalence	Southern Latin America	Both	Age-standardized	Down syndrome	Rate	2012	71.2726	86.5336	56.1442	0.69
Prevalence	Southern Latin America	Both	Age-standardized	Down syndrome	Rate	2013	71.1964	87.2636	55.9471	0.69
Prevalence	Southern Latin America	Both	Age-standardized	Down syndrome	Rate	2014	71.1587	87.9167	55.4395	0.69
Prevalence	Southern Latin America	Both	Age-standardized	Down syndrome	Rate	2015	71.2174	89.3316	54.6482	0.7
Prevalence	Southern Latin America	Both	Age-standardized	Down syndrome	Rate	2016	72.0243	89.0952	55.5043	0.71
Prevalence	Southern Latin America	Both	Age-standardized	Down syndrome	Rate	2017	72.7525	89.0944	55.8571	0.72
Prevalence	Southern Latin America	Both	Age-standardized	Down syndrome	Rate	2018	70.5118	87.0851	54.2922	0.72
Prevalence	Southern Latin America	Both	Age-standardized	Down syndrome	Rate	2019	64.9471	81.9939	49.8808	0.72
Prevalence	High-income North America	Both	Age-standardized	Down syndrome	Rate	1990	32.8498	43.1937	24.8741	0.77
Prevalence	High-income North America	Both	Age-standardized	Down syndrome	Rate	1991	34.1851	44.2853	26.1082	0.77
Prevalence	High-income North America	Both	Age-standardized	Down syndrome	Rate	1992	35.4247	45.5011	27.3224	0.78
Prevalence	High-income North America	Both	Age-standardized	Down syndrome	Rate	1993	36.4911	46.4406	28.2588	0.78
Prevalence	High-income North America	Both	Age-standardized	Down syndrome	Rate	1994	37.3072	46.9707	28.915	0.78
Prevalence	High-income North America	Both	Age-standardized	Down syndrome	Rate	1995	37.7961	47.6484	29.2243	0.79
Prevalence	High-income North America	Both	Age-standardized	Down syndrome	Rate	1996	38.1102	48.0511	29.5127	0.79
Prevalence	High-income North America	Both	Age-standardized	Down syndrome	Rate	1997	38.4325	48.5242	29.7963	0.79
Prevalence	High-income North America	Both	Age-standardized	Down syndrome	Rate	1998	38.7292	48.815	30.0533	0.79
Prevalence	High-income North America	Both	Age-standardized	Down syndrome	Rate	1999	38.9638	49.1376	30.2662	0.8
Prevalence	High-income North America	Both	Age-standardized	Down syndrome	Rate	2000	39.1013	49.4231	30.4253	0.8
Prevalence	High-income North America	Both	Age-standardized	Down syndrome	Rate	2001	39.1454	48.8356	30.4651	0.81
Prevalence	High-income North America	Both	Age-standardized	Down syndrome	Rate	2002	39.1126	48.297	30.5834	0.81
Prevalence	High-income North America	Both	Age-standardized	Down syndrome	Rate	2003	38.9867	47.4254	30.9134	0.81
Prevalence	High-income North America	Both	Age-standardized	Down syndrome	Rate	2004	38.752	46.4472	31.2087	0.81
Prevalence	High-income North America	Both	Age-standardized	Down syndrome	Rate	2005	38.3925	45.4668	31.3046	0.82
Prevalence	High-income North America	Both	Age-standardized	Down syndrome	Rate	2006	37.6769	44.2534	31.101	0.81
Prevalence	High-income North America	Both	Age-standardized	Down syndrome	Rate	2007	36.5817	42.3	30.5765	0.82
Prevalence	High-income North America	Both	Age-standardized	Down syndrome	Rate	2008	35.402	40.5729	30.0329	0.82
Prevalence	High-income North America	Both	Age-standardized	Down syndrome	Rate	2009	34.4315	39.1999	29.6951	0.83
Prevalence	High-income North America	Both	Age-standardized	Down syndrome	Rate	2010	33.9654	38.5132	29.5412	0.83
Prevalence	High-income North America	Both	Age-standardized	Down syndrome	Rate	2011	33.8475	38.3914	29.4305	0.84
Prevalence	High-income North America	Both	Age-standardized	Down syndrome	Rate	2012	33.7373	38.273	29.3733	0.84
Prevalence	High-income North America	Both	Age-standardized	Down syndrome	Rate	2013	33.6502	38.1995	29.2946	0.84
Prevalence	High-income North America	Both	Age-standardized	Down syndrome	Rate	2014	33.6024	38.1821	29.2501	0.85
Prevalence	High-income North America	Both	Age-standardized	Down syndrome	Rate	2015	33.613	38.2699	29.2517	0.85
Prevalence	High-income North America	Both	Age-standardized	Down syndrome	Rate	2016	34.5644	39.6734	29.6305	0.85
Prevalence	High-income North America	Both	Age-standardized	Down syndrome	Rate	2017	36.1491	41.9455	30.4121	0.86
Prevalence	High-income North America	Both	Age-standardized	Down syndrome	Rate	2018	37.7181	44.666	30.8131	0.86
Prevalence	High-income North America	Both	Age-standardized	Down syndrome	Rate	2019	39.6472	47.6407	31.6695	0.86
Prevalence	Caribbean	Both	Age-standardized	Down syndrome	Rate	1990	28.7039	35.7516	23.1973	0.52
Prevalence	Caribbean	Both	Age-standardized	Down syndrome	Rate	1991	28.4958	35.2069	23.0517	0.52
Prevalence	Caribbean	Both	Age-standardized	Down syndrome	Rate	1992	28.3353	35.0289	22.8136	0.53
Prevalence	Caribbean	Both	Age-standardized	Down syndrome	Rate	1993	28.2315	34.7089	22.7013	0.53
Prevalence	Caribbean	Both	Age-standardized	Down syndrome	Rate	1994	28.1978	34.6988	22.6685	0.53
Prevalence	Caribbean	Both	Age-standardized	Down syndrome	Rate	1995	28.2476	34.8831	22.6053	0.53
Prevalence	Caribbean	Both	Age-standardized	Down syndrome	Rate	1996	28.4207	35.1135	22.7424	0.54
Prevalence	Caribbean	Both	Age-standardized	Down syndrome	Rate	1997	28.7123	35.4365	23.0464	0.54
Prevalence	Caribbean	Both	Age-standardized	Down syndrome	Rate	1998	29.0694	35.9352	23.389	0.54
Prevalence	Caribbean	Both	Age-standardized	Down syndrome	Rate	1999	29.4395	36.4872	23.7379	0.55
Prevalence	Caribbean	Both	Age-standardized	Down syndrome	Rate	2000	29.7661	36.8655	24.1059	0.55
Prevalence	Caribbean	Both	Age-standardized	Down syndrome	Rate	2001	30.0541	37.2653	24.3651	0.56
Prevalence	Caribbean	Both	Age-standardized	Down syndrome	Rate	2002	30.3461	37.5797	24.7225	0.56
Prevalence	Caribbean	Both	Age-standardized	Down syndrome	Rate	2003	30.6424	37.7559	25.0398	0.57
Prevalence	Caribbean	Both	Age-standardized	Down syndrome	Rate	2004	30.9437	37.9373	25.3631	0.57
Prevalence	Caribbean	Both	Age-standardized	Down syndrome	Rate	2005	31.25	38.3658	25.6085	0.58
Prevalence	Caribbean	Both	Age-standardized	Down syndrome	Rate	2006	31.681	38.7151	25.9384	0.59
Prevalence	Caribbean	Both	Age-standardized	Down syndrome	Rate	2007	32.2664	39.5003	26.4207	0.59
Prevalence	Caribbean	Both	Age-standardized	Down syndrome	Rate	2008	32.8723	40.3569	26.8594	0.59
Prevalence	Caribbean	Both	Age-standardized	Down syndrome	Rate	2009	33.3711	41.3507	27.1189	0.59
Prevalence	Caribbean	Both	Age-standardized	Down syndrome	Rate	2010	33.6246	41.9426	27.2272	0.6
Prevalence	Caribbean	Both	Age-standardized	Down syndrome	Rate	2011	33.6472	41.9393	27.201	0.6
Prevalence	Caribbean	Both	Age-standardized	Down syndrome	Rate	2012	33.5941	41.8599	27.1314	0.61
Prevalence	Caribbean	Both	Age-standardized	Down syndrome	Rate	2013	33.5283	41.6521	27.0833	0.61
Prevalence	Caribbean	Both	Age-standardized	Down syndrome	Rate	2014	33.5205	41.7519	26.8813	0.61
Prevalence	Caribbean	Both	Age-standardized	Down syndrome	Rate	2015	33.6433	41.7007	26.7801	0.62
Prevalence	Caribbean	Both	Age-standardized	Down syndrome	Rate	2016	35.1092	43.7835	28.1568	0.62
Prevalence	Caribbean	Both	Age-standardized	Down syndrome	Rate	2017	36.6096	45.4845	29.4122	0.63
Prevalence	Caribbean	Both	Age-standardized	Down syndrome	Rate	2018	36.713	46.0868	29.2904	0.63
Prevalence	Caribbean	Both	Age-standardized	Down syndrome	Rate	2019	36.4162	45.9974	28.9096	0.63
Prevalence	Andean Latin America	Both	Age-standardized	Down syndrome	Rate	1990	15.0001	19.5776	11.413	0.49
Prevalence	Andean Latin America	Both	Age-standardized	Down syndrome	Rate	1991	14.9564	19.3243	11.3883	0.49
Prevalence	Andean Latin America	Both	Age-standardized	Down syndrome	Rate	1992	14.9342	19.1707	11.4123	0.5
Prevalence	Andean Latin America	Both	Age-standardized	Down syndrome	Rate	1993	14.9418	19.1505	11.4835	0.5
Prevalence	Andean Latin America	Both	Age-standardized	Down syndrome	Rate	1994	14.9868	19.1366	11.4733	0.5
Prevalence	Andean Latin America	Both	Age-standardized	Down syndrome	Rate	1995	15.0772	19.172	11.4365	0.51
Prevalence	Andean Latin America	Both	Age-standardized	Down syndrome	Rate	1996	15.2114	19.3384	11.5741	0.51
Prevalence	Andean Latin America	Both	Age-standardized	Down syndrome	Rate	1997	15.3732	19.5433	11.6165	0.52
Prevalence	Andean Latin America	Both	Age-standardized	Down syndrome	Rate	1998	15.5491	19.7968	11.7194	0.52
Prevalence	Andean Latin America	Both	Age-standardized	Down syndrome	Rate	1999	15.7246	20.0115	11.9277	0.53
Prevalence	Andean Latin America	Both	Age-standardized	Down syndrome	Rate	2000	15.8853	20.2621	12.0428	0.53
Prevalence	Andean Latin America	Both	Age-standardized	Down syndrome	Rate	2001	16.0543	20.3805	12.2558	0.54
Prevalence	Andean Latin America	Both	Age-standardized	Down syndrome	Rate	2002	16.2447	20.4617	12.4691	0.54
Prevalence	Andean Latin America	Both	Age-standardized	Down syndrome	Rate	2003	16.4275	20.722	12.5961	0.55
Prevalence	Andean Latin America	Both	Age-standardized	Down syndrome	Rate	2004	16.574	20.9808	12.7283	0.55
Prevalence	Andean Latin America	Both	Age-standardized	Down syndrome	Rate	2005	16.6554	21.2097	12.7149	0.56
Prevalence	Andean Latin America	Both	Age-standardized	Down syndrome	Rate	2006	16.6829	21.1452	12.8401	0.56
Prevalence	Andean Latin America	Both	Age-standardized	Down syndrome	Rate	2007	16.6921	21.0787	12.7844	0.57
Prevalence	Andean Latin America	Both	Age-standardized	Down syndrome	Rate	2008	16.6922	21.1934	12.7535	0.58
Prevalence	Andean Latin America	Both	Age-standardized	Down syndrome	Rate	2009	16.6911	21.2113	12.6283	0.58
Prevalence	Andean Latin America	Both	Age-standardized	Down syndrome	Rate	2010	16.6962	21.3615	12.5709	0.59
Prevalence	Andean Latin America	Both	Age-standardized	Down syndrome	Rate	2011	16.697	21.3965	12.6022	0.59
Prevalence	Andean Latin America	Both	Age-standardized	Down syndrome	Rate	2012	16.6862	21.1015	12.5971	0.6
Prevalence	Andean Latin America	Both	Age-standardized	Down syndrome	Rate	2013	16.6758	20.9342	12.6401	0.6
Prevalence	Andean Latin America	Both	Age-standardized	Down syndrome	Rate	2014	16.6851	20.9516	12.6879	0.61
Prevalence	Andean Latin America	Both	Age-standardized	Down syndrome	Rate	2015	16.7293	21.0963	12.761	0.61
Prevalence	Andean Latin America	Both	Age-standardized	Down syndrome	Rate	2016	17.3231	21.9594	13.171	0.62
Prevalence	Andean Latin America	Both	Age-standardized	Down syndrome	Rate	2017	18.0133	23.1695	13.5597	0.62
Prevalence	Andean Latin America	Both	Age-standardized	Down syndrome	Rate	2018	18.2479	23.4115	13.8111	0.63
Prevalence	Andean Latin America	Both	Age-standardized	Down syndrome	Rate	2019	18.3717	23.5331	13.8932	0.63
Prevalence	Central Latin America	Both	Age-standardized	Down syndrome	Rate	1990	28.9605	36.9457	22.6418	0.49
Prevalence	Central Latin America	Both	Age-standardized	Down syndrome	Rate	1991	27.5114	34.4829	21.5751	0.49
Prevalence	Central Latin America	Both	Age-standardized	Down syndrome	Rate	1992	26.2196	32.344	20.6028	0.5
Prevalence	Central Latin America	Both	Age-standardized	Down syndrome	Rate	1993	25.177	30.8563	19.9142	0.5
Prevalence	Central Latin America	Both	Age-standardized	Down syndrome	Rate	1994	24.4756	29.979	19.3983	0.51
Prevalence	Central Latin America	Both	Age-standardized	Down syndrome	Rate	1995	24.2081	29.6179	19.2468	0.51
Prevalence	Central Latin America	Both	Age-standardized	Down syndrome	Rate	1996	24.2899	29.708	19.2382	0.52
Prevalence	Central Latin America	Both	Age-standardized	Down syndrome	Rate	1997	24.5204	29.9029	19.3386	0.52
Prevalence	Central Latin America	Both	Age-standardized	Down syndrome	Rate	1998	24.8175	30.4224	19.4952	0.53
Prevalence	Central Latin America	Both	Age-standardized	Down syndrome	Rate	1999	25.0983	30.793	19.6531	0.53
Prevalence	Central Latin America	Both	Age-standardized	Down syndrome	Rate	2000	25.2791	30.9576	19.7504	0.54
Prevalence	Central Latin America	Both	Age-standardized	Down syndrome	Rate	2001	25.3871	31.0255	19.9153	0.54
Prevalence	Central Latin America	Both	Age-standardized	Down syndrome	Rate	2002	25.4958	31.0824	20.1885	0.55
Prevalence	Central Latin America	Both	Age-standardized	Down syndrome	Rate	2003	25.5918	31.1192	20.3744	0.55
Prevalence	Central Latin America	Both	Age-standardized	Down syndrome	Rate	2004	25.6613	31.1838	20.4669	0.55
Prevalence	Central Latin America	Both	Age-standardized	Down syndrome	Rate	2005	25.6906	31.1542	20.5387	0.56
Prevalence	Central Latin America	Both	Age-standardized	Down syndrome	Rate	2006	25.6247	30.9978	20.4475	0.56
Prevalence	Central Latin America	Both	Age-standardized	Down syndrome	Rate	2007	25.4558	30.7448	20.3848	0.57
Prevalence	Central Latin America	Both	Age-standardized	Down syndrome	Rate	2008	25.2407	30.6026	20.2541	0.58
Prevalence	Central Latin America	Both	Age-standardized	Down syndrome	Rate	2009	25.035	30.3395	20.0298	0.58
Prevalence	Central Latin America	Both	Age-standardized	Down syndrome	Rate	2010	24.8936	30.1978	19.9494	0.58
Prevalence	Central Latin America	Both	Age-standardized	Down syndrome	Rate	2011	24.768	29.9855	19.8185	0.59
Prevalence	Central Latin America	Both	Age-standardized	Down syndrome	Rate	2012	24.6053	29.5937	19.6598	0.59
Prevalence	Central Latin America	Both	Age-standardized	Down syndrome	Rate	2013	24.4531	29.4598	19.5533	0.6
Prevalence	Central Latin America	Both	Age-standardized	Down syndrome	Rate	2014	24.3597	29.4017	19.4598	0.6
Prevalence	Central Latin America	Both	Age-standardized	Down syndrome	Rate	2015	24.3715	29.5335	19.4802	0.61
Prevalence	Central Latin America	Both	Age-standardized	Down syndrome	Rate	2016	25.7232	31.3553	20.2846	0.61
Prevalence	Central Latin America	Both	Age-standardized	Down syndrome	Rate	2017	27.0926	33.5699	21.1539	0.62
Prevalence	Central Latin America	Both	Age-standardized	Down syndrome	Rate	2018	26.9045	33.4425	20.8186	0.62
Prevalence	Central Latin America	Both	Age-standardized	Down syndrome	Rate	2019	25.9918	32.5065	20.0561	0.63
Prevalence	Tropical Latin America	Both	Age-standardized	Down syndrome	Rate	1990	31.4285	39.7303	24.6097	0.49
Prevalence	Tropical Latin America	Both	Age-standardized	Down syndrome	Rate	1991	30.9039	38.7081	24.2587	0.49
Prevalence	Tropical Latin America	Both	Age-standardized	Down syndrome	Rate	1992	30.4298	38.1697	23.7951	0.5
Prevalence	Tropical Latin America	Both	Age-standardized	Down syndrome	Rate	1993	30.0146	37.737	23.3961	0.5
Prevalence	Tropical Latin America	Both	Age-standardized	Down syndrome	Rate	1994	29.6666	37.3878	22.9364	0.51
Prevalence	Tropical Latin America	Both	Age-standardized	Down syndrome	Rate	1995	29.3939	37.0661	22.5318	0.51
Prevalence	Tropical Latin America	Both	Age-standardized	Down syndrome	Rate	1996	29.2269	36.8537	22.4355	0.52
Prevalence	Tropical Latin America	Both	Age-standardized	Down syndrome	Rate	1997	29.1498	36.7265	22.4056	0.52
Prevalence	Tropical Latin America	Both	Age-standardized	Down syndrome	Rate	1998	29.1008	36.6491	22.4156	0.53
Prevalence	Tropical Latin America	Both	Age-standardized	Down syndrome	Rate	1999	29.0179	36.5862	22.4171	0.53
Prevalence	Tropical Latin America	Both	Age-standardized	Down syndrome	Rate	2000	28.8387	36.3213	22.407	0.54
Prevalence	Tropical Latin America	Both	Age-standardized	Down syndrome	Rate	2001	28.5779	35.9065	22.2747	0.54
Prevalence	Tropical Latin America	Both	Age-standardized	Down syndrome	Rate	2002	28.301	35.5742	22.0523	0.55
Prevalence	Tropical Latin America	Both	Age-standardized	Down syndrome	Rate	2003	28.0221	35.2369	21.7822	0.55
Prevalence	Tropical Latin America	Both	Age-standardized	Down syndrome	Rate	2004	27.7554	34.9492	21.6007	0.56
Prevalence	Tropical Latin America	Both	Age-standardized	Down syndrome	Rate	2005	27.516	34.6598	21.2866	0.56
Prevalence	Tropical Latin America	Both	Age-standardized	Down syndrome	Rate	2006	27.1252	34.0775	20.9183	0.57
Prevalence	Tropical Latin America	Both	Age-standardized	Down syndrome	Rate	2007	26.5111	33.2347	20.5057	0.57
Prevalence	Tropical Latin America	Both	Age-standardized	Down syndrome	Rate	2008	25.8493	32.4234	20.0707	0.58
Prevalence	Tropical Latin America	Both	Age-standardized	Down syndrome	Rate	2009	25.3152	31.6182	19.6193	0.58
Prevalence	Tropical Latin America	Both	Age-standardized	Down syndrome	Rate	2010	25.0841	31.2238	19.2812	0.59
Prevalence	Tropical Latin America	Both	Age-standardized	Down syndrome	Rate	2011	25.1126	31.3609	19.3067	0.6
Prevalence	Tropical Latin America	Both	Age-standardized	Down syndrome	Rate	2012	25.2337	31.2585	19.4236	0.6
Prevalence	Tropical Latin America	Both	Age-standardized	Down syndrome	Rate	2013	25.4366	31.5838	19.5466	0.61
Prevalence	Tropical Latin America	Both	Age-standardized	Down syndrome	Rate	2014	25.7107	32.1747	19.6916	0.62
Prevalence	Tropical Latin America	Both	Age-standardized	Down syndrome	Rate	2015	26.0458	32.7389	19.9093	0.62
Prevalence	Tropical Latin America	Both	Age-standardized	Down syndrome	Rate	2016	27.3853	34.5052	21.0847	0.63
Prevalence	Tropical Latin America	Both	Age-standardized	Down syndrome	Rate	2017	28.9611	36.9537	22.2505	0.63
Prevalence	Tropical Latin America	Both	Age-standardized	Down syndrome	Rate	2018	29.7805	38.289	22.7435	0.64
Prevalence	Tropical Latin America	Both	Age-standardized	Down syndrome	Rate	2019	30.4364	39.0136	23.3245	0.64
Prevalence	North Africa and Middle East	Both	Age-standardized	Down syndrome	Rate	1990	27.1746	34.8662	20.5895	0.41
Prevalence	North Africa and Middle East	Both	Age-standardized	Down syndrome	Rate	1991	27.0232	34.4993	20.4638	0.42
Prevalence	North Africa and Middle East	Both	Age-standardized	Down syndrome	Rate	1992	26.9264	34.3283	20.476	0.43
Prevalence	North Africa and Middle East	Both	Age-standardized	Down syndrome	Rate	1993	26.8975	34.2604	20.4728	0.44
Prevalence	North Africa and Middle East	Both	Age-standardized	Down syndrome	Rate	1994	26.9302	34.3735	20.5037	0.45
Prevalence	North Africa and Middle East	Both	Age-standardized	Down syndrome	Rate	1995	27.0085	34.3614	20.5756	0.46
Prevalence	North Africa and Middle East	Both	Age-standardized	Down syndrome	Rate	1996	27.2208	34.6196	20.7602	0.47
Prevalence	North Africa and Middle East	Both	Age-standardized	Down syndrome	Rate	1997	27.6032	35.1998	21.0063	0.48
Prevalence	North Africa and Middle East	Both	Age-standardized	Down syndrome	Rate	1998	28.0728	35.8444	21.3671	0.49
Prevalence	North Africa and Middle East	Both	Age-standardized	Down syndrome	Rate	1999	28.5411	36.4733	21.7439	0.5
Prevalence	North Africa and Middle East	Both	Age-standardized	Down syndrome	Rate	2000	28.9154	36.8571	22.0232	0.51
Prevalence	North Africa and Middle East	Both	Age-standardized	Down syndrome	Rate	2001	29.2466	37.2663	22.2492	0.52
Prevalence	North Africa and Middle East	Both	Age-standardized	Down syndrome	Rate	2002	29.6144	37.7536	22.5181	0.52
Prevalence	North Africa and Middle East	Both	Age-standardized	Down syndrome	Rate	2003	29.9713	38.1219	22.8264	0.53
Prevalence	North Africa and Middle East	Both	Age-standardized	Down syndrome	Rate	2004	30.2649	38.3885	23.149	0.54
Prevalence	North Africa and Middle East	Both	Age-standardized	Down syndrome	Rate	2005	30.4507	38.6342	23.3434	0.55
Prevalence	North Africa and Middle East	Both	Age-standardized	Down syndrome	Rate	2006	30.5417	38.7729	23.3867	0.56
Prevalence	North Africa and Middle East	Both	Age-standardized	Down syndrome	Rate	2007	30.578	38.8131	23.2968	0.57
Prevalence	North Africa and Middle East	Both	Age-standardized	Down syndrome	Rate	2008	30.582	38.7057	23.3319	0.58
Prevalence	North Africa and Middle East	Both	Age-standardized	Down syndrome	Rate	2009	30.565	38.7712	23.3631	0.59
Prevalence	North Africa and Middle East	Both	Age-standardized	Down syndrome	Rate	2010	30.5374	38.8065	23.3548	0.6
Prevalence	North Africa and Middle East	Both	Age-standardized	Down syndrome	Rate	2011	30.4781	38.7323	23.2865	0.6
Prevalence	North Africa and Middle East	Both	Age-standardized	Down syndrome	Rate	2012	30.3735	38.692	23.1891	0.61
Prevalence	North Africa and Middle East	Both	Age-standardized	Down syndrome	Rate	2013	30.2857	38.6945	23.0855	0.62
Prevalence	North Africa and Middle East	Both	Age-standardized	Down syndrome	Rate	2014	30.2696	38.7662	23.028	0.63
Prevalence	North Africa and Middle East	Both	Age-standardized	Down syndrome	Rate	2015	30.3713	38.9467	23.0803	0.63
Prevalence	North Africa and Middle East	Both	Age-standardized	Down syndrome	Rate	2016	32.2378	41.4692	24.3729	0.64
Prevalence	North Africa and Middle East	Both	Age-standardized	Down syndrome	Rate	2017	34.2054	44.1073	25.724	0.65
Prevalence	North Africa and Middle East	Both	Age-standardized	Down syndrome	Rate	2018	34.3714	44.4316	25.8916	0.65
Prevalence	North Africa and Middle East	Both	Age-standardized	Down syndrome	Rate	2019	33.979	44.0589	25.7099	0.66
Prevalence	South Asia	Both	Age-standardized	Down syndrome	Rate	1990	9.92589	12.9208	7.5067	0.31
Prevalence	South Asia	Both	Age-standardized	Down syndrome	Rate	1991	9.62625	12.5082	7.31736	0.32
Prevalence	South Asia	Both	Age-standardized	Down syndrome	Rate	1992	9.35506	12.1474	7.17954	0.33
Prevalence	South Asia	Both	Age-standardized	Down syndrome	Rate	1993	9.13095	11.8265	7.03358	0.33
Prevalence	South Asia	Both	Age-standardized	Down syndrome	Rate	1994	8.97258	11.5973	6.88818	0.34
Prevalence	South Asia	Both	Age-standardized	Down syndrome	Rate	1995	8.89876	11.4916	6.82713	0.34
Prevalence	South Asia	Both	Age-standardized	Down syndrome	Rate	1996	8.88045	11.4448	6.83199	0.35
Prevalence	South Asia	Both	Age-standardized	Down syndrome	Rate	1997	8.87449	11.4078	6.84257	0.36
Prevalence	South Asia	Both	Age-standardized	Down syndrome	Rate	1998	8.8789	11.4439	6.84068	0.36
Prevalence	South Asia	Both	Age-standardized	Down syndrome	Rate	1999	8.89176	11.4451	6.84503	0.37
Prevalence	South Asia	Both	Age-standardized	Down syndrome	Rate	2000	8.91107	11.4498	6.83118	0.38
Prevalence	South Asia	Both	Age-standardized	Down syndrome	Rate	2001	8.97116	11.5099	6.87259	0.39
Prevalence	South Asia	Both	Age-standardized	Down syndrome	Rate	2002	9.08804	11.6446	6.97127	0.39
Prevalence	South Asia	Both	Age-standardized	Down syndrome	Rate	2003	9.2314	11.7916	7.09289	0.4
Prevalence	South Asia	Both	Age-standardized	Down syndrome	Rate	2004	9.36964	11.9743	7.21828	0.41
Prevalence	South Asia	Both	Age-standardized	Down syndrome	Rate	2005	9.46978	12.1043	7.29266	0.41
Prevalence	South Asia	Both	Age-standardized	Down syndrome	Rate	2006	9.54377	12.2155	7.34778	0.42
Prevalence	South Asia	Both	Age-standardized	Down syndrome	Rate	2007	9.62335	12.2982	7.39297	0.43
Prevalence	South Asia	Both	Age-standardized	Down syndrome	Rate	2008	9.704	12.3991	7.46765	0.44
Prevalence	South Asia	Both	Age-standardized	Down syndrome	Rate	2009	9.78127	12.49	7.52017	0.45
Prevalence	South Asia	Both	Age-standardized	Down syndrome	Rate	2010	9.85102	12.543	7.55102	0.46
Prevalence	South Asia	Both	Age-standardized	Down syndrome	Rate	2011	9.90832	12.6494	7.60342	0.47
Prevalence	South Asia	Both	Age-standardized	Down syndrome	Rate	2012	9.95974	12.7069	7.65286	0.48
Prevalence	South Asia	Both	Age-standardized	Down syndrome	Rate	2013	10.0182	12.7717	7.70734	0.49
Prevalence	South Asia	Both	Age-standardized	Down syndrome	Rate	2014	10.0971	12.8778	7.76416	0.5
Prevalence	South Asia	Both	Age-standardized	Down syndrome	Rate	2015	10.21	13.0294	7.82697	0.51
Prevalence	South Asia	Both	Age-standardized	Down syndrome	Rate	2016	10.8348	13.8522	8.27765	0.52
Prevalence	South Asia	Both	Age-standardized	Down syndrome	Rate	2017	11.4856	14.8842	8.77132	0.53
Prevalence	South Asia	Both	Age-standardized	Down syndrome	Rate	2018	11.5853	14.9993	8.84597	0.54
Prevalence	South Asia	Both	Age-standardized	Down syndrome	Rate	2019	11.4888	14.8847	8.75951	0.54
Prevalence	Central Sub-Saharan Africa	Both	Age-standardized	Down syndrome	Rate	1990	11.1356	14.3478	8.42131	0.27
Prevalence	Central Sub-Saharan Africa	Both	Age-standardized	Down syndrome	Rate	1991	10.9575	14.194	8.34354	0.27
Prevalence	Central Sub-Saharan Africa	Both	Age-standardized	Down syndrome	Rate	1992	10.8035	13.965	8.25088	0.28
Prevalence	Central Sub-Saharan Africa	Both	Age-standardized	Down syndrome	Rate	1993	10.6822	13.733	8.21384	0.28
Prevalence	Central Sub-Saharan Africa	Both	Age-standardized	Down syndrome	Rate	1994	10.6025	13.706	8.12752	0.28
Prevalence	Central Sub-Saharan Africa	Both	Age-standardized	Down syndrome	Rate	1995	10.5728	13.6904	8.07544	0.28
Prevalence	Central Sub-Saharan Africa	Both	Age-standardized	Down syndrome	Rate	1996	10.5858	13.6587	8.07764	0.29
Prevalence	Central Sub-Saharan Africa	Both	Age-standardized	Down syndrome	Rate	1997	10.6213	13.7553	8.12762	0.29
Prevalence	Central Sub-Saharan Africa	Both	Age-standardized	Down syndrome	Rate	1998	10.6692	13.8452	8.17948	0.29
Prevalence	Central Sub-Saharan Africa	Both	Age-standardized	Down syndrome	Rate	1999	10.7193	13.9172	8.21985	0.3
Prevalence	Central Sub-Saharan Africa	Both	Age-standardized	Down syndrome	Rate	2000	10.7612	14.0164	8.22449	0.3
Prevalence	Central Sub-Saharan Africa	Both	Age-standardized	Down syndrome	Rate	2001	10.8031	14.013	8.29786	0.3
Prevalence	Central Sub-Saharan Africa	Both	Age-standardized	Down syndrome	Rate	2002	10.8552	14.0569	8.259	0.31
Prevalence	Central Sub-Saharan Africa	Both	Age-standardized	Down syndrome	Rate	2003	10.9103	14.1598	8.30498	0.31
Prevalence	Central Sub-Saharan Africa	Both	Age-standardized	Down syndrome	Rate	2004	10.9614	14.1958	8.34788	0.32
Prevalence	Central Sub-Saharan Africa	Both	Age-standardized	Down syndrome	Rate	2005	11.0013	14.2894	8.36637	0.33
Prevalence	Central Sub-Saharan Africa	Both	Age-standardized	Down syndrome	Rate	2006	11.0343	14.3276	8.37022	0.34
Prevalence	Central Sub-Saharan Africa	Both	Age-standardized	Down syndrome	Rate	2007	11.068	14.4319	8.4668	0.35
Prevalence	Central Sub-Saharan Africa	Both	Age-standardized	Down syndrome	Rate	2008	11.0999	14.4125	8.51643	0.36
Prevalence	Central Sub-Saharan Africa	Both	Age-standardized	Down syndrome	Rate	2009	11.1273	14.4477	8.497	0.37
Prevalence	Central Sub-Saharan Africa	Both	Age-standardized	Down syndrome	Rate	2010	11.1481	14.4763	8.47885	0.38
Prevalence	Central Sub-Saharan Africa	Both	Age-standardized	Down syndrome	Rate	2011	11.16	14.4563	8.53966	0.39
Prevalence	Central Sub-Saharan Africa	Both	Age-standardized	Down syndrome	Rate	2012	11.167	14.4253	8.54156	0.4
Prevalence	Central Sub-Saharan Africa	Both	Age-standardized	Down syndrome	Rate	2013	11.1764	14.4328	8.54078	0.41
Prevalence	Central Sub-Saharan Africa	Both	Age-standardized	Down syndrome	Rate	2014	11.1952	14.4503	8.54706	0.42
Prevalence	Central Sub-Saharan Africa	Both	Age-standardized	Down syndrome	Rate	2015	11.2308	14.4597	8.55662	0.43
Prevalence	Central Sub-Saharan Africa	Both	Age-standardized	Down syndrome	Rate	2016	11.5881	15.0846	8.84084	0.45
Prevalence	Central Sub-Saharan Africa	Both	Age-standardized	Down syndrome	Rate	2017	11.9928	15.8724	9.14472	0.45
Prevalence	Central Sub-Saharan Africa	Both	Age-standardized	Down syndrome	Rate	2018	12.1208	15.8085	9.30909	0.46
Prevalence	Central Sub-Saharan Africa	Both	Age-standardized	Down syndrome	Rate	2019	12.1889	15.8091	9.33407	0.47
Prevalence	Eastern Sub-Saharan Africa	Both	Age-standardized	Down syndrome	Rate	1990	9.62731	12.5084	7.28799	0.24
Prevalence	Eastern Sub-Saharan Africa	Both	Age-standardized	Down syndrome	Rate	1991	9.38024	12.0984	7.15948	0.24
Prevalence	Eastern Sub-Saharan Africa	Both	Age-standardized	Down syndrome	Rate	1992	9.14723	11.752	6.99455	0.24
Prevalence	Eastern Sub-Saharan Africa	Both	Age-standardized	Down syndrome	Rate	1993	8.94246	11.4955	6.8433	0.25
Prevalence	Eastern Sub-Saharan Africa	Both	Age-standardized	Down syndrome	Rate	1994	8.80615	11.3544	6.74384	0.25
Prevalence	Eastern Sub-Saharan Africa	Both	Age-standardized	Down syndrome	Rate	1995	8.75141	11.3008	6.69614	0.25
Prevalence	Eastern Sub-Saharan Africa	Both	Age-standardized	Down syndrome	Rate	1996	8.75318	11.3025	6.69764	0.26
Prevalence	Eastern Sub-Saharan Africa	Both	Age-standardized	Down syndrome	Rate	1997	8.76775	11.31	6.70823	0.26
Prevalence	Eastern Sub-Saharan Africa	Both	Age-standardized	Down syndrome	Rate	1998	8.78583	11.3231	6.73936	0.27
Prevalence	Eastern Sub-Saharan Africa	Both	Age-standardized	Down syndrome	Rate	1999	8.80769	11.3367	6.74125	0.27
Prevalence	Eastern Sub-Saharan Africa	Both	Age-standardized	Down syndrome	Rate	2000	8.82931	11.3265	6.74448	0.28
Prevalence	Eastern Sub-Saharan Africa	Both	Age-standardized	Down syndrome	Rate	2001	8.85501	11.355	6.78195	0.28
Prevalence	Eastern Sub-Saharan Africa	Both	Age-standardized	Down syndrome	Rate	2002	8.89001	11.3966	6.81189	0.29
Prevalence	Eastern Sub-Saharan Africa	Both	Age-standardized	Down syndrome	Rate	2003	8.92896	11.4396	6.8153	0.29
Prevalence	Eastern Sub-Saharan Africa	Both	Age-standardized	Down syndrome	Rate	2004	8.96605	11.488	6.85112	0.3
Prevalence	Eastern Sub-Saharan Africa	Both	Age-standardized	Down syndrome	Rate	2005	8.99614	11.5222	6.88176	0.3
Prevalence	Eastern Sub-Saharan Africa	Both	Age-standardized	Down syndrome	Rate	2006	9.02275	11.552	6.89796	0.31
Prevalence	Eastern Sub-Saharan Africa	Both	Age-standardized	Down syndrome	Rate	2007	9.05281	11.6074	6.94611	0.31
Prevalence	Eastern Sub-Saharan Africa	Both	Age-standardized	Down syndrome	Rate	2008	9.08535	11.6554	6.96598	0.32
Prevalence	Eastern Sub-Saharan Africa	Both	Age-standardized	Down syndrome	Rate	2009	9.11773	11.7018	6.97957	0.33
Prevalence	Eastern Sub-Saharan Africa	Both	Age-standardized	Down syndrome	Rate	2010	9.14912	11.7692	6.99197	0.34
Prevalence	Eastern Sub-Saharan Africa	Both	Age-standardized	Down syndrome	Rate	2011	9.17907	11.8131	7.03958	0.34
Prevalence	Eastern Sub-Saharan Africa	Both	Age-standardized	Down syndrome	Rate	2012	9.21037	11.8643	7.08699	0.35
Prevalence	Eastern Sub-Saharan Africa	Both	Age-standardized	Down syndrome	Rate	2013	9.24861	11.929	7.11246	0.36
Prevalence	Eastern Sub-Saharan Africa	Both	Age-standardized	Down syndrome	Rate	2014	9.30135	12.0062	7.14332	0.37
Prevalence	Eastern Sub-Saharan Africa	Both	Age-standardized	Down syndrome	Rate	2015	9.3784	12.1158	7.17692	0.38
Prevalence	Eastern Sub-Saharan Africa	Both	Age-standardized	Down syndrome	Rate	2016	9.83857	12.6749	7.542	0.38
Prevalence	Eastern Sub-Saharan Africa	Both	Age-standardized	Down syndrome	Rate	2017	10.2947	13.3666	7.84784	0.39
Prevalence	Eastern Sub-Saharan Africa	Both	Age-standardized	Down syndrome	Rate	2018	10.3664	13.4395	7.87837	0.4
Prevalence	Eastern Sub-Saharan Africa	Both	Age-standardized	Down syndrome	Rate	2019	10.3837	13.4533	7.93248	0.41
Prevalence	Southern Sub-Saharan Africa	Both	Age-standardized	Down syndrome	Rate	1990	18.4999	24.0869	13.9344	0.51
Prevalence	Southern Sub-Saharan Africa	Both	Age-standardized	Down syndrome	Rate	1991	18.0501	23.3497	13.7132	0.52
Prevalence	Southern Sub-Saharan Africa	Both	Age-standardized	Down syndrome	Rate	1992	17.6407	22.6809	13.5122	0.52
Prevalence	Southern Sub-Saharan Africa	Both	Age-standardized	Down syndrome	Rate	1993	17.2893	22.1222	13.3068	0.53
Prevalence	Southern Sub-Saharan Africa	Both	Age-standardized	Down syndrome	Rate	1994	17.0139	21.6081	13.1686	0.53
Prevalence	Southern Sub-Saharan Africa	Both	Age-standardized	Down syndrome	Rate	1995	16.8324	21.3756	13.0644	0.54
Prevalence	Southern Sub-Saharan Africa	Both	Age-standardized	Down syndrome	Rate	1996	16.7122	21.1849	12.9441	0.54
Prevalence	Southern Sub-Saharan Africa	Both	Age-standardized	Down syndrome	Rate	1997	16.6113	21.0268	12.8532	0.54
Prevalence	Southern Sub-Saharan Africa	Both	Age-standardized	Down syndrome	Rate	1998	16.5341	20.9042	12.8164	0.55
Prevalence	Southern Sub-Saharan Africa	Both	Age-standardized	Down syndrome	Rate	1999	16.4851	20.875	12.8229	0.55
Prevalence	Southern Sub-Saharan Africa	Both	Age-standardized	Down syndrome	Rate	2000	16.469	20.8505	12.8019	0.56
Prevalence	Southern Sub-Saharan Africa	Both	Age-standardized	Down syndrome	Rate	2001	16.5154	20.8186	12.8182	0.56
Prevalence	Southern Sub-Saharan Africa	Both	Age-standardized	Down syndrome	Rate	2002	16.6293	20.8808	12.9404	0.57
Prevalence	Southern Sub-Saharan Africa	Both	Age-standardized	Down syndrome	Rate	2003	16.7772	21.0083	13.114	0.57
Prevalence	Southern Sub-Saharan Africa	Both	Age-standardized	Down syndrome	Rate	2004	16.925	21.1615	13.244	0.58
Prevalence	Southern Sub-Saharan Africa	Both	Age-standardized	Down syndrome	Rate	2005	17.0387	21.2789	13.3424	0.58
Prevalence	Southern Sub-Saharan Africa	Both	Age-standardized	Down syndrome	Rate	2006	17.1384	21.4332	13.4134	0.59
Prevalence	Southern Sub-Saharan Africa	Both	Age-standardized	Down syndrome	Rate	2007	17.2534	21.5548	13.4867	0.59
Prevalence	Southern Sub-Saharan Africa	Both	Age-standardized	Down syndrome	Rate	2008	17.3641	21.7362	13.584	0.6
Prevalence	Southern Sub-Saharan Africa	Both	Age-standardized	Down syndrome	Rate	2009	17.4507	21.8467	13.63	0.6
Prevalence	Southern Sub-Saharan Africa	Both	Age-standardized	Down syndrome	Rate	2010	17.493	21.9508	13.6112	0.61
Prevalence	Southern Sub-Saharan Africa	Both	Age-standardized	Down syndrome	Rate	2011	17.4574	21.9295	13.6432	0.61
Prevalence	Southern Sub-Saharan Africa	Both	Age-standardized	Down syndrome	Rate	2012	17.3563	21.8185	13.5954	0.61
Prevalence	Southern Sub-Saharan Africa	Both	Age-standardized	Down syndrome	Rate	2013	17.2394	21.6791	13.4982	0.62
Prevalence	Southern Sub-Saharan Africa	Both	Age-standardized	Down syndrome	Rate	2014	17.1563	21.4759	13.4195	0.62
Prevalence	Southern Sub-Saharan Africa	Both	Age-standardized	Down syndrome	Rate	2015	17.1559	21.5167	13.4431	0.63
Prevalence	Southern Sub-Saharan Africa	Both	Age-standardized	Down syndrome	Rate	2016	18.4818	23.1803	14.2864	0.63
Prevalence	Southern Sub-Saharan Africa	Both	Age-standardized	Down syndrome	Rate	2017	19.8028	25.5555	15.1758	0.64
Prevalence	Southern Sub-Saharan Africa	Both	Age-standardized	Down syndrome	Rate	2018	19.7796	25.5311	15.1129	0.64
Prevalence	Southern Sub-Saharan Africa	Both	Age-standardized	Down syndrome	Rate	2019	19.3872	25.1028	14.876	0.64
Prevalence	Western Sub-Saharan Africa	Both	Age-standardized	Down syndrome	Rate	1990	10.282	13.2748	7.91384	0.27
Prevalence	Western Sub-Saharan Africa	Both	Age-standardized	Down syndrome	Rate	1991	10.1154	12.9917	7.80836	0.27
Prevalence	Western Sub-Saharan Africa	Both	Age-standardized	Down syndrome	Rate	1992	9.96641	12.7371	7.70702	0.28
Prevalence	Western Sub-Saharan Africa	Both	Age-standardized	Down syndrome	Rate	1993	9.84409	12.5093	7.62143	0.28
Prevalence	Western Sub-Saharan Africa	Both	Age-standardized	Down syndrome	Rate	1994	9.75775	12.3901	7.55839	0.28
Prevalence	Western Sub-Saharan Africa	Both	Age-standardized	Down syndrome	Rate	1995	9.71639	12.3498	7.49627	0.29
Prevalence	Western Sub-Saharan Africa	Both	Age-standardized	Down syndrome	Rate	1996	9.70732	12.3214	7.50382	0.29
Prevalence	Western Sub-Saharan Africa	Both	Age-standardized	Down syndrome	Rate	1997	9.70995	12.3159	7.50228	0.3
Prevalence	Western Sub-Saharan Africa	Both	Age-standardized	Down syndrome	Rate	1998	9.72125	12.3058	7.52318	0.3
Prevalence	Western Sub-Saharan Africa	Both	Age-standardized	Down syndrome	Rate	1999	9.73839	12.3245	7.55478	0.31
Prevalence	Western Sub-Saharan Africa	Both	Age-standardized	Down syndrome	Rate	2000	9.75862	12.3509	7.59059	0.31
Prevalence	Western Sub-Saharan Africa	Both	Age-standardized	Down syndrome	Rate	2001	9.79477	12.39	7.60841	0.32
Prevalence	Western Sub-Saharan Africa	Both	Age-standardized	Down syndrome	Rate	2002	9.85375	12.4561	7.64534	0.32
Prevalence	Western Sub-Saharan Africa	Both	Age-standardized	Down syndrome	Rate	2003	9.92298	12.5579	7.69826	0.33
Prevalence	Western Sub-Saharan Africa	Both	Age-standardized	Down syndrome	Rate	2004	9.98989	12.6286	7.75731	0.34
Prevalence	Western Sub-Saharan Africa	Both	Age-standardized	Down syndrome	Rate	2005	10.0419	12.6856	7.79469	0.34
Prevalence	Western Sub-Saharan Africa	Both	Age-standardized	Down syndrome	Rate	2006	10.0856	12.7471	7.82333	0.35
Prevalence	Western Sub-Saharan Africa	Both	Age-standardized	Down syndrome	Rate	2007	10.1331	12.8226	7.85543	0.36
Prevalence	Western Sub-Saharan Africa	Both	Age-standardized	Down syndrome	Rate	2008	10.1801	12.9013	7.88752	0.37
Prevalence	Western Sub-Saharan Africa	Both	Age-standardized	Down syndrome	Rate	2009	10.2221	12.9529	7.91209	0.38
Prevalence	Western Sub-Saharan Africa	Both	Age-standardized	Down syndrome	Rate	2010	10.2545	12.9824	7.93653	0.38
Prevalence	Western Sub-Saharan Africa	Both	Age-standardized	Down syndrome	Rate	2011	10.2762	13.0103	7.94604	0.39
Prevalence	Western Sub-Saharan Africa	Both	Age-standardized	Down syndrome	Rate	2012	10.2948	13.0386	7.96257	0.4
Prevalence	Western Sub-Saharan Africa	Both	Age-standardized	Down syndrome	Rate	2013	10.3164	13.0539	7.96962	0.41
Prevalence	Western Sub-Saharan Africa	Both	Age-standardized	Down syndrome	Rate	2014	10.3471	13.1167	7.99251	0.42
Prevalence	Western Sub-Saharan Africa	Both	Age-standardized	Down syndrome	Rate	2015	10.3931	13.1767	8.0389	0.42
Prevalence	Western Sub-Saharan Africa	Both	Age-standardized	Down syndrome	Rate	2016	10.7637	13.7187	8.36784	0.43
Prevalence	Western Sub-Saharan Africa	Both	Age-standardized	Down syndrome	Rate	2017	11.1463	14.3163	8.66708	0.44
Prevalence	Western Sub-Saharan Africa	Both	Age-standardized	Down syndrome	Rate	2018	11.2167	14.4154	8.70017	0.44
Prevalence	Western Sub-Saharan Africa	Both	Age-standardized	Down syndrome	Rate	2019	11.245	14.4297	8.6959	0.45
DALYs (Disability-Adjusted Life Years)	Global	Both	Age-standardized	Down syndrome	Rate	1990	35.1442	72.3535	23.8147	0.51
DALYs (Disability-Adjusted Life Years)	Global	Both	Age-standardized	Down syndrome	Rate	1991	34.4943	69.3255	23.6925	0.52
DALYs (Disability-Adjusted Life Years)	Global	Both	Age-standardized	Down syndrome	Rate	1992	33.7998	66.3639	23.5277	0.52
DALYs (Disability-Adjusted Life Years)	Global	Both	Age-standardized	Down syndrome	Rate	1993	33.2539	64.2877	23.5211	0.53
DALYs (Disability-Adjusted Life Years)	Global	Both	Age-standardized	Down syndrome	Rate	1994	32.9215	62.7974	23.5052	0.53
DALYs (Disability-Adjusted Life Years)	Global	Both	Age-standardized	Down syndrome	Rate	1995	32.5818	60.9785	23.4809	0.53
DALYs (Disability-Adjusted Life Years)	Global	Both	Age-standardized	Down syndrome	Rate	1996	32.3806	59.5725	23.6816	0.54
DALYs (Disability-Adjusted Life Years)	Global	Both	Age-standardized	Down syndrome	Rate	1997	32.0978	58.4192	23.7071	0.54
DALYs (Disability-Adjusted Life Years)	Global	Both	Age-standardized	Down syndrome	Rate	1998	31.8875	57.2912	23.6571	0.55
DALYs (Disability-Adjusted Life Years)	Global	Both	Age-standardized	Down syndrome	Rate	1999	32.004	56.6327	23.938	0.55
DALYs (Disability-Adjusted Life Years)	Global	Both	Age-standardized	Down syndrome	Rate	2000	31.678	55.334	23.849	0.56
DALYs (Disability-Adjusted Life Years)	Global	Both	Age-standardized	Down syndrome	Rate	2001	31.0864	54.5099	23.389	0.56
DALYs (Disability-Adjusted Life Years)	Global	Both	Age-standardized	Down syndrome	Rate	2002	30.5388	53.492	22.891	0.57
DALYs (Disability-Adjusted Life Years)	Global	Both	Age-standardized	Down syndrome	Rate	2003	29.9571	52.548	22.3101	0.57
DALYs (Disability-Adjusted Life Years)	Global	Both	Age-standardized	Down syndrome	Rate	2004	29.3123	51.768	21.7155	0.58
DALYs (Disability-Adjusted Life Years)	Global	Both	Age-standardized	Down syndrome	Rate	2005	28.984	51.646	21.4082	0.58
DALYs (Disability-Adjusted Life Years)	Global	Both	Age-standardized	Down syndrome	Rate	2006	28.6846	51.3967	21.0836	0.59
DALYs (Disability-Adjusted Life Years)	Global	Both	Age-standardized	Down syndrome	Rate	2007	28.2476	50.8115	20.7817	0.59
DALYs (Disability-Adjusted Life Years)	Global	Both	Age-standardized	Down syndrome	Rate	2008	28.024	49.9227	20.6537	0.6
DALYs (Disability-Adjusted Life Years)	Global	Both	Age-standardized	Down syndrome	Rate	2009	27.7642	48.9889	20.5706	0.6
DALYs (Disability-Adjusted Life Years)	Global	Both	Age-standardized	Down syndrome	Rate	2010	27.4421	47.7828	20.358	0.61
DALYs (Disability-Adjusted Life Years)	Global	Both	Age-standardized	Down syndrome	Rate	2011	27.1972	46.6973	20.2358	0.61
DALYs (Disability-Adjusted Life Years)	Global	Both	Age-standardized	Down syndrome	Rate	2012	27.0686	46.3937	20.2261	0.62
DALYs (Disability-Adjusted Life Years)	Global	Both	Age-standardized	Down syndrome	Rate	2013	27.0273	46.0885	20.2725	0.62
DALYs (Disability-Adjusted Life Years)	Global	Both	Age-standardized	Down syndrome	Rate	2014	26.938	45.3781	20.3789	0.63
DALYs (Disability-Adjusted Life Years)	Global	Both	Age-standardized	Down syndrome	Rate	2015	26.8191	44.5288	20.1746	0.63
DALYs (Disability-Adjusted Life Years)	Global	Both	Age-standardized	Down syndrome	Rate	2016	26.4195	43.8248	19.9421	0.64
DALYs (Disability-Adjusted Life Years)	Global	Both	Age-standardized	Down syndrome	Rate	2017	26.1947	42.5517	19.802	0.64
DALYs (Disability-Adjusted Life Years)	Global	Both	Age-standardized	Down syndrome	Rate	2018	26.1893	41.8072	19.9231	0.65
DALYs (Disability-Adjusted Life Years)	Global	Both	Age-standardized	Down syndrome	Rate	2019	26.0207	40.7509	19.8264	0.65
DALYs (Disability-Adjusted Life Years)	East Asia	Both	Age-standardized	Down syndrome	Rate	1990	50.7211	78.2824	37.6951	0.45
DALYs (Disability-Adjusted Life Years)	East Asia	Both	Age-standardized	Down syndrome	Rate	1991	49.789	73.5702	37.5568	0.46
DALYs (Disability-Adjusted Life Years)	East Asia	Both	Age-standardized	Down syndrome	Rate	1992	48.5426	69.7338	36.8702	0.46
DALYs (Disability-Adjusted Life Years)	East Asia	Both	Age-standardized	Down syndrome	Rate	1993	47.7037	66.8342	36.8453	0.47
DALYs (Disability-Adjusted Life Years)	East Asia	Both	Age-standardized	Down syndrome	Rate	1994	47.945	63.7582	37.2402	0.48
DALYs (Disability-Adjusted Life Years)	East Asia	Both	Age-standardized	Down syndrome	Rate	1995	47.6699	61.1712	36.4376	0.49
DALYs (Disability-Adjusted Life Years)	East Asia	Both	Age-standardized	Down syndrome	Rate	1996	48.1819	59.9464	36.1722	0.5
DALYs (Disability-Adjusted Life Years)	East Asia	Both	Age-standardized	Down syndrome	Rate	1997	47.9253	58.2172	35.3462	0.51
DALYs (Disability-Adjusted Life Years)	East Asia	Both	Age-standardized	Down syndrome	Rate	1998	47.5484	56.688	34.1559	0.52
DALYs (Disability-Adjusted Life Years)	East Asia	Both	Age-standardized	Down syndrome	Rate	1999	49.4667	57.806	34.942	0.53
DALYs (Disability-Adjusted Life Years)	East Asia	Both	Age-standardized	Down syndrome	Rate	2000	48.1641	56.0035	35.0858	0.54
DALYs (Disability-Adjusted Life Years)	East Asia	Both	Age-standardized	Down syndrome	Rate	2001	45.1288	52.3506	32.8332	0.55
DALYs (Disability-Adjusted Life Years)	East Asia	Both	Age-standardized	Down syndrome	Rate	2002	42.8786	49.3966	32.3687	0.55
DALYs (Disability-Adjusted Life Years)	East Asia	Both	Age-standardized	Down syndrome	Rate	2003	39.2238	44.8378	30.8593	0.56
DALYs (Disability-Adjusted Life Years)	East Asia	Both	Age-standardized	Down syndrome	Rate	2004	35.6503	40.7147	29.6775	0.57
DALYs (Disability-Adjusted Life Years)	East Asia	Both	Age-standardized	Down syndrome	Rate	2005	33.1571	37.8635	28.1065	0.58
DALYs (Disability-Adjusted Life Years)	East Asia	Both	Age-standardized	Down syndrome	Rate	2006	31.4346	36.2747	27.1591	0.59
DALYs (Disability-Adjusted Life Years)	East Asia	Both	Age-standardized	Down syndrome	Rate	2007	29.2579	33.9982	25.344	0.6
DALYs (Disability-Adjusted Life Years)	East Asia	Both	Age-standardized	Down syndrome	Rate	2008	28.2909	33.4781	24.7229	0.61
DALYs (Disability-Adjusted Life Years)	East Asia	Both	Age-standardized	Down syndrome	Rate	2009	26.4699	31.2797	23.4003	0.62
DALYs (Disability-Adjusted Life Years)	East Asia	Both	Age-standardized	Down syndrome	Rate	2010	24.0048	28.0163	21.3187	0.63
DALYs (Disability-Adjusted Life Years)	East Asia	Both	Age-standardized	Down syndrome	Rate	2011	21.6327	25.9888	19.0618	0.64
DALYs (Disability-Adjusted Life Years)	East Asia	Both	Age-standardized	Down syndrome	Rate	2012	20.4039	24.7327	17.9803	0.64
DALYs (Disability-Adjusted Life Years)	East Asia	Both	Age-standardized	Down syndrome	Rate	2013	19.6069	24.0147	17.1135	0.65
DALYs (Disability-Adjusted Life Years)	East Asia	Both	Age-standardized	Down syndrome	Rate	2014	19.3653	24.0201	16.7457	0.66
DALYs (Disability-Adjusted Life Years)	East Asia	Both	Age-standardized	Down syndrome	Rate	2015	17.9963	22.8338	15.4212	0.66
DALYs (Disability-Adjusted Life Years)	East Asia	Both	Age-standardized	Down syndrome	Rate	2016	16.2371	21.0819	13.6104	0.67
DALYs (Disability-Adjusted Life Years)	East Asia	Both	Age-standardized	Down syndrome	Rate	2017	15.5125	20.4071	12.6612	0.68
DALYs (Disability-Adjusted Life Years)	East Asia	Both	Age-standardized	Down syndrome	Rate	2018	15.9634	20.705	12.7066	0.68
DALYs (Disability-Adjusted Life Years)	East Asia	Both	Age-standardized	Down syndrome	Rate	2019	16.0518	20.772	12.5296	0.69
DALYs (Disability-Adjusted Life Years)	Southeast Asia	Both	Age-standardized	Down syndrome	Rate	1990	14.5454	33.3936	8.40804	0.46
DALYs (Disability-Adjusted Life Years)	Southeast Asia	Both	Age-standardized	Down syndrome	Rate	1991	14.5126	32.5636	8.58603	0.46
DALYs (Disability-Adjusted Life Years)	Southeast Asia	Both	Age-standardized	Down syndrome	Rate	1992	14.4969	32.0521	8.68779	0.47
DALYs (Disability-Adjusted Life Years)	Southeast Asia	Both	Age-standardized	Down syndrome	Rate	1993	14.511	31.5998	8.83622	0.48
DALYs (Disability-Adjusted Life Years)	Southeast Asia	Both	Age-standardized	Down syndrome	Rate	1994	14.5934	31.168	9.11166	0.49
DALYs (Disability-Adjusted Life Years)	Southeast Asia	Both	Age-standardized	Down syndrome	Rate	1995	14.607	30.6775	9.16437	0.5
DALYs (Disability-Adjusted Life Years)	Southeast Asia	Both	Age-standardized	Down syndrome	Rate	1996	14.6135	30.2877	9.28051	0.5
DALYs (Disability-Adjusted Life Years)	Southeast Asia	Both	Age-standardized	Down syndrome	Rate	1997	14.5743	29.3845	9.39636	0.51
DALYs (Disability-Adjusted Life Years)	Southeast Asia	Both	Age-standardized	Down syndrome	Rate	1998	14.6296	29.2996	9.4982	0.52
DALYs (Disability-Adjusted Life Years)	Southeast Asia	Both	Age-standardized	Down syndrome	Rate	1999	14.7882	29.2128	9.82929	0.52
DALYs (Disability-Adjusted Life Years)	Southeast Asia	Both	Age-standardized	Down syndrome	Rate	2000	14.9223	28.3722	10.1112	0.53
DALYs (Disability-Adjusted Life Years)	Southeast Asia	Both	Age-standardized	Down syndrome	Rate	2001	15.1452	28.7096	10.3613	0.53
DALYs (Disability-Adjusted Life Years)	Southeast Asia	Both	Age-standardized	Down syndrome	Rate	2002	15.3152	28.2833	10.5723	0.54
DALYs (Disability-Adjusted Life Years)	Southeast Asia	Both	Age-standardized	Down syndrome	Rate	2003	15.4479	27.338	10.7027	0.54
DALYs (Disability-Adjusted Life Years)	Southeast Asia	Both	Age-standardized	Down syndrome	Rate	2004	15.4311	26.8082	10.8959	0.55
DALYs (Disability-Adjusted Life Years)	Southeast Asia	Both	Age-standardized	Down syndrome	Rate	2005	15.6475	26.2655	11.2673	0.55
DALYs (Disability-Adjusted Life Years)	Southeast Asia	Both	Age-standardized	Down syndrome	Rate	2006	15.5795	25.5537	11.3915	0.56
DALYs (Disability-Adjusted Life Years)	Southeast Asia	Both	Age-standardized	Down syndrome	Rate	2007	15.5485	24.4506	11.5649	0.57
DALYs (Disability-Adjusted Life Years)	Southeast Asia	Both	Age-standardized	Down syndrome	Rate	2008	15.7306	24.1139	11.8797	0.57
DALYs (Disability-Adjusted Life Years)	Southeast Asia	Both	Age-standardized	Down syndrome	Rate	2009	15.7664	23.529	12.1009	0.58
DALYs (Disability-Adjusted Life Years)	Southeast Asia	Both	Age-standardized	Down syndrome	Rate	2010	15.562	22.3401	12.0394	0.59
DALYs (Disability-Adjusted Life Years)	Southeast Asia	Both	Age-standardized	Down syndrome	Rate	2011	15.4582	21.5267	12.0945	0.59
DALYs (Disability-Adjusted Life Years)	Southeast Asia	Both	Age-standardized	Down syndrome	Rate	2012	15.5554	21.1549	12.2297	0.6
DALYs (Disability-Adjusted Life Years)	Southeast Asia	Both	Age-standardized	Down syndrome	Rate	2013	15.6202	20.6819	12.4295	0.61
DALYs (Disability-Adjusted Life Years)	Southeast Asia	Both	Age-standardized	Down syndrome	Rate	2014	15.6857	20.34	12.6934	0.61
DALYs (Disability-Adjusted Life Years)	Southeast Asia	Both	Age-standardized	Down syndrome	Rate	2015	15.683	20.0325	12.5709	0.62
DALYs (Disability-Adjusted Life Years)	Southeast Asia	Both	Age-standardized	Down syndrome	Rate	2016	15.7184	19.6958	12.676	0.63
DALYs (Disability-Adjusted Life Years)	Southeast Asia	Both	Age-standardized	Down syndrome	Rate	2017	15.7222	19.5471	12.765	0.63
DALYs (Disability-Adjusted Life Years)	Southeast Asia	Both	Age-standardized	Down syndrome	Rate	2018	15.6612	19.3423	12.7053	0.64
DALYs (Disability-Adjusted Life Years)	Southeast Asia	Both	Age-standardized	Down syndrome	Rate	2019	15.5396	18.9439	12.6712	0.64
DALYs (Disability-Adjusted Life Years)	Oceania	Both	Age-standardized	Down syndrome	Rate	1990	20.5719	57.6523	8.24778	0.38
DALYs (Disability-Adjusted Life Years)	Oceania	Both	Age-standardized	Down syndrome	Rate	1991	20.6367	59.3327	8.28742	0.39
DALYs (Disability-Adjusted Life Years)	Oceania	Both	Age-standardized	Down syndrome	Rate	1992	20.5672	56.6003	8.29708	0.39
DALYs (Disability-Adjusted Life Years)	Oceania	Both	Age-standardized	Down syndrome	Rate	1993	20.5545	56.9508	8.34189	0.39
DALYs (Disability-Adjusted Life Years)	Oceania	Both	Age-standardized	Down syndrome	Rate	1994	20.449	54.3917	8.37111	0.39
DALYs (Disability-Adjusted Life Years)	Oceania	Both	Age-standardized	Down syndrome	Rate	1995	20.4303	53.64	8.41573	0.4
DALYs (Disability-Adjusted Life Years)	Oceania	Both	Age-standardized	Down syndrome	Rate	1996	20.7118	56.1267	8.48641	0.4
DALYs (Disability-Adjusted Life Years)	Oceania	Both	Age-standardized	Down syndrome	Rate	1997	20.9603	55.6312	8.61185	0.4
DALYs (Disability-Adjusted Life Years)	Oceania	Both	Age-standardized	Down syndrome	Rate	1998	22.0862	59.0196	8.95727	0.41
DALYs (Disability-Adjusted Life Years)	Oceania	Both	Age-standardized	Down syndrome	Rate	1999	22.7034	61.4891	9.11752	0.41
DALYs (Disability-Adjusted Life Years)	Oceania	Both	Age-standardized	Down syndrome	Rate	2000	23.2053	62.8725	9.24719	0.41
DALYs (Disability-Adjusted Life Years)	Oceania	Both	Age-standardized	Down syndrome	Rate	2001	23.8841	65.4406	9.55528	0.41
DALYs (Disability-Adjusted Life Years)	Oceania	Both	Age-standardized	Down syndrome	Rate	2002	24.3834	66.6429	9.69246	0.41
DALYs (Disability-Adjusted Life Years)	Oceania	Both	Age-standardized	Down syndrome	Rate	2003	24.5434	65.9042	9.85251	0.41
DALYs (Disability-Adjusted Life Years)	Oceania	Both	Age-standardized	Down syndrome	Rate	2004	25.0943	67.4513	9.94107	0.42
DALYs (Disability-Adjusted Life Years)	Oceania	Both	Age-standardized	Down syndrome	Rate	2005	26.3682	72.2148	10.5427	0.42
DALYs (Disability-Adjusted Life Years)	Oceania	Both	Age-standardized	Down syndrome	Rate	2006	27.1787	74.9629	10.5716	0.42
DALYs (Disability-Adjusted Life Years)	Oceania	Both	Age-standardized	Down syndrome	Rate	2007	27.7294	78.5319	10.8371	0.42
DALYs (Disability-Adjusted Life Years)	Oceania	Both	Age-standardized	Down syndrome	Rate	2008	27.8178	78.6298	11.1506	0.42
DALYs (Disability-Adjusted Life Years)	Oceania	Both	Age-standardized	Down syndrome	Rate	2009	27.4241	76.994	11.145	0.42
DALYs (Disability-Adjusted Life Years)	Oceania	Both	Age-standardized	Down syndrome	Rate	2010	27.6987	76.3795	11.3367	0.43
DALYs (Disability-Adjusted Life Years)	Oceania	Both	Age-standardized	Down syndrome	Rate	2011	27.7105	75.423	11.8027	0.43
DALYs (Disability-Adjusted Life Years)	Oceania	Both	Age-standardized	Down syndrome	Rate	2012	27.8854	72.0968	12.1408	0.43
DALYs (Disability-Adjusted Life Years)	Oceania	Both	Age-standardized	Down syndrome	Rate	2013	27.7603	70.8473	12.0205	0.43
DALYs (Disability-Adjusted Life Years)	Oceania	Both	Age-standardized	Down syndrome	Rate	2014	27.5771	67.9881	12.1555	0.44
DALYs (Disability-Adjusted Life Years)	Oceania	Both	Age-standardized	Down syndrome	Rate	2015	27.3028	68.3832	12.0343	0.44
DALYs (Disability-Adjusted Life Years)	Oceania	Both	Age-standardized	Down syndrome	Rate	2016	27.614	68.9912	12.3318	0.44
DALYs (Disability-Adjusted Life Years)	Oceania	Both	Age-standardized	Down syndrome	Rate	2017	27.821	67.6887	12.3316	0.45
DALYs (Disability-Adjusted Life Years)	Oceania	Both	Age-standardized	Down syndrome	Rate	2018	27.9341	68.1788	12.5266	0.45
DALYs (Disability-Adjusted Life Years)	Oceania	Both	Age-standardized	Down syndrome	Rate	2019	27.9536	69.94	12.4596	0.45
DALYs (Disability-Adjusted Life Years)	Central Asia	Both	Age-standardized	Down syndrome	Rate	1990	12.5517	21.4187	9.55926	0.55
DALYs (Disability-Adjusted Life Years)	Central Asia	Both	Age-standardized	Down syndrome	Rate	1991	12.6622	21.227	9.80791	0.56
DALYs (Disability-Adjusted Life Years)	Central Asia	Both	Age-standardized	Down syndrome	Rate	1992	12.6894	21.0471	9.8726	0.56
DALYs (Disability-Adjusted Life Years)	Central Asia	Both	Age-standardized	Down syndrome	Rate	1993	12.7505	20.9192	9.95969	0.56
DALYs (Disability-Adjusted Life Years)	Central Asia	Both	Age-standardized	Down syndrome	Rate	1994	12.9171	21.1285	10.0987	0.56
DALYs (Disability-Adjusted Life Years)	Central Asia	Both	Age-standardized	Down syndrome	Rate	1995	13.1548	21.4436	10.2716	0.56
DALYs (Disability-Adjusted Life Years)	Central Asia	Both	Age-standardized	Down syndrome	Rate	1996	13.4305	21.5887	10.5421	0.56
DALYs (Disability-Adjusted Life Years)	Central Asia	Both	Age-standardized	Down syndrome	Rate	1997	13.7554	21.6064	10.8755	0.56
DALYs (Disability-Adjusted Life Years)	Central Asia	Both	Age-standardized	Down syndrome	Rate	1998	14.1144	21.7804	11.1984	0.56
DALYs (Disability-Adjusted Life Years)	Central Asia	Both	Age-standardized	Down syndrome	Rate	1999	14.5525	21.5283	11.6565	0.56
DALYs (Disability-Adjusted Life Years)	Central Asia	Both	Age-standardized	Down syndrome	Rate	2000	14.6302	20.755	11.9428	0.57
DALYs (Disability-Adjusted Life Years)	Central Asia	Both	Age-standardized	Down syndrome	Rate	2001	14.3845	19.9072	11.8324	0.57
DALYs (Disability-Adjusted Life Years)	Central Asia	Both	Age-standardized	Down syndrome	Rate	2002	14.1119	18.9494	11.6532	0.57
DALYs (Disability-Adjusted Life Years)	Central Asia	Both	Age-standardized	Down syndrome	Rate	2003	13.8491	18.1066	11.3075	0.58
DALYs (Disability-Adjusted Life Years)	Central Asia	Both	Age-standardized	Down syndrome	Rate	2004	13.9539	17.9202	11.3387	0.59
DALYs (Disability-Adjusted Life Years)	Central Asia	Both	Age-standardized	Down syndrome	Rate	2005	13.226	16.6554	10.7936	0.59
DALYs (Disability-Adjusted Life Years)	Central Asia	Both	Age-standardized	Down syndrome	Rate	2006	11.8181	14.9277	9.65618	0.6
DALYs (Disability-Adjusted Life Years)	Central Asia	Both	Age-standardized	Down syndrome	Rate	2007	11.1662	13.8409	9.09515	0.61
DALYs (Disability-Adjusted Life Years)	Central Asia	Both	Age-standardized	Down syndrome	Rate	2008	10.6067	12.974	8.6611	0.61
DALYs (Disability-Adjusted Life Years)	Central Asia	Both	Age-standardized	Down syndrome	Rate	2009	10.2892	12.4138	8.45242	0.62
DALYs (Disability-Adjusted Life Years)	Central Asia	Both	Age-standardized	Down syndrome	Rate	2010	10.3543	12.4488	8.57347	0.62
DALYs (Disability-Adjusted Life Years)	Central Asia	Both	Age-standardized	Down syndrome	Rate	2011	10.1806	12.1739	8.31145	0.63
DALYs (Disability-Adjusted Life Years)	Central Asia	Both	Age-standardized	Down syndrome	Rate	2012	9.98626	11.9946	8.15324	0.63
DALYs (Disability-Adjusted Life Years)	Central Asia	Both	Age-standardized	Down syndrome	Rate	2013	9.83534	11.8311	8.04022	0.64
DALYs (Disability-Adjusted Life Years)	Central Asia	Both	Age-standardized	Down syndrome	Rate	2014	9.82835	11.8876	7.88758	0.64
DALYs (Disability-Adjusted Life Years)	Central Asia	Both	Age-standardized	Down syndrome	Rate	2015	9.62309	11.6557	7.61517	0.65
DALYs (Disability-Adjusted Life Years)	Central Asia	Both	Age-standardized	Down syndrome	Rate	2016	9.54044	11.6437	7.37271	0.65
DALYs (Disability-Adjusted Life Years)	Central Asia	Both	Age-standardized	Down syndrome	Rate	2017	9.48653	11.7279	7.30997	0.66
DALYs (Disability-Adjusted Life Years)	Central Asia	Both	Age-standardized	Down syndrome	Rate	2018	9.44131	11.8414	7.20625	0.66
DALYs (Disability-Adjusted Life Years)	Central Asia	Both	Age-standardized	Down syndrome	Rate	2019	9.38615	11.8729	7.00929	0.66
DALYs (Disability-Adjusted Life Years)	Central Europe	Both	Age-standardized	Down syndrome	Rate	1990	20.0309	30.0158	16.577	0.64
DALYs (Disability-Adjusted Life Years)	Central Europe	Both	Age-standardized	Down syndrome	Rate	1991	19.1767	26.6379	16.175	0.65
DALYs (Disability-Adjusted Life Years)	Central Europe	Both	Age-standardized	Down syndrome	Rate	1992	19.2477	26.7091	16.2322	0.65
DALYs (Disability-Adjusted Life Years)	Central Europe	Both	Age-standardized	Down syndrome	Rate	1993	18.8821	26.0651	15.959	0.66
DALYs (Disability-Adjusted Life Years)	Central Europe	Both	Age-standardized	Down syndrome	Rate	1994	19.636	27.9907	16.4055	0.67
DALYs (Disability-Adjusted Life Years)	Central Europe	Both	Age-standardized	Down syndrome	Rate	1995	19.2622	26.0259	16.4527	0.67
DALYs (Disability-Adjusted Life Years)	Central Europe	Both	Age-standardized	Down syndrome	Rate	1996	19.1843	25.5127	16.5661	0.68
DALYs (Disability-Adjusted Life Years)	Central Europe	Both	Age-standardized	Down syndrome	Rate	1997	18.9028	25.2349	16.4631	0.68
DALYs (Disability-Adjusted Life Years)	Central Europe	Both	Age-standardized	Down syndrome	Rate	1998	18.8796	24.216	16.6852	0.69
DALYs (Disability-Adjusted Life Years)	Central Europe	Both	Age-standardized	Down syndrome	Rate	1999	18.4275	22.4946	16.4738	0.7
DALYs (Disability-Adjusted Life Years)	Central Europe	Both	Age-standardized	Down syndrome	Rate	2000	18.0075	21.6706	16.1075	0.7
DALYs (Disability-Adjusted Life Years)	Central Europe	Both	Age-standardized	Down syndrome	Rate	2001	17.7222	21.1015	15.7947	0.71
DALYs (Disability-Adjusted Life Years)	Central Europe	Both	Age-standardized	Down syndrome	Rate	2002	17.1026	20.0812	15.3833	0.72
DALYs (Disability-Adjusted Life Years)	Central Europe	Both	Age-standardized	Down syndrome	Rate	2003	16.6188	19.2789	14.954	0.72
DALYs (Disability-Adjusted Life Years)	Central Europe	Both	Age-standardized	Down syndrome	Rate	2004	15.7828	18.0622	14.2097	0.73
DALYs (Disability-Adjusted Life Years)	Central Europe	Both	Age-standardized	Down syndrome	Rate	2005	15.0797	17.0513	13.7386	0.73
DALYs (Disability-Adjusted Life Years)	Central Europe	Both	Age-standardized	Down syndrome	Rate	2006	14.2965	15.9427	13.0462	0.74
DALYs (Disability-Adjusted Life Years)	Central Europe	Both	Age-standardized	Down syndrome	Rate	2007	13.7183	15.2821	12.5226	0.74
DALYs (Disability-Adjusted Life Years)	Central Europe	Both	Age-standardized	Down syndrome	Rate	2008	13.0533	14.562	11.8124	0.75
DALYs (Disability-Adjusted Life Years)	Central Europe	Both	Age-standardized	Down syndrome	Rate	2009	13.1846	14.729	11.9931	0.75
DALYs (Disability-Adjusted Life Years)	Central Europe	Both	Age-standardized	Down syndrome	Rate	2010	12.9615	14.5459	11.7005	0.76
DALYs (Disability-Adjusted Life Years)	Central Europe	Both	Age-standardized	Down syndrome	Rate	2011	12.8244	14.5242	11.5401	0.76
DALYs (Disability-Adjusted Life Years)	Central Europe	Both	Age-standardized	Down syndrome	Rate	2012	12.5472	14.3407	11.2105	0.76
DALYs (Disability-Adjusted Life Years)	Central Europe	Both	Age-standardized	Down syndrome	Rate	2013	12.7837	14.6168	11.5711	0.77
DALYs (Disability-Adjusted Life Years)	Central Europe	Both	Age-standardized	Down syndrome	Rate	2014	12.6081	14.4865	11.3701	0.77
DALYs (Disability-Adjusted Life Years)	Central Europe	Both	Age-standardized	Down syndrome	Rate	2015	12.6265	14.6343	11.3558	0.78
DALYs (Disability-Adjusted Life Years)	Central Europe	Both	Age-standardized	Down syndrome	Rate	2016	12.6909	14.7399	11.298	0.78
DALYs (Disability-Adjusted Life Years)	Central Europe	Both	Age-standardized	Down syndrome	Rate	2017	12.597	14.8198	10.8406	0.78
DALYs (Disability-Adjusted Life Years)	Central Europe	Both	Age-standardized	Down syndrome	Rate	2018	12.6003	15.1612	10.4886	0.79
DALYs (Disability-Adjusted Life Years)	Central Europe	Both	Age-standardized	Down syndrome	Rate	2019	12.5472	15.5045	10.0487	0.79
DALYs (Disability-Adjusted Life Years)	Eastern Europe	Both	Age-standardized	Down syndrome	Rate	1990	28.2034	32.2348	22.1884	0.68
DALYs (Disability-Adjusted Life Years)	Eastern Europe	Both	Age-standardized	Down syndrome	Rate	1991	28.5724	32.8937	22.2623	0.69
DALYs (Disability-Adjusted Life Years)	Eastern Europe	Both	Age-standardized	Down syndrome	Rate	1992	28.4648	32.8882	21.8784	0.7
DALYs (Disability-Adjusted Life Years)	Eastern Europe	Both	Age-standardized	Down syndrome	Rate	1993	28.8356	34.3599	21.3062	0.7
DALYs (Disability-Adjusted Life Years)	Eastern Europe	Both	Age-standardized	Down syndrome	Rate	1994	28.7335	34.0122	21.1707	0.7
DALYs (Disability-Adjusted Life Years)	Eastern Europe	Both	Age-standardized	Down syndrome	Rate	1995	28.6764	33.7111	21.2141	0.71
DALYs (Disability-Adjusted Life Years)	Eastern Europe	Both	Age-standardized	Down syndrome	Rate	1996	28.2974	31.9411	21.7317	0.71
DALYs (Disability-Adjusted Life Years)	Eastern Europe	Both	Age-standardized	Down syndrome	Rate	1997	28.2253	31.5966	21.7911	0.71
DALYs (Disability-Adjusted Life Years)	Eastern Europe	Both	Age-standardized	Down syndrome	Rate	1998	28.08	31.3586	21.7276	0.71
DALYs (Disability-Adjusted Life Years)	Eastern Europe	Both	Age-standardized	Down syndrome	Rate	1999	27.7082	31.4883	21.3512	0.71
DALYs (Disability-Adjusted Life Years)	Eastern Europe	Both	Age-standardized	Down syndrome	Rate	2000	26.4605	29.3529	20.8042	0.71
DALYs (Disability-Adjusted Life Years)	Eastern Europe	Both	Age-standardized	Down syndrome	Rate	2001	25.1871	27.69	20.0592	0.71
DALYs (Disability-Adjusted Life Years)	Eastern Europe	Both	Age-standardized	Down syndrome	Rate	2002	23.1416	25.3817	18.7483	0.72
DALYs (Disability-Adjusted Life Years)	Eastern Europe	Both	Age-standardized	Down syndrome	Rate	2003	21.9925	24.0592	17.9126	0.72
DALYs (Disability-Adjusted Life Years)	Eastern Europe	Both	Age-standardized	Down syndrome	Rate	2004	20.4459	22.368	16.6467	0.73
DALYs (Disability-Adjusted Life Years)	Eastern Europe	Both	Age-standardized	Down syndrome	Rate	2005	19.2038	21.0321	15.7194	0.73
DALYs (Disability-Adjusted Life Years)	Eastern Europe	Both	Age-standardized	Down syndrome	Rate	2006	17.7659	19.5985	14.5458	0.74
DALYs (Disability-Adjusted Life Years)	Eastern Europe	Both	Age-standardized	Down syndrome	Rate	2007	16.7573	18.6021	13.7256	0.75
DALYs (Disability-Adjusted Life Years)	Eastern Europe	Both	Age-standardized	Down syndrome	Rate	2008	15.8968	17.7839	12.8982	0.75
DALYs (Disability-Adjusted Life Years)	Eastern Europe	Both	Age-standardized	Down syndrome	Rate	2009	15.3044	17.3765	12.2208	0.76
DALYs (Disability-Adjusted Life Years)	Eastern Europe	Both	Age-standardized	Down syndrome	Rate	2010	14.7648	17.1074	11.4739	0.76
DALYs (Disability-Adjusted Life Years)	Eastern Europe	Both	Age-standardized	Down syndrome	Rate	2011	14.2355	16.4801	11.3103	0.77
DALYs (Disability-Adjusted Life Years)	Eastern Europe	Both	Age-standardized	Down syndrome	Rate	2012	14.2183	16.1715	11.8127	0.77
DALYs (Disability-Adjusted Life Years)	Eastern Europe	Both	Age-standardized	Down syndrome	Rate	2013	13.843	16.0618	11.4153	0.77
DALYs (Disability-Adjusted Life Years)	Eastern Europe	Both	Age-standardized	Down syndrome	Rate	2014	13.5531	15.9126	11.0401	0.78
DALYs (Disability-Adjusted Life Years)	Eastern Europe	Both	Age-standardized	Down syndrome	Rate	2015	13.5942	16.3752	11.0722	0.78
DALYs (Disability-Adjusted Life Years)	Eastern Europe	Both	Age-standardized	Down syndrome	Rate	2016	13.7521	16.8809	11.0711	0.79
DALYs (Disability-Adjusted Life Years)	Eastern Europe	Both	Age-standardized	Down syndrome	Rate	2017	13.7946	17.5494	10.7018	0.79
DALYs (Disability-Adjusted Life Years)	Eastern Europe	Both	Age-standardized	Down syndrome	Rate	2018	14.5218	18.5856	11.2995	0.79
DALYs (Disability-Adjusted Life Years)	Eastern Europe	Both	Age-standardized	Down syndrome	Rate	2019	14.8222	19.1333	11.2111	0.79
DALYs (Disability-Adjusted Life Years)	High-income Asia Pacific	Both	Age-standardized	Down syndrome	Rate	1990	19.6919	23.0943	16.5078	0.77
DALYs (Disability-Adjusted Life Years)	High-income Asia Pacific	Both	Age-standardized	Down syndrome	Rate	1991	18.908	21.9643	15.8474	0.77
DALYs (Disability-Adjusted Life Years)	High-income Asia Pacific	Both	Age-standardized	Down syndrome	Rate	1992	18.0943	21.1563	15.2419	0.78
DALYs (Disability-Adjusted Life Years)	High-income Asia Pacific	Both	Age-standardized	Down syndrome	Rate	1993	17.092	19.9224	14.3466	0.79
DALYs (Disability-Adjusted Life Years)	High-income Asia Pacific	Both	Age-standardized	Down syndrome	Rate	1994	16.2324	18.8426	13.7211	0.79
DALYs (Disability-Adjusted Life Years)	High-income Asia Pacific	Both	Age-standardized	Down syndrome	Rate	1995	15.2093	17.6708	12.8675	0.8
DALYs (Disability-Adjusted Life Years)	High-income Asia Pacific	Both	Age-standardized	Down syndrome	Rate	1996	14.3832	16.7979	12.2371	0.8
DALYs (Disability-Adjusted Life Years)	High-income Asia Pacific	Both	Age-standardized	Down syndrome	Rate	1997	13.6598	16.1114	11.5847	0.81
DALYs (Disability-Adjusted Life Years)	High-income Asia Pacific	Both	Age-standardized	Down syndrome	Rate	1998	13.0117	15.3827	10.9891	0.81
DALYs (Disability-Adjusted Life Years)	High-income Asia Pacific	Both	Age-standardized	Down syndrome	Rate	1999	12.5963	14.9818	10.5865	0.81
DALYs (Disability-Adjusted Life Years)	High-income Asia Pacific	Both	Age-standardized	Down syndrome	Rate	2000	12.3821	14.6883	10.4867	0.82
DALYs (Disability-Adjusted Life Years)	High-income Asia Pacific	Both	Age-standardized	Down syndrome	Rate	2001	12.2526	14.558	10.3379	0.82
DALYs (Disability-Adjusted Life Years)	High-income Asia Pacific	Both	Age-standardized	Down syndrome	Rate	2002	12.1779	14.5064	10.307	0.82
DALYs (Disability-Adjusted Life Years)	High-income Asia Pacific	Both	Age-standardized	Down syndrome	Rate	2003	11.9924	14.2946	10.0764	0.83
DALYs (Disability-Adjusted Life Years)	High-income Asia Pacific	Both	Age-standardized	Down syndrome	Rate	2004	11.792	14.1167	9.73358	0.83
DALYs (Disability-Adjusted Life Years)	High-income Asia Pacific	Both	Age-standardized	Down syndrome	Rate	2005	11.6651	13.9981	9.55811	0.83
DALYs (Disability-Adjusted Life Years)	High-income Asia Pacific	Both	Age-standardized	Down syndrome	Rate	2006	11.7438	14.2194	9.63896	0.84
DALYs (Disability-Adjusted Life Years)	High-income Asia Pacific	Both	Age-standardized	Down syndrome	Rate	2007	11.8268	14.352	9.76296	0.84
DALYs (Disability-Adjusted Life Years)	High-income Asia Pacific	Both	Age-standardized	Down syndrome	Rate	2008	11.8725	14.4155	9.78743	0.84
DALYs (Disability-Adjusted Life Years)	High-income Asia Pacific	Both	Age-standardized	Down syndrome	Rate	2009	11.999	14.5321	9.8943	0.84
DALYs (Disability-Adjusted Life Years)	High-income Asia Pacific	Both	Age-standardized	Down syndrome	Rate	2010	11.9218	14.5024	9.78309	0.85
DALYs (Disability-Adjusted Life Years)	High-income Asia Pacific	Both	Age-standardized	Down syndrome	Rate	2011	11.7894	14.3382	9.63608	0.85
DALYs (Disability-Adjusted Life Years)	High-income Asia Pacific	Both	Age-standardized	Down syndrome	Rate	2012	11.7168	14.3356	9.54901	0.85
DALYs (Disability-Adjusted Life Years)	High-income Asia Pacific	Both	Age-standardized	Down syndrome	Rate	2013	11.67	14.2861	9.49431	0.86
DALYs (Disability-Adjusted Life Years)	High-income Asia Pacific	Both	Age-standardized	Down syndrome	Rate	2014	11.562	14.1798	9.31459	0.86
DALYs (Disability-Adjusted Life Years)	High-income Asia Pacific	Both	Age-standardized	Down syndrome	Rate	2015	11.491	14.1422	9.2215	0.86
DALYs (Disability-Adjusted Life Years)	High-income Asia Pacific	Both	Age-standardized	Down syndrome	Rate	2016	11.8729	14.6821	9.46696	0.87
DALYs (Disability-Adjusted Life Years)	High-income Asia Pacific	Both	Age-standardized	Down syndrome	Rate	2017	12.1895	15.1498	9.66369	0.87
DALYs (Disability-Adjusted Life Years)	High-income Asia Pacific	Both	Age-standardized	Down syndrome	Rate	2018	12.1209	15.0654	9.58945	0.87
DALYs (Disability-Adjusted Life Years)	High-income Asia Pacific	Both	Age-standardized	Down syndrome	Rate	2019	11.7458	14.5228	9.21997	0.87
DALYs (Disability-Adjusted Life Years)	Australasia	Both	Age-standardized	Down syndrome	Rate	1990	18.5461	21.7504	16.1317	0.74
DALYs (Disability-Adjusted Life Years)	Australasia	Both	Age-standardized	Down syndrome	Rate	1991	19.3378	22.2256	16.8555	0.75
DALYs (Disability-Adjusted Life Years)	Australasia	Both	Age-standardized	Down syndrome	Rate	1992	19.5985	22.6243	17.1489	0.75
DALYs (Disability-Adjusted Life Years)	Australasia	Both	Age-standardized	Down syndrome	Rate	1993	20.1427	23.2374	17.5517	0.75
DALYs (Disability-Adjusted Life Years)	Australasia	Both	Age-standardized	Down syndrome	Rate	1994	21.1721	24.5385	18.5405	0.76
DALYs (Disability-Adjusted Life Years)	Australasia	Both	Age-standardized	Down syndrome	Rate	1995	21.4202	24.6829	18.6866	0.76
DALYs (Disability-Adjusted Life Years)	Australasia	Both	Age-standardized	Down syndrome	Rate	1996	22.1092	25.4395	19.298	0.77
DALYs (Disability-Adjusted Life Years)	Australasia	Both	Age-standardized	Down syndrome	Rate	1997	23.2317	26.5486	20.2142	0.77
DALYs (Disability-Adjusted Life Years)	Australasia	Both	Age-standardized	Down syndrome	Rate	1998	23.7737	27.0087	20.7227	0.77
DALYs (Disability-Adjusted Life Years)	Australasia	Both	Age-standardized	Down syndrome	Rate	1999	24.9694	28.4627	21.757	0.78
DALYs (Disability-Adjusted Life Years)	Australasia	Both	Age-standardized	Down syndrome	Rate	2000	25.2124	28.7089	21.9542	0.78
DALYs (Disability-Adjusted Life Years)	Australasia	Both	Age-standardized	Down syndrome	Rate	2001	25.3108	28.7258	21.9163	0.79
DALYs (Disability-Adjusted Life Years)	Australasia	Both	Age-standardized	Down syndrome	Rate	2002	25.738	29.2177	22.0964	0.79
DALYs (Disability-Adjusted Life Years)	Australasia	Both	Age-standardized	Down syndrome	Rate	2003	25.9406	29.379	22.2305	0.79
DALYs (Disability-Adjusted Life Years)	Australasia	Both	Age-standardized	Down syndrome	Rate	2004	25.2222	28.7467	21.6619	0.8
DALYs (Disability-Adjusted Life Years)	Australasia	Both	Age-standardized	Down syndrome	Rate	2005	24.8102	28.4037	21.5098	0.8
DALYs (Disability-Adjusted Life Years)	Australasia	Both	Age-standardized	Down syndrome	Rate	2006	25.2179	28.9619	21.58	0.8
DALYs (Disability-Adjusted Life Years)	Australasia	Both	Age-standardized	Down syndrome	Rate	2007	25.1866	28.999	21.4686	0.8
DALYs (Disability-Adjusted Life Years)	Australasia	Both	Age-standardized	Down syndrome	Rate	2008	25.6317	29.5026	21.909	0.8
DALYs (Disability-Adjusted Life Years)	Australasia	Both	Age-standardized	Down syndrome	Rate	2009	25.6007	29.1884	21.7297	0.81
DALYs (Disability-Adjusted Life Years)	Australasia	Both	Age-standardized	Down syndrome	Rate	2010	25.604	29.3049	21.5575	0.81
DALYs (Disability-Adjusted Life Years)	Australasia	Both	Age-standardized	Down syndrome	Rate	2011	25.3212	28.9775	20.5649	0.81
DALYs (Disability-Adjusted Life Years)	Australasia	Both	Age-standardized	Down syndrome	Rate	2012	25.1769	29.1291	19.6906	0.82
DALYs (Disability-Adjusted Life Years)	Australasia	Both	Age-standardized	Down syndrome	Rate	2013	25.7227	29.5665	19.9982	0.82
DALYs (Disability-Adjusted Life Years)	Australasia	Both	Age-standardized	Down syndrome	Rate	2014	25.2315	29.0507	19.3278	0.83
DALYs (Disability-Adjusted Life Years)	Australasia	Both	Age-standardized	Down syndrome	Rate	2015	25.0907	29.0548	19.0681	0.83
DALYs (Disability-Adjusted Life Years)	Australasia	Both	Age-standardized	Down syndrome	Rate	2016	24.5322	28.8081	18.4956	0.83
DALYs (Disability-Adjusted Life Years)	Australasia	Both	Age-standardized	Down syndrome	Rate	2017	24.9008	29.237	18.9122	0.84
DALYs (Disability-Adjusted Life Years)	Australasia	Both	Age-standardized	Down syndrome	Rate	2018	24.9093	29.7011	18.7177	0.84
DALYs (Disability-Adjusted Life Years)	Australasia	Both	Age-standardized	Down syndrome	Rate	2019	24.7635	29.7805	18.3842	0.84
DALYs (Disability-Adjusted Life Years)	Western Europe	Both	Age-standardized	Down syndrome	Rate	1990	22.4001	27.1638	19.4021	0.75
DALYs (Disability-Adjusted Life Years)	Western Europe	Both	Age-standardized	Down syndrome	Rate	1991	21.9735	26.6242	19.0787	0.76
DALYs (Disability-Adjusted Life Years)	Western Europe	Both	Age-standardized	Down syndrome	Rate	1992	21.604	25.9594	18.8521	0.76
DALYs (Disability-Adjusted Life Years)	Western Europe	Both	Age-standardized	Down syndrome	Rate	1993	21.2369	25.2853	18.5706	0.77
DALYs (Disability-Adjusted Life Years)	Western Europe	Both	Age-standardized	Down syndrome	Rate	1994	20.8995	24.6026	18.443	0.77
DALYs (Disability-Adjusted Life Years)	Western Europe	Both	Age-standardized	Down syndrome	Rate	1995	20.712	24.2528	18.316	0.78
DALYs (Disability-Adjusted Life Years)	Western Europe	Both	Age-standardized	Down syndrome	Rate	1996	20.8178	24.3065	18.4672	0.78
DALYs (Disability-Adjusted Life Years)	Western Europe	Both	Age-standardized	Down syndrome	Rate	1997	20.9737	24.4738	18.6704	0.78
DALYs (Disability-Adjusted Life Years)	Western Europe	Both	Age-standardized	Down syndrome	Rate	1998	20.9716	24.3264	18.7281	0.78
DALYs (Disability-Adjusted Life Years)	Western Europe	Both	Age-standardized	Down syndrome	Rate	1999	21.1075	24.4901	18.8885	0.79
DALYs (Disability-Adjusted Life Years)	Western Europe	Both	Age-standardized	Down syndrome	Rate	2000	21.5868	24.8241	19.3172	0.79
DALYs (Disability-Adjusted Life Years)	Western Europe	Both	Age-standardized	Down syndrome	Rate	2001	22.1296	25.2937	19.9255	0.79
DALYs (Disability-Adjusted Life Years)	Western Europe	Both	Age-standardized	Down syndrome	Rate	2002	22.4888	25.4415	20.1116	0.8
DALYs (Disability-Adjusted Life Years)	Western Europe	Both	Age-standardized	Down syndrome	Rate	2003	22.9687	25.9339	20.4069	0.8
DALYs (Disability-Adjusted Life Years)	Western Europe	Both	Age-standardized	Down syndrome	Rate	2004	22.9914	25.8245	20.3418	0.8
DALYs (Disability-Adjusted Life Years)	Western Europe	Both	Age-standardized	Down syndrome	Rate	2005	23.2318	26.0574	20.4936	0.81
DALYs (Disability-Adjusted Life Years)	Western Europe	Both	Age-standardized	Down syndrome	Rate	2006	23.4211	26.3332	20.4588	0.81
DALYs (Disability-Adjusted Life Years)	Western Europe	Both	Age-standardized	Down syndrome	Rate	2007	23.6146	26.4712	20.4607	0.81
DALYs (Disability-Adjusted Life Years)	Western Europe	Both	Age-standardized	Down syndrome	Rate	2008	23.644	26.4412	20.2868	0.81
DALYs (Disability-Adjusted Life Years)	Western Europe	Both	Age-standardized	Down syndrome	Rate	2009	23.8591	26.6693	20.3736	0.82
DALYs (Disability-Adjusted Life Years)	Western Europe	Both	Age-standardized	Down syndrome	Rate	2010	23.9649	26.7374	20.2353	0.82
DALYs (Disability-Adjusted Life Years)	Western Europe	Both	Age-standardized	Down syndrome	Rate	2011	23.989	26.7726	19.9595	0.82
DALYs (Disability-Adjusted Life Years)	Western Europe	Both	Age-standardized	Down syndrome	Rate	2012	24.0633	26.7761	19.8591	0.82
DALYs (Disability-Adjusted Life Years)	Western Europe	Both	Age-standardized	Down syndrome	Rate	2013	24.2262	27.035	19.7403	0.83
DALYs (Disability-Adjusted Life Years)	Western Europe	Both	Age-standardized	Down syndrome	Rate	2014	24.3311	27.2808	19.6217	0.83
DALYs (Disability-Adjusted Life Years)	Western Europe	Both	Age-standardized	Down syndrome	Rate	2015	24.5965	27.6244	19.9092	0.83
DALYs (Disability-Adjusted Life Years)	Western Europe	Both	Age-standardized	Down syndrome	Rate	2016	24.9223	28.0065	20.4273	0.84
DALYs (Disability-Adjusted Life Years)	Western Europe	Both	Age-standardized	Down syndrome	Rate	2017	25.0858	28.4626	20.43	0.84
DALYs (Disability-Adjusted Life Years)	Western Europe	Both	Age-standardized	Down syndrome	Rate	2018	25.061	28.5496	20.2003	0.84
DALYs (Disability-Adjusted Life Years)	Western Europe	Both	Age-standardized	Down syndrome	Rate	2019	24.9389	28.6424	19.9896	0.84
DALYs (Disability-Adjusted Life Years)	Southern Latin America	Both	Age-standardized	Down syndrome	Rate	1990	42.7386	57.5015	35.1293	0.58
DALYs (Disability-Adjusted Life Years)	Southern Latin America	Both	Age-standardized	Down syndrome	Rate	1991	43.0096	55.9237	36.188	0.59
DALYs (Disability-Adjusted Life Years)	Southern Latin America	Both	Age-standardized	Down syndrome	Rate	1992	42.8307	53.5927	36.5597	0.6
DALYs (Disability-Adjusted Life Years)	Southern Latin America	Both	Age-standardized	Down syndrome	Rate	1993	41.7929	51.1154	35.9794	0.6
DALYs (Disability-Adjusted Life Years)	Southern Latin America	Both	Age-standardized	Down syndrome	Rate	1994	41.5656	49.5549	35.9444	0.61
DALYs (Disability-Adjusted Life Years)	Southern Latin America	Both	Age-standardized	Down syndrome	Rate	1995	41.2447	48.7925	35.5681	0.61
DALYs (Disability-Adjusted Life Years)	Southern Latin America	Both	Age-standardized	Down syndrome	Rate	1996	41.379	48.5251	35.6537	0.62
DALYs (Disability-Adjusted Life Years)	Southern Latin America	Both	Age-standardized	Down syndrome	Rate	1997	41.5434	47.477	35.5439	0.63
DALYs (Disability-Adjusted Life Years)	Southern Latin America	Both	Age-standardized	Down syndrome	Rate	1998	42.1919	48.2808	35.9495	0.63
DALYs (Disability-Adjusted Life Years)	Southern Latin America	Both	Age-standardized	Down syndrome	Rate	1999	40.882	46.1539	34.2246	0.63
DALYs (Disability-Adjusted Life Years)	Southern Latin America	Both	Age-standardized	Down syndrome	Rate	2000	42.1877	47.3036	34.7903	0.64
DALYs (Disability-Adjusted Life Years)	Southern Latin America	Both	Age-standardized	Down syndrome	Rate	2001	44.6528	49.8353	36.9598	0.64
DALYs (Disability-Adjusted Life Years)	Southern Latin America	Both	Age-standardized	Down syndrome	Rate	2002	46.3046	51.9139	38.8696	0.65
DALYs (Disability-Adjusted Life Years)	Southern Latin America	Both	Age-standardized	Down syndrome	Rate	2003	48.261	53.9982	40.9844	0.65
DALYs (Disability-Adjusted Life Years)	Southern Latin America	Both	Age-standardized	Down syndrome	Rate	2004	49.7099	55.5633	41.5625	0.65
DALYs (Disability-Adjusted Life Years)	Southern Latin America	Both	Age-standardized	Down syndrome	Rate	2005	49.7125	56.0398	40.6671	0.66
DALYs (Disability-Adjusted Life Years)	Southern Latin America	Both	Age-standardized	Down syndrome	Rate	2006	49.0041	55.4354	40.1919	0.66
DALYs (Disability-Adjusted Life Years)	Southern Latin America	Both	Age-standardized	Down syndrome	Rate	2007	49.0736	55.0468	40.9954	0.66
DALYs (Disability-Adjusted Life Years)	Southern Latin America	Both	Age-standardized	Down syndrome	Rate	2008	48.9409	55.0169	40.4611	0.67
DALYs (Disability-Adjusted Life Years)	Southern Latin America	Both	Age-standardized	Down syndrome	Rate	2009	50.1739	56.4189	41.667	0.67
DALYs (Disability-Adjusted Life Years)	Southern Latin America	Both	Age-standardized	Down syndrome	Rate	2010	50.3322	56.8373	41.5588	0.68
DALYs (Disability-Adjusted Life Years)	Southern Latin America	Both	Age-standardized	Down syndrome	Rate	2011	50.3269	56.713	41.403	0.68
DALYs (Disability-Adjusted Life Years)	Southern Latin America	Both	Age-standardized	Down syndrome	Rate	2012	50.4745	57.4601	40.5768	0.69
DALYs (Disability-Adjusted Life Years)	Southern Latin America	Both	Age-standardized	Down syndrome	Rate	2013	49.0351	55.6783	39.1956	0.69
DALYs (Disability-Adjusted Life Years)	Southern Latin America	Both	Age-standardized	Down syndrome	Rate	2014	48.8676	55.4869	39.1835	0.69
DALYs (Disability-Adjusted Life Years)	Southern Latin America	Both	Age-standardized	Down syndrome	Rate	2015	48.2453	55.3435	37.8228	0.7
DALYs (Disability-Adjusted Life Years)	Southern Latin America	Both	Age-standardized	Down syndrome	Rate	2016	47.8358	54.7636	37.6795	0.71
DALYs (Disability-Adjusted Life Years)	Southern Latin America	Both	Age-standardized	Down syndrome	Rate	2017	47.3768	55.6282	36.6374	0.72
DALYs (Disability-Adjusted Life Years)	Southern Latin America	Both	Age-standardized	Down syndrome	Rate	2018	47.0967	57.2374	36.2759	0.72
DALYs (Disability-Adjusted Life Years)	Southern Latin America	Both	Age-standardized	Down syndrome	Rate	2019	46.2881	57.6673	34.2737	0.72
DALYs (Disability-Adjusted Life Years)	High-income North America	Both	Age-standardized	Down syndrome	Rate	1990	13.125	15.4492	11.6443	0.77
DALYs (Disability-Adjusted Life Years)	High-income North America	Both	Age-standardized	Down syndrome	Rate	1991	13.4564	15.8765	11.9242	0.77
DALYs (Disability-Adjusted Life Years)	High-income North America	Both	Age-standardized	Down syndrome	Rate	1992	13.7803	16.067	12.2748	0.78
DALYs (Disability-Adjusted Life Years)	High-income North America	Both	Age-standardized	Down syndrome	Rate	1993	14.3369	16.8516	12.7292	0.78
DALYs (Disability-Adjusted Life Years)	High-income North America	Both	Age-standardized	Down syndrome	Rate	1994	14.6291	17.1201	13.02	0.78
DALYs (Disability-Adjusted Life Years)	High-income North America	Both	Age-standardized	Down syndrome	Rate	1995	14.9523	17.3747	13.3282	0.79
DALYs (Disability-Adjusted Life Years)	High-income North America	Both	Age-standardized	Down syndrome	Rate	1996	15.3181	17.6237	13.701	0.79
DALYs (Disability-Adjusted Life Years)	High-income North America	Both	Age-standardized	Down syndrome	Rate	1997	15.7567	18.0684	14.1091	0.79
DALYs (Disability-Adjusted Life Years)	High-income North America	Both	Age-standardized	Down syndrome	Rate	1998	16.3616	18.762	14.6116	0.79
DALYs (Disability-Adjusted Life Years)	High-income North America	Both	Age-standardized	Down syndrome	Rate	1999	17.0912	19.429	15.142	0.8
DALYs (Disability-Adjusted Life Years)	High-income North America	Both	Age-standardized	Down syndrome	Rate	2000	18.0032	20.401	15.8142	0.8
DALYs (Disability-Adjusted Life Years)	High-income North America	Both	Age-standardized	Down syndrome	Rate	2001	18.8544	21.273	16.4977	0.81
DALYs (Disability-Adjusted Life Years)	High-income North America	Both	Age-standardized	Down syndrome	Rate	2002	19.2794	21.7539	16.895	0.81
DALYs (Disability-Adjusted Life Years)	High-income North America	Both	Age-standardized	Down syndrome	Rate	2003	19.4216	21.7102	16.8818	0.81
DALYs (Disability-Adjusted Life Years)	High-income North America	Both	Age-standardized	Down syndrome	Rate	2004	19.5117	21.7813	17.0176	0.81
DALYs (Disability-Adjusted Life Years)	High-income North America	Both	Age-standardized	Down syndrome	Rate	2005	19.6511	21.9514	17.1194	0.82
DALYs (Disability-Adjusted Life Years)	High-income North America	Both	Age-standardized	Down syndrome	Rate	2006	19.22	21.4073	16.6321	0.81
DALYs (Disability-Adjusted Life Years)	High-income North America	Both	Age-standardized	Down syndrome	Rate	2007	18.8354	20.9629	16.2166	0.82
DALYs (Disability-Adjusted Life Years)	High-income North America	Both	Age-standardized	Down syndrome	Rate	2008	18.6085	20.6445	15.7553	0.82
DALYs (Disability-Adjusted Life Years)	High-income North America	Both	Age-standardized	Down syndrome	Rate	2009	18.2926	20.1713	15.2612	0.83
DALYs (Disability-Adjusted Life Years)	High-income North America	Both	Age-standardized	Down syndrome	Rate	2010	18.0658	19.9213	14.9789	0.83
DALYs (Disability-Adjusted Life Years)	High-income North America	Both	Age-standardized	Down syndrome	Rate	2011	18.0879	19.8994	14.8657	0.84
DALYs (Disability-Adjusted Life Years)	High-income North America	Both	Age-standardized	Down syndrome	Rate	2012	17.9608	19.7965	14.6242	0.84
DALYs (Disability-Adjusted Life Years)	High-income North America	Both	Age-standardized	Down syndrome	Rate	2013	17.8896	19.6968	14.5358	0.84
DALYs (Disability-Adjusted Life Years)	High-income North America	Both	Age-standardized	Down syndrome	Rate	2014	18.1137	19.9152	14.6285	0.85
DALYs (Disability-Adjusted Life Years)	High-income North America	Both	Age-standardized	Down syndrome	Rate	2015	18.2535	20.0329	14.9171	0.85
DALYs (Disability-Adjusted Life Years)	High-income North America	Both	Age-standardized	Down syndrome	Rate	2016	18.5854	20.5509	15.5046	0.85
DALYs (Disability-Adjusted Life Years)	High-income North America	Both	Age-standardized	Down syndrome	Rate	2017	18.9631	21.0696	15.8824	0.86
DALYs (Disability-Adjusted Life Years)	High-income North America	Both	Age-standardized	Down syndrome	Rate	2018	19.0865	21.32	15.9572	0.86
DALYs (Disability-Adjusted Life Years)	High-income North America	Both	Age-standardized	Down syndrome	Rate	2019	19.1232	21.4336	15.9651	0.86
DALYs (Disability-Adjusted Life Years)	Caribbean	Both	Age-standardized	Down syndrome	Rate	1990	45.3308	81.7882	26.3774	0.52
DALYs (Disability-Adjusted Life Years)	Caribbean	Both	Age-standardized	Down syndrome	Rate	1991	45.1624	80.4965	26.6033	0.52
DALYs (Disability-Adjusted Life Years)	Caribbean	Both	Age-standardized	Down syndrome	Rate	1992	45.6087	81.1766	27.0127	0.53
DALYs (Disability-Adjusted Life Years)	Caribbean	Both	Age-standardized	Down syndrome	Rate	1993	45.6872	80.9611	27.2247	0.53
DALYs (Disability-Adjusted Life Years)	Caribbean	Both	Age-standardized	Down syndrome	Rate	1994	45.4339	78.901	27.2551	0.53
DALYs (Disability-Adjusted Life Years)	Caribbean	Both	Age-standardized	Down syndrome	Rate	1995	45.4545	79.4073	27.4086	0.53
DALYs (Disability-Adjusted Life Years)	Caribbean	Both	Age-standardized	Down syndrome	Rate	1996	45.3531	76.9286	27.6909	0.54
DALYs (Disability-Adjusted Life Years)	Caribbean	Both	Age-standardized	Down syndrome	Rate	1997	46.0585	78.02	28.2207	0.54
DALYs (Disability-Adjusted Life Years)	Caribbean	Both	Age-standardized	Down syndrome	Rate	1998	46.0552	76.6227	28.9405	0.54
DALYs (Disability-Adjusted Life Years)	Caribbean	Both	Age-standardized	Down syndrome	Rate	1999	46.978	77.2305	29.7242	0.55
DALYs (Disability-Adjusted Life Years)	Caribbean	Both	Age-standardized	Down syndrome	Rate	2000	47.1992	77.5991	30.1243	0.55
DALYs (Disability-Adjusted Life Years)	Caribbean	Both	Age-standardized	Down syndrome	Rate	2001	46.6618	74.9801	29.5874	0.56
DALYs (Disability-Adjusted Life Years)	Caribbean	Both	Age-standardized	Down syndrome	Rate	2002	46.7437	73.7943	29.9113	0.56
DALYs (Disability-Adjusted Life Years)	Caribbean	Both	Age-standardized	Down syndrome	Rate	2003	47.2262	73.6411	30.1149	0.57
DALYs (Disability-Adjusted Life Years)	Caribbean	Both	Age-standardized	Down syndrome	Rate	2004	47.9718	73.9119	30.5491	0.57
DALYs (Disability-Adjusted Life Years)	Caribbean	Both	Age-standardized	Down syndrome	Rate	2005	48.4243	73.9044	30.6842	0.58
DALYs (Disability-Adjusted Life Years)	Caribbean	Both	Age-standardized	Down syndrome	Rate	2006	48.7253	73.9876	30.9342	0.59
DALYs (Disability-Adjusted Life Years)	Caribbean	Both	Age-standardized	Down syndrome	Rate	2007	48.4078	72.741	30.5377	0.59
DALYs (Disability-Adjusted Life Years)	Caribbean	Both	Age-standardized	Down syndrome	Rate	2008	48.4163	72.4018	30.6307	0.59
DALYs (Disability-Adjusted Life Years)	Caribbean	Both	Age-standardized	Down syndrome	Rate	2009	49.3059	74.091	30.9452	0.59
DALYs (Disability-Adjusted Life Years)	Caribbean	Both	Age-standardized	Down syndrome	Rate	2010	49.2586	74.1332	30.8783	0.6
DALYs (Disability-Adjusted Life Years)	Caribbean	Both	Age-standardized	Down syndrome	Rate	2011	50.073	75.8143	31.2026	0.6
DALYs (Disability-Adjusted Life Years)	Caribbean	Both	Age-standardized	Down syndrome	Rate	2012	50.3445	75.4883	30.7413	0.61
DALYs (Disability-Adjusted Life Years)	Caribbean	Both	Age-standardized	Down syndrome	Rate	2013	50.7568	77.2968	30.4271	0.61
DALYs (Disability-Adjusted Life Years)	Caribbean	Both	Age-standardized	Down syndrome	Rate	2014	50.0222	77.4816	29.3953	0.61
DALYs (Disability-Adjusted Life Years)	Caribbean	Both	Age-standardized	Down syndrome	Rate	2015	50.1567	79.2604	28.8258	0.62
DALYs (Disability-Adjusted Life Years)	Caribbean	Both	Age-standardized	Down syndrome	Rate	2016	50.0506	80.4511	28.2483	0.62
DALYs (Disability-Adjusted Life Years)	Caribbean	Both	Age-standardized	Down syndrome	Rate	2017	49.7518	79.87	27.5359	0.63
DALYs (Disability-Adjusted Life Years)	Caribbean	Both	Age-standardized	Down syndrome	Rate	2018	49.6169	81.1303	26.8516	0.63
DALYs (Disability-Adjusted Life Years)	Caribbean	Both	Age-standardized	Down syndrome	Rate	2019	49.548	82.5953	26.0681	0.63
DALYs (Disability-Adjusted Life Years)	Andean Latin America	Both	Age-standardized	Down syndrome	Rate	1990	36.2446	58.9122	25.0996	0.49
DALYs (Disability-Adjusted Life Years)	Andean Latin America	Both	Age-standardized	Down syndrome	Rate	1991	36.9334	57.5603	26.0183	0.49
DALYs (Disability-Adjusted Life Years)	Andean Latin America	Both	Age-standardized	Down syndrome	Rate	1992	37.5745	56.8355	27.0669	0.5
DALYs (Disability-Adjusted Life Years)	Andean Latin America	Both	Age-standardized	Down syndrome	Rate	1993	37.9138	55.4082	27.6073	0.5
DALYs (Disability-Adjusted Life Years)	Andean Latin America	Both	Age-standardized	Down syndrome	Rate	1994	38.5815	54.7341	28.5764	0.5
DALYs (Disability-Adjusted Life Years)	Andean Latin America	Both	Age-standardized	Down syndrome	Rate	1995	39.415	54.7626	29.2358	0.51
DALYs (Disability-Adjusted Life Years)	Andean Latin America	Both	Age-standardized	Down syndrome	Rate	1996	40.3392	55.9354	30.1804	0.51
DALYs (Disability-Adjusted Life Years)	Andean Latin America	Both	Age-standardized	Down syndrome	Rate	1997	42.5308	57.3821	32.366	0.52
DALYs (Disability-Adjusted Life Years)	Andean Latin America	Both	Age-standardized	Down syndrome	Rate	1998	44.3307	58.8168	33.6007	0.52
DALYs (Disability-Adjusted Life Years)	Andean Latin America	Both	Age-standardized	Down syndrome	Rate	1999	47.1807	61.935	34.7387	0.53
DALYs (Disability-Adjusted Life Years)	Andean Latin America	Both	Age-standardized	Down syndrome	Rate	2000	47.4921	61.1132	35.22	0.53
DALYs (Disability-Adjusted Life Years)	Andean Latin America	Both	Age-standardized	Down syndrome	Rate	2001	46.7713	59.8935	33.9912	0.54
DALYs (Disability-Adjusted Life Years)	Andean Latin America	Both	Age-standardized	Down syndrome	Rate	2002	46.5323	60.4249	32.7841	0.54
DALYs (Disability-Adjusted Life Years)	Andean Latin America	Both	Age-standardized	Down syndrome	Rate	2003	46.3502	59.4168	32.4092	0.55
DALYs (Disability-Adjusted Life Years)	Andean Latin America	Both	Age-standardized	Down syndrome	Rate	2004	45.6032	58.0561	31.8394	0.55
DALYs (Disability-Adjusted Life Years)	Andean Latin America	Both	Age-standardized	Down syndrome	Rate	2005	44.2465	56.3699	30.995	0.56
DALYs (Disability-Adjusted Life Years)	Andean Latin America	Both	Age-standardized	Down syndrome	Rate	2006	43.4603	55.6521	29.6834	0.56
DALYs (Disability-Adjusted Life Years)	Andean Latin America	Both	Age-standardized	Down syndrome	Rate	2007	42.551	54.8112	29.321	0.57
DALYs (Disability-Adjusted Life Years)	Andean Latin America	Both	Age-standardized	Down syndrome	Rate	2008	41.1761	52.7433	28.3985	0.58
DALYs (Disability-Adjusted Life Years)	Andean Latin America	Both	Age-standardized	Down syndrome	Rate	2009	39.8137	50.6758	28.0268	0.58
DALYs (Disability-Adjusted Life Years)	Andean Latin America	Both	Age-standardized	Down syndrome	Rate	2010	38.5635	49.4509	27.6745	0.59
DALYs (Disability-Adjusted Life Years)	Andean Latin America	Both	Age-standardized	Down syndrome	Rate	2011	36.8454	46.9488	26.3474	0.59
DALYs (Disability-Adjusted Life Years)	Andean Latin America	Both	Age-standardized	Down syndrome	Rate	2012	35.2818	45.0902	25.4704	0.6
DALYs (Disability-Adjusted Life Years)	Andean Latin America	Both	Age-standardized	Down syndrome	Rate	2013	33.8812	43.255	24.7539	0.6
DALYs (Disability-Adjusted Life Years)	Andean Latin America	Both	Age-standardized	Down syndrome	Rate	2014	32.19	41.4554	23.6018	0.61
DALYs (Disability-Adjusted Life Years)	Andean Latin America	Both	Age-standardized	Down syndrome	Rate	2015	31.3512	40.6215	23.2873	0.61
DALYs (Disability-Adjusted Life Years)	Andean Latin America	Both	Age-standardized	Down syndrome	Rate	2016	31.1836	40.1819	22.8824	0.62
DALYs (Disability-Adjusted Life Years)	Andean Latin America	Both	Age-standardized	Down syndrome	Rate	2017	30.7645	40.1103	22.4586	0.62
DALYs (Disability-Adjusted Life Years)	Andean Latin America	Both	Age-standardized	Down syndrome	Rate	2018	30.49	40.8817	21.5431	0.63
DALYs (Disability-Adjusted Life Years)	Andean Latin America	Both	Age-standardized	Down syndrome	Rate	2019	30.5456	41.857	21.0178	0.63
DALYs (Disability-Adjusted Life Years)	Central Latin America	Both	Age-standardized	Down syndrome	Rate	1990	28.4944	34.9533	25.1579	0.49
DALYs (Disability-Adjusted Life Years)	Central Latin America	Both	Age-standardized	Down syndrome	Rate	1991	27.8907	33.4649	24.4756	0.49
DALYs (Disability-Adjusted Life Years)	Central Latin America	Both	Age-standardized	Down syndrome	Rate	1992	27.227	32.3614	23.8767	0.5
DALYs (Disability-Adjusted Life Years)	Central Latin America	Both	Age-standardized	Down syndrome	Rate	1993	27.3327	31.9352	24.0663	0.5
DALYs (Disability-Adjusted Life Years)	Central Latin America	Both	Age-standardized	Down syndrome	Rate	1994	27.6499	31.9809	24.3051	0.51
DALYs (Disability-Adjusted Life Years)	Central Latin America	Both	Age-standardized	Down syndrome	Rate	1995	28.2148	32.5934	24.705	0.51
DALYs (Disability-Adjusted Life Years)	Central Latin America	Both	Age-standardized	Down syndrome	Rate	1996	28.4693	32.4081	24.5302	0.52
DALYs (Disability-Adjusted Life Years)	Central Latin America	Both	Age-standardized	Down syndrome	Rate	1997	28.9621	33.2202	24.6967	0.52
DALYs (Disability-Adjusted Life Years)	Central Latin America	Both	Age-standardized	Down syndrome	Rate	1998	30.1374	34.2709	25.6705	0.53
DALYs (Disability-Adjusted Life Years)	Central Latin America	Both	Age-standardized	Down syndrome	Rate	1999	30.7996	34.7601	26.0461	0.53
DALYs (Disability-Adjusted Life Years)	Central Latin America	Both	Age-standardized	Down syndrome	Rate	2000	31.5327	35.8026	26.578	0.54
DALYs (Disability-Adjusted Life Years)	Central Latin America	Both	Age-standardized	Down syndrome	Rate	2001	31.1419	35.3187	26.4434	0.54
DALYs (Disability-Adjusted Life Years)	Central Latin America	Both	Age-standardized	Down syndrome	Rate	2002	30.7909	34.9916	26.1148	0.55
DALYs (Disability-Adjusted Life Years)	Central Latin America	Both	Age-standardized	Down syndrome	Rate	2003	30.2551	34.4936	26.0549	0.55
DALYs (Disability-Adjusted Life Years)	Central Latin America	Both	Age-standardized	Down syndrome	Rate	2004	29.2589	33.2946	24.8868	0.55
DALYs (Disability-Adjusted Life Years)	Central Latin America	Both	Age-standardized	Down syndrome	Rate	2005	28.76	32.7289	24.2249	0.56
DALYs (Disability-Adjusted Life Years)	Central Latin America	Both	Age-standardized	Down syndrome	Rate	2006	28.2356	32.2017	23.4561	0.56
DALYs (Disability-Adjusted Life Years)	Central Latin America	Both	Age-standardized	Down syndrome	Rate	2007	27.7819	31.9944	22.9322	0.57
DALYs (Disability-Adjusted Life Years)	Central Latin America	Both	Age-standardized	Down syndrome	Rate	2008	28.0667	32.4217	23.2474	0.58
DALYs (Disability-Adjusted Life Years)	Central Latin America	Both	Age-standardized	Down syndrome	Rate	2009	28.2744	32.8562	23.5336	0.58
DALYs (Disability-Adjusted Life Years)	Central Latin America	Both	Age-standardized	Down syndrome	Rate	2010	28.5686	33.0476	23.4834	0.58
DALYs (Disability-Adjusted Life Years)	Central Latin America	Both	Age-standardized	Down syndrome	Rate	2011	29.1686	33.8	23.4994	0.59
DALYs (Disability-Adjusted Life Years)	Central Latin America	Both	Age-standardized	Down syndrome	Rate	2012	29.357	34.1677	23.7635	0.59
DALYs (Disability-Adjusted Life Years)	Central Latin America	Both	Age-standardized	Down syndrome	Rate	2013	29.5798	34.3229	23.5442	0.6
DALYs (Disability-Adjusted Life Years)	Central Latin America	Both	Age-standardized	Down syndrome	Rate	2014	29.6443	34.8326	23.2485	0.6
DALYs (Disability-Adjusted Life Years)	Central Latin America	Both	Age-standardized	Down syndrome	Rate	2015	29.6502	35.6117	22.9624	0.61
DALYs (Disability-Adjusted Life Years)	Central Latin America	Both	Age-standardized	Down syndrome	Rate	2016	29.2635	35.6456	22.2487	0.61
DALYs (Disability-Adjusted Life Years)	Central Latin America	Both	Age-standardized	Down syndrome	Rate	2017	28.9084	35.9777	21.7232	0.62
DALYs (Disability-Adjusted Life Years)	Central Latin America	Both	Age-standardized	Down syndrome	Rate	2018	28.6691	36.4511	21.0378	0.62
DALYs (Disability-Adjusted Life Years)	Central Latin America	Both	Age-standardized	Down syndrome	Rate	2019	28.1703	36.5208	20.1615	0.63
DALYs (Disability-Adjusted Life Years)	Tropical Latin America	Both	Age-standardized	Down syndrome	Rate	1990	80.3141	126.705	41.9984	0.49
DALYs (Disability-Adjusted Life Years)	Tropical Latin America	Both	Age-standardized	Down syndrome	Rate	1991	79.0867	122.271	43.0696	0.49
DALYs (Disability-Adjusted Life Years)	Tropical Latin America	Both	Age-standardized	Down syndrome	Rate	1992	77.4987	116.358	43.1678	0.5
DALYs (Disability-Adjusted Life Years)	Tropical Latin America	Both	Age-standardized	Down syndrome	Rate	1993	76.831	112.409	44.1332	0.5
DALYs (Disability-Adjusted Life Years)	Tropical Latin America	Both	Age-standardized	Down syndrome	Rate	1994	76.0627	107.896	44.7159	0.51
DALYs (Disability-Adjusted Life Years)	Tropical Latin America	Both	Age-standardized	Down syndrome	Rate	1995	76.9568	107.484	46.5672	0.51
DALYs (Disability-Adjusted Life Years)	Tropical Latin America	Both	Age-standardized	Down syndrome	Rate	1996	78.1723	107.53	48.6898	0.52
DALYs (Disability-Adjusted Life Years)	Tropical Latin America	Both	Age-standardized	Down syndrome	Rate	1997	77.8997	105.476	49.9923	0.52
DALYs (Disability-Adjusted Life Years)	Tropical Latin America	Both	Age-standardized	Down syndrome	Rate	1998	77.9292	104.01	51.0372	0.53
DALYs (Disability-Adjusted Life Years)	Tropical Latin America	Both	Age-standardized	Down syndrome	Rate	1999	79.1268	104.841	52.966	0.53
DALYs (Disability-Adjusted Life Years)	Tropical Latin America	Both	Age-standardized	Down syndrome	Rate	2000	79.0405	106.259	54.1163	0.54
DALYs (Disability-Adjusted Life Years)	Tropical Latin America	Both	Age-standardized	Down syndrome	Rate	2001	76.9794	105.553	53.5989	0.54
DALYs (Disability-Adjusted Life Years)	Tropical Latin America	Both	Age-standardized	Down syndrome	Rate	2002	74.2351	104.097	52.4814	0.55
DALYs (Disability-Adjusted Life Years)	Tropical Latin America	Both	Age-standardized	Down syndrome	Rate	2003	73.5805	105.67	52.4104	0.55
DALYs (Disability-Adjusted Life Years)	Tropical Latin America	Both	Age-standardized	Down syndrome	Rate	2004	71.2676	104.504	51.1508	0.56
DALYs (Disability-Adjusted Life Years)	Tropical Latin America	Both	Age-standardized	Down syndrome	Rate	2005	69.9758	103.813	50.8031	0.56
DALYs (Disability-Adjusted Life Years)	Tropical Latin America	Both	Age-standardized	Down syndrome	Rate	2006	67.826	101.144	50.0137	0.57
DALYs (Disability-Adjusted Life Years)	Tropical Latin America	Both	Age-standardized	Down syndrome	Rate	2007	65.7742	99.3211	48.6463	0.57
DALYs (Disability-Adjusted Life Years)	Tropical Latin America	Both	Age-standardized	Down syndrome	Rate	2008	64.6233	98.6842	48.3458	0.58
DALYs (Disability-Adjusted Life Years)	Tropical Latin America	Both	Age-standardized	Down syndrome	Rate	2009	63.903	98.6432	48.4872	0.58
DALYs (Disability-Adjusted Life Years)	Tropical Latin America	Both	Age-standardized	Down syndrome	Rate	2010	63.2573	96.8533	48.4139	0.59
DALYs (Disability-Adjusted Life Years)	Tropical Latin America	Both	Age-standardized	Down syndrome	Rate	2011	62.8013	95.445	48.784	0.6
DALYs (Disability-Adjusted Life Years)	Tropical Latin America	Both	Age-standardized	Down syndrome	Rate	2012	62.2615	94.1526	48.54	0.6
DALYs (Disability-Adjusted Life Years)	Tropical Latin America	Both	Age-standardized	Down syndrome	Rate	2013	61.3249	92.6786	48.3183	0.61
DALYs (Disability-Adjusted Life Years)	Tropical Latin America	Both	Age-standardized	Down syndrome	Rate	2014	60.4592	91.6217	47.5011	0.62
DALYs (Disability-Adjusted Life Years)	Tropical Latin America	Both	Age-standardized	Down syndrome	Rate	2015	59.331	90.1767	46.8927	0.62
DALYs (Disability-Adjusted Life Years)	Tropical Latin America	Both	Age-standardized	Down syndrome	Rate	2016	58.4663	88.1155	45.7971	0.63
DALYs (Disability-Adjusted Life Years)	Tropical Latin America	Both	Age-standardized	Down syndrome	Rate	2017	58.5287	88.4057	45.4044	0.63
DALYs (Disability-Adjusted Life Years)	Tropical Latin America	Both	Age-standardized	Down syndrome	Rate	2018	59.6417	86.8147	46.2761	0.64
DALYs (Disability-Adjusted Life Years)	Tropical Latin America	Both	Age-standardized	Down syndrome	Rate	2019	60.1426	85.7934	46.5537	0.64
DALYs (Disability-Adjusted Life Years)	North Africa and Middle East	Both	Age-standardized	Down syndrome	Rate	1990	70.8077	161.961	41.3492	0.41
DALYs (Disability-Adjusted Life Years)	North Africa and Middle East	Both	Age-standardized	Down syndrome	Rate	1991	68.5254	153.154	41.3748	0.42
DALYs (Disability-Adjusted Life Years)	North Africa and Middle East	Both	Age-standardized	Down syndrome	Rate	1992	66.4873	144.752	41.0665	0.43
DALYs (Disability-Adjusted Life Years)	North Africa and Middle East	Both	Age-standardized	Down syndrome	Rate	1993	64.915	137.804	41.292	0.44
DALYs (Disability-Adjusted Life Years)	North Africa and Middle East	Both	Age-standardized	Down syndrome	Rate	1994	63.4361	130.646	41.1908	0.45
DALYs (Disability-Adjusted Life Years)	North Africa and Middle East	Both	Age-standardized	Down syndrome	Rate	1995	62.196	124.416	41.2214	0.46
DALYs (Disability-Adjusted Life Years)	North Africa and Middle East	Both	Age-standardized	Down syndrome	Rate	1996	61.0872	119.983	41.3416	0.47
DALYs (Disability-Adjusted Life Years)	North Africa and Middle East	Both	Age-standardized	Down syndrome	Rate	1997	60.2185	115.482	41.5127	0.48
DALYs (Disability-Adjusted Life Years)	North Africa and Middle East	Both	Age-standardized	Down syndrome	Rate	1998	59.2157	110.153	41.7579	0.49
DALYs (Disability-Adjusted Life Years)	North Africa and Middle East	Both	Age-standardized	Down syndrome	Rate	1999	58.2838	105.729	41.6927	0.5
DALYs (Disability-Adjusted Life Years)	North Africa and Middle East	Both	Age-standardized	Down syndrome	Rate	2000	57.3344	102.157	41.3913	0.51
DALYs (Disability-Adjusted Life Years)	North Africa and Middle East	Both	Age-standardized	Down syndrome	Rate	2001	56.612	98.8293	41.05	0.52
DALYs (Disability-Adjusted Life Years)	North Africa and Middle East	Both	Age-standardized	Down syndrome	Rate	2002	54.8886	93.4497	40.2768	0.52
DALYs (Disability-Adjusted Life Years)	North Africa and Middle East	Both	Age-standardized	Down syndrome	Rate	2003	54.0382	91.4333	39.4985	0.53
DALYs (Disability-Adjusted Life Years)	North Africa and Middle East	Both	Age-standardized	Down syndrome	Rate	2004	52.8234	88.1602	38.7898	0.54
DALYs (Disability-Adjusted Life Years)	North Africa and Middle East	Both	Age-standardized	Down syndrome	Rate	2005	52.2325	87.4031	38.3711	0.55
DALYs (Disability-Adjusted Life Years)	North Africa and Middle East	Both	Age-standardized	Down syndrome	Rate	2006	51.7246	86.4911	38.2301	0.56
DALYs (Disability-Adjusted Life Years)	North Africa and Middle East	Both	Age-standardized	Down syndrome	Rate	2007	50.8223	84.4556	37.9403	0.57
DALYs (Disability-Adjusted Life Years)	North Africa and Middle East	Both	Age-standardized	Down syndrome	Rate	2008	50.0554	82.1712	37.6921	0.58
DALYs (Disability-Adjusted Life Years)	North Africa and Middle East	Both	Age-standardized	Down syndrome	Rate	2009	49.4634	79.6614	37.5314	0.59
DALYs (Disability-Adjusted Life Years)	North Africa and Middle East	Both	Age-standardized	Down syndrome	Rate	2010	48.9696	77.6169	37.1666	0.6
DALYs (Disability-Adjusted Life Years)	North Africa and Middle East	Both	Age-standardized	Down syndrome	Rate	2011	48.3453	76.0197	36.6466	0.6
DALYs (Disability-Adjusted Life Years)	North Africa and Middle East	Both	Age-standardized	Down syndrome	Rate	2012	47.3013	73.2535	36.007	0.61
DALYs (Disability-Adjusted Life Years)	North Africa and Middle East	Both	Age-standardized	Down syndrome	Rate	2013	46.5802	70.7973	35.439	0.62
DALYs (Disability-Adjusted Life Years)	North Africa and Middle East	Both	Age-standardized	Down syndrome	Rate	2014	45.9174	68.4323	35.1439	0.63
DALYs (Disability-Adjusted Life Years)	North Africa and Middle East	Both	Age-standardized	Down syndrome	Rate	2015	45.217	66.0042	34.7763	0.63
DALYs (Disability-Adjusted Life Years)	North Africa and Middle East	Both	Age-standardized	Down syndrome	Rate	2016	44.3649	63.4135	34.4586	0.64
DALYs (Disability-Adjusted Life Years)	North Africa and Middle East	Both	Age-standardized	Down syndrome	Rate	2017	44.0855	61.3486	34.4832	0.65
DALYs (Disability-Adjusted Life Years)	North Africa and Middle East	Both	Age-standardized	Down syndrome	Rate	2018	43.8423	60.2545	34.2076	0.65
DALYs (Disability-Adjusted Life Years)	North Africa and Middle East	Both	Age-standardized	Down syndrome	Rate	2019	43.5022	58.8888	34.0034	0.66
DALYs (Disability-Adjusted Life Years)	South Asia	Both	Age-standardized	Down syndrome	Rate	1990	19.907	52.1676	9.3997	0.31
DALYs (Disability-Adjusted Life Years)	South Asia	Both	Age-standardized	Down syndrome	Rate	1991	19.3571	49.7745	9.2465	0.32
DALYs (Disability-Adjusted Life Years)	South Asia	Both	Age-standardized	Down syndrome	Rate	1992	18.769	46.8723	9.14152	0.33
DALYs (Disability-Adjusted Life Years)	South Asia	Both	Age-standardized	Down syndrome	Rate	1993	18.3317	45.0764	9.11475	0.33
DALYs (Disability-Adjusted Life Years)	South Asia	Both	Age-standardized	Down syndrome	Rate	1994	18.0536	43.3479	9.18526	0.34
DALYs (Disability-Adjusted Life Years)	South Asia	Both	Age-standardized	Down syndrome	Rate	1995	17.7837	41.5841	9.17116	0.34
DALYs (Disability-Adjusted Life Years)	South Asia	Both	Age-standardized	Down syndrome	Rate	1996	17.5569	39.8029	9.14249	0.35
DALYs (Disability-Adjusted Life Years)	South Asia	Both	Age-standardized	Down syndrome	Rate	1997	17.4261	38.1004	9.19683	0.36
DALYs (Disability-Adjusted Life Years)	South Asia	Both	Age-standardized	Down syndrome	Rate	1998	17.3789	37.2577	9.42923	0.36
DALYs (Disability-Adjusted Life Years)	South Asia	Both	Age-standardized	Down syndrome	Rate	1999	17.2007	36.5284	9.49708	0.37
DALYs (Disability-Adjusted Life Years)	South Asia	Both	Age-standardized	Down syndrome	Rate	2000	16.9481	35.0529	9.47048	0.38
DALYs (Disability-Adjusted Life Years)	South Asia	Both	Age-standardized	Down syndrome	Rate	2001	16.6403	33.7515	9.41248	0.39
DALYs (Disability-Adjusted Life Years)	South Asia	Both	Age-standardized	Down syndrome	Rate	2002	16.3528	32.5176	9.3459	0.39
DALYs (Disability-Adjusted Life Years)	South Asia	Both	Age-standardized	Down syndrome	Rate	2003	16.0751	30.8514	9.21469	0.4
DALYs (Disability-Adjusted Life Years)	South Asia	Both	Age-standardized	Down syndrome	Rate	2004	15.9182	29.9316	9.24699	0.41
DALYs (Disability-Adjusted Life Years)	South Asia	Both	Age-standardized	Down syndrome	Rate	2005	15.8289	29.2323	9.28628	0.41
DALYs (Disability-Adjusted Life Years)	South Asia	Both	Age-standardized	Down syndrome	Rate	2006	15.6546	28.8584	9.29068	0.42
DALYs (Disability-Adjusted Life Years)	South Asia	Both	Age-standardized	Down syndrome	Rate	2007	15.4837	27.5323	9.31343	0.43
DALYs (Disability-Adjusted Life Years)	South Asia	Both	Age-standardized	Down syndrome	Rate	2008	15.5429	27.2971	9.42374	0.44
DALYs (Disability-Adjusted Life Years)	South Asia	Both	Age-standardized	Down syndrome	Rate	2009	15.4345	26.7545	9.37741	0.45
DALYs (Disability-Adjusted Life Years)	South Asia	Both	Age-standardized	Down syndrome	Rate	2010	15.3437	25.8696	9.34656	0.46
DALYs (Disability-Adjusted Life Years)	South Asia	Both	Age-standardized	Down syndrome	Rate	2011	15.2281	25.2785	9.28527	0.47
DALYs (Disability-Adjusted Life Years)	South Asia	Both	Age-standardized	Down syndrome	Rate	2012	15.0471	24.6429	9.26058	0.48
DALYs (Disability-Adjusted Life Years)	South Asia	Both	Age-standardized	Down syndrome	Rate	2013	15.2129	24.7689	9.38969	0.49
DALYs (Disability-Adjusted Life Years)	South Asia	Both	Age-standardized	Down syndrome	Rate	2014	15.0305	23.6961	9.34379	0.5
DALYs (Disability-Adjusted Life Years)	South Asia	Both	Age-standardized	Down syndrome	Rate	2015	15.0034	23.2873	9.38582	0.51
DALYs (Disability-Adjusted Life Years)	South Asia	Both	Age-standardized	Down syndrome	Rate	2016	14.6784	22.4969	9.17298	0.52
DALYs (Disability-Adjusted Life Years)	South Asia	Both	Age-standardized	Down syndrome	Rate	2017	14.6076	21.8919	9.0644	0.53
DALYs (Disability-Adjusted Life Years)	South Asia	Both	Age-standardized	Down syndrome	Rate	2018	14.5349	21.1925	9.07482	0.54
DALYs (Disability-Adjusted Life Years)	South Asia	Both	Age-standardized	Down syndrome	Rate	2019	14.467	20.9144	8.98688	0.54
DALYs (Disability-Adjusted Life Years)	Central Sub-Saharan Africa	Both	Age-standardized	Down syndrome	Rate	1990	44.3945	146.697	13.4026	0.27
DALYs (Disability-Adjusted Life Years)	Central Sub-Saharan Africa	Both	Age-standardized	Down syndrome	Rate	1991	44.4491	148.588	13.4779	0.27
DALYs (Disability-Adjusted Life Years)	Central Sub-Saharan Africa	Both	Age-standardized	Down syndrome	Rate	1992	44.2599	148.194	13.3777	0.28
DALYs (Disability-Adjusted Life Years)	Central Sub-Saharan Africa	Both	Age-standardized	Down syndrome	Rate	1993	43.9304	145.44	13.3774	0.28
DALYs (Disability-Adjusted Life Years)	Central Sub-Saharan Africa	Both	Age-standardized	Down syndrome	Rate	1994	43.5437	144.574	13.2354	0.28
DALYs (Disability-Adjusted Life Years)	Central Sub-Saharan Africa	Both	Age-standardized	Down syndrome	Rate	1995	43.0994	146.242	13.1475	0.28
DALYs (Disability-Adjusted Life Years)	Central Sub-Saharan Africa	Both	Age-standardized	Down syndrome	Rate	1996	42.345	143.45	13.0354	0.29
DALYs (Disability-Adjusted Life Years)	Central Sub-Saharan Africa	Both	Age-standardized	Down syndrome	Rate	1997	41.722	144.75	13.0793	0.29
DALYs (Disability-Adjusted Life Years)	Central Sub-Saharan Africa	Both	Age-standardized	Down syndrome	Rate	1998	41.3674	144.12	13.0462	0.29
DALYs (Disability-Adjusted Life Years)	Central Sub-Saharan Africa	Both	Age-standardized	Down syndrome	Rate	1999	40.8381	140.519	13.1777	0.3
DALYs (Disability-Adjusted Life Years)	Central Sub-Saharan Africa	Both	Age-standardized	Down syndrome	Rate	2000	40.6368	139.687	13.2434	0.3
DALYs (Disability-Adjusted Life Years)	Central Sub-Saharan Africa	Both	Age-standardized	Down syndrome	Rate	2001	40.4835	141.242	13.3586	0.3
DALYs (Disability-Adjusted Life Years)	Central Sub-Saharan Africa	Both	Age-standardized	Down syndrome	Rate	2002	40.1512	136.273	13.5923	0.31
DALYs (Disability-Adjusted Life Years)	Central Sub-Saharan Africa	Both	Age-standardized	Down syndrome	Rate	2003	40.7783	138.907	14.0867	0.31
DALYs (Disability-Adjusted Life Years)	Central Sub-Saharan Africa	Both	Age-standardized	Down syndrome	Rate	2004	40.5317	136.214	14.3237	0.32
DALYs (Disability-Adjusted Life Years)	Central Sub-Saharan Africa	Both	Age-standardized	Down syndrome	Rate	2005	39.9804	130.924	14.6535	0.33
DALYs (Disability-Adjusted Life Years)	Central Sub-Saharan Africa	Both	Age-standardized	Down syndrome	Rate	2006	39.5603	122.822	14.6665	0.34
DALYs (Disability-Adjusted Life Years)	Central Sub-Saharan Africa	Both	Age-standardized	Down syndrome	Rate	2007	38.7559	118.797	14.6879	0.35
DALYs (Disability-Adjusted Life Years)	Central Sub-Saharan Africa	Both	Age-standardized	Down syndrome	Rate	2008	37.9623	112.735	14.8451	0.36
DALYs (Disability-Adjusted Life Years)	Central Sub-Saharan Africa	Both	Age-standardized	Down syndrome	Rate	2009	37.2333	108.474	15.0259	0.37
DALYs (Disability-Adjusted Life Years)	Central Sub-Saharan Africa	Both	Age-standardized	Down syndrome	Rate	2010	36.6155	103.683	15.2447	0.38
DALYs (Disability-Adjusted Life Years)	Central Sub-Saharan Africa	Both	Age-standardized	Down syndrome	Rate	2011	36.2358	100.917	15.8449	0.39
DALYs (Disability-Adjusted Life Years)	Central Sub-Saharan Africa	Both	Age-standardized	Down syndrome	Rate	2012	36.19	98.4276	16.3853	0.4
DALYs (Disability-Adjusted Life Years)	Central Sub-Saharan Africa	Both	Age-standardized	Down syndrome	Rate	2013	36.0394	93.0163	16.7429	0.41
DALYs (Disability-Adjusted Life Years)	Central Sub-Saharan Africa	Both	Age-standardized	Down syndrome	Rate	2014	35.5453	88.3733	16.9155	0.42
DALYs (Disability-Adjusted Life Years)	Central Sub-Saharan Africa	Both	Age-standardized	Down syndrome	Rate	2015	34.836	83.3969	17.0302	0.43
DALYs (Disability-Adjusted Life Years)	Central Sub-Saharan Africa	Both	Age-standardized	Down syndrome	Rate	2016	33.4863	75.5637	16.9877	0.45
DALYs (Disability-Adjusted Life Years)	Central Sub-Saharan Africa	Both	Age-standardized	Down syndrome	Rate	2017	32.2926	70.1297	16.8941	0.45
DALYs (Disability-Adjusted Life Years)	Central Sub-Saharan Africa	Both	Age-standardized	Down syndrome	Rate	2018	32.2022	67.5394	17.2397	0.46
DALYs (Disability-Adjusted Life Years)	Central Sub-Saharan Africa	Both	Age-standardized	Down syndrome	Rate	2019	31.2017	61.7334	17.0392	0.47
DALYs (Disability-Adjusted Life Years)	Eastern Sub-Saharan Africa	Both	Age-standardized	Down syndrome	Rate	1990	39.2585	120.044	10.8213	0.24
DALYs (Disability-Adjusted Life Years)	Eastern Sub-Saharan Africa	Both	Age-standardized	Down syndrome	Rate	1991	38.6657	118.013	10.8284	0.24
DALYs (Disability-Adjusted Life Years)	Eastern Sub-Saharan Africa	Both	Age-standardized	Down syndrome	Rate	1992	38.2374	116.518	10.8187	0.24
DALYs (Disability-Adjusted Life Years)	Eastern Sub-Saharan Africa	Both	Age-standardized	Down syndrome	Rate	1993	37.114	112.329	10.8907	0.25
DALYs (Disability-Adjusted Life Years)	Eastern Sub-Saharan Africa	Both	Age-standardized	Down syndrome	Rate	1994	35.7749	108.925	10.7868	0.25
DALYs (Disability-Adjusted Life Years)	Eastern Sub-Saharan Africa	Both	Age-standardized	Down syndrome	Rate	1995	34.5203	102.101	10.7784	0.25
DALYs (Disability-Adjusted Life Years)	Eastern Sub-Saharan Africa	Both	Age-standardized	Down syndrome	Rate	1996	33.3137	98.1274	10.7109	0.26
DALYs (Disability-Adjusted Life Years)	Eastern Sub-Saharan Africa	Both	Age-standardized	Down syndrome	Rate	1997	32.2407	92.0508	10.6881	0.26
DALYs (Disability-Adjusted Life Years)	Eastern Sub-Saharan Africa	Both	Age-standardized	Down syndrome	Rate	1998	31.5541	89.9871	10.8223	0.27
DALYs (Disability-Adjusted Life Years)	Eastern Sub-Saharan Africa	Both	Age-standardized	Down syndrome	Rate	1999	30.8647	86.2399	10.9326	0.27
DALYs (Disability-Adjusted Life Years)	Eastern Sub-Saharan Africa	Both	Age-standardized	Down syndrome	Rate	2000	30.122	84.5695	10.9822	0.28
DALYs (Disability-Adjusted Life Years)	Eastern Sub-Saharan Africa	Both	Age-standardized	Down syndrome	Rate	2001	29.7389	80.9726	11.1049	0.28
DALYs (Disability-Adjusted Life Years)	Eastern Sub-Saharan Africa	Both	Age-standardized	Down syndrome	Rate	2002	29.9154	80.408	11.4538	0.29
DALYs (Disability-Adjusted Life Years)	Eastern Sub-Saharan Africa	Both	Age-standardized	Down syndrome	Rate	2003	30.0754	79.626	11.7262	0.29
DALYs (Disability-Adjusted Life Years)	Eastern Sub-Saharan Africa	Both	Age-standardized	Down syndrome	Rate	2004	30.3737	79.364	12.1933	0.3
DALYs (Disability-Adjusted Life Years)	Eastern Sub-Saharan Africa	Both	Age-standardized	Down syndrome	Rate	2005	30.9685	79.5515	12.7467	0.3
DALYs (Disability-Adjusted Life Years)	Eastern Sub-Saharan Africa	Both	Age-standardized	Down syndrome	Rate	2006	31.5184	79.6175	13.2416	0.31
DALYs (Disability-Adjusted Life Years)	Eastern Sub-Saharan Africa	Both	Age-standardized	Down syndrome	Rate	2007	31.9206	79.646	13.5386	0.31
DALYs (Disability-Adjusted Life Years)	Eastern Sub-Saharan Africa	Both	Age-standardized	Down syndrome	Rate	2008	31.9366	77.113	13.8406	0.32
DALYs (Disability-Adjusted Life Years)	Eastern Sub-Saharan Africa	Both	Age-standardized	Down syndrome	Rate	2009	31.8841	76.2639	14.1529	0.33
DALYs (Disability-Adjusted Life Years)	Eastern Sub-Saharan Africa	Both	Age-standardized	Down syndrome	Rate	2010	31.9255	74.0686	14.4965	0.34
DALYs (Disability-Adjusted Life Years)	Eastern Sub-Saharan Africa	Both	Age-standardized	Down syndrome	Rate	2011	32.298	73.1155	15.1887	0.34
DALYs (Disability-Adjusted Life Years)	Eastern Sub-Saharan Africa	Both	Age-standardized	Down syndrome	Rate	2012	32.5947	71.9278	15.6365	0.35
DALYs (Disability-Adjusted Life Years)	Eastern Sub-Saharan Africa	Both	Age-standardized	Down syndrome	Rate	2013	32.8944	71.8232	15.9741	0.36
DALYs (Disability-Adjusted Life Years)	Eastern Sub-Saharan Africa	Both	Age-standardized	Down syndrome	Rate	2014	33.0683	70.8773	16.518	0.37
DALYs (Disability-Adjusted Life Years)	Eastern Sub-Saharan Africa	Both	Age-standardized	Down syndrome	Rate	2015	32.9108	70.1605	16.4903	0.38
DALYs (Disability-Adjusted Life Years)	Eastern Sub-Saharan Africa	Both	Age-standardized	Down syndrome	Rate	2016	32.5928	68.4345	16.6368	0.38
DALYs (Disability-Adjusted Life Years)	Eastern Sub-Saharan Africa	Both	Age-standardized	Down syndrome	Rate	2017	32.2716	66.4769	16.8368	0.39
DALYs (Disability-Adjusted Life Years)	Eastern Sub-Saharan Africa	Both	Age-standardized	Down syndrome	Rate	2018	32.1952	66.8297	17.1067	0.4
DALYs (Disability-Adjusted Life Years)	Eastern Sub-Saharan Africa	Both	Age-standardized	Down syndrome	Rate	2019	31.793	64.7872	17.1576	0.41
DALYs (Disability-Adjusted Life Years)	Southern Sub-Saharan Africa	Both	Age-standardized	Down syndrome	Rate	1990	31.8041	43.7206	23.8597	0.51
DALYs (Disability-Adjusted Life Years)	Southern Sub-Saharan Africa	Both	Age-standardized	Down syndrome	Rate	1991	31.5724	42.5179	24.2713	0.52
DALYs (Disability-Adjusted Life Years)	Southern Sub-Saharan Africa	Both	Age-standardized	Down syndrome	Rate	1992	31.5531	42.3442	24.6492	0.52
DALYs (Disability-Adjusted Life Years)	Southern Sub-Saharan Africa	Both	Age-standardized	Down syndrome	Rate	1993	30.974	40.5161	24.7334	0.53
DALYs (Disability-Adjusted Life Years)	Southern Sub-Saharan Africa	Both	Age-standardized	Down syndrome	Rate	1994	30.9858	39.5192	24.9504	0.53
DALYs (Disability-Adjusted Life Years)	Southern Sub-Saharan Africa	Both	Age-standardized	Down syndrome	Rate	1995	30.476	38.1714	24.8612	0.54
DALYs (Disability-Adjusted Life Years)	Southern Sub-Saharan Africa	Both	Age-standardized	Down syndrome	Rate	1996	29.281	35.9689	24.3407	0.54
DALYs (Disability-Adjusted Life Years)	Southern Sub-Saharan Africa	Both	Age-standardized	Down syndrome	Rate	1997	29.57	35.6198	24.8136	0.54
DALYs (Disability-Adjusted Life Years)	Southern Sub-Saharan Africa	Both	Age-standardized	Down syndrome	Rate	1998	29.3328	35.7517	24.6751	0.55
DALYs (Disability-Adjusted Life Years)	Southern Sub-Saharan Africa	Both	Age-standardized	Down syndrome	Rate	1999	29.4084	35.7332	24.6319	0.55
DALYs (Disability-Adjusted Life Years)	Southern Sub-Saharan Africa	Both	Age-standardized	Down syndrome	Rate	2000	29.3022	35.7206	24.534	0.56
DALYs (Disability-Adjusted Life Years)	Southern Sub-Saharan Africa	Both	Age-standardized	Down syndrome	Rate	2001	29.1491	35.9285	24.3739	0.56
DALYs (Disability-Adjusted Life Years)	Southern Sub-Saharan Africa	Both	Age-standardized	Down syndrome	Rate	2002	28.7997	35.9221	23.9089	0.57
DALYs (Disability-Adjusted Life Years)	Southern Sub-Saharan Africa	Both	Age-standardized	Down syndrome	Rate	2003	28.4127	35.7817	23.4433	0.57
DALYs (Disability-Adjusted Life Years)	Southern Sub-Saharan Africa	Both	Age-standardized	Down syndrome	Rate	2004	28.3901	35.411	23.3645	0.58
DALYs (Disability-Adjusted Life Years)	Southern Sub-Saharan Africa	Both	Age-standardized	Down syndrome	Rate	2005	28.5938	35.592	23.1605	0.58
DALYs (Disability-Adjusted Life Years)	Southern Sub-Saharan Africa	Both	Age-standardized	Down syndrome	Rate	2006	28.5628	35.5018	22.9552	0.59
DALYs (Disability-Adjusted Life Years)	Southern Sub-Saharan Africa	Both	Age-standardized	Down syndrome	Rate	2007	28.4743	35.3136	22.8978	0.59
DALYs (Disability-Adjusted Life Years)	Southern Sub-Saharan Africa	Both	Age-standardized	Down syndrome	Rate	2008	28.9074	35.8226	23.1684	0.6
DALYs (Disability-Adjusted Life Years)	Southern Sub-Saharan Africa	Both	Age-standardized	Down syndrome	Rate	2009	28.8927	36.0311	23.378	0.6
DALYs (Disability-Adjusted Life Years)	Southern Sub-Saharan Africa	Both	Age-standardized	Down syndrome	Rate	2010	29.3771	36.2739	23.8952	0.61
DALYs (Disability-Adjusted Life Years)	Southern Sub-Saharan Africa	Both	Age-standardized	Down syndrome	Rate	2011	30.6413	37.5178	24.8144	0.61
DALYs (Disability-Adjusted Life Years)	Southern Sub-Saharan Africa	Both	Age-standardized	Down syndrome	Rate	2012	31.7068	38.9165	25.6809	0.61
DALYs (Disability-Adjusted Life Years)	Southern Sub-Saharan Africa	Both	Age-standardized	Down syndrome	Rate	2013	32.2675	39.7395	25.9908	0.62
DALYs (Disability-Adjusted Life Years)	Southern Sub-Saharan Africa	Both	Age-standardized	Down syndrome	Rate	2014	33.2652	41.2873	26.5591	0.62
DALYs (Disability-Adjusted Life Years)	Southern Sub-Saharan Africa	Both	Age-standardized	Down syndrome	Rate	2015	34.0691	42.8751	26.9758	0.63
DALYs (Disability-Adjusted Life Years)	Southern Sub-Saharan Africa	Both	Age-standardized	Down syndrome	Rate	2016	34.3652	43.4232	26.7876	0.63
DALYs (Disability-Adjusted Life Years)	Southern Sub-Saharan Africa	Both	Age-standardized	Down syndrome	Rate	2017	34.5516	44.1227	26.6431	0.64
DALYs (Disability-Adjusted Life Years)	Southern Sub-Saharan Africa	Both	Age-standardized	Down syndrome	Rate	2018	34.5411	44.414	26.252	0.64
DALYs (Disability-Adjusted Life Years)	Southern Sub-Saharan Africa	Both	Age-standardized	Down syndrome	Rate	2019	34.5277	44.4351	26.3609	0.64
DALYs (Disability-Adjusted Life Years)	Western Sub-Saharan Africa	Both	Age-standardized	Down syndrome	Rate	1990	46.3978	159.48	11.7641	0.27
DALYs (Disability-Adjusted Life Years)	Western Sub-Saharan Africa	Both	Age-standardized	Down syndrome	Rate	1991	45.9781	157.182	11.7214	0.27
DALYs (Disability-Adjusted Life Years)	Western Sub-Saharan Africa	Both	Age-standardized	Down syndrome	Rate	1992	45.7144	153.398	11.6744	0.28
DALYs (Disability-Adjusted Life Years)	Western Sub-Saharan Africa	Both	Age-standardized	Down syndrome	Rate	1993	45.4801	152.391	11.9307	0.28
DALYs (Disability-Adjusted Life Years)	Western Sub-Saharan Africa	Both	Age-standardized	Down syndrome	Rate	1994	45.0644	148.791	11.7627	0.28
DALYs (Disability-Adjusted Life Years)	Western Sub-Saharan Africa	Both	Age-standardized	Down syndrome	Rate	1995	44.56	145.797	11.5084	0.29
DALYs (Disability-Adjusted Life Years)	Western Sub-Saharan Africa	Both	Age-standardized	Down syndrome	Rate	1996	44.0899	143.46	11.7265	0.29
DALYs (Disability-Adjusted Life Years)	Western Sub-Saharan Africa	Both	Age-standardized	Down syndrome	Rate	1997	43.7298	143.524	11.7208	0.3
DALYs (Disability-Adjusted Life Years)	Western Sub-Saharan Africa	Both	Age-standardized	Down syndrome	Rate	1998	43.3952	140.42	11.8386	0.3
DALYs (Disability-Adjusted Life Years)	Western Sub-Saharan Africa	Both	Age-standardized	Down syndrome	Rate	1999	43.116	138.966	11.7721	0.31
DALYs (Disability-Adjusted Life Years)	Western Sub-Saharan Africa	Both	Age-standardized	Down syndrome	Rate	2000	43.412	140.635	11.9504	0.31
DALYs (Disability-Adjusted Life Years)	Western Sub-Saharan Africa	Both	Age-standardized	Down syndrome	Rate	2001	43.5156	138.016	12.0623	0.32
DALYs (Disability-Adjusted Life Years)	Western Sub-Saharan Africa	Both	Age-standardized	Down syndrome	Rate	2002	44.1542	141.711	12.0728	0.32
DALYs (Disability-Adjusted Life Years)	Western Sub-Saharan Africa	Both	Age-standardized	Down syndrome	Rate	2003	44.1675	142.657	12.2574	0.33
DALYs (Disability-Adjusted Life Years)	Western Sub-Saharan Africa	Both	Age-standardized	Down syndrome	Rate	2004	44.4445	143.311	12.4056	0.34
DALYs (Disability-Adjusted Life Years)	Western Sub-Saharan Africa	Both	Age-standardized	Down syndrome	Rate	2005	44.6165	140.995	12.9267	0.34
DALYs (Disability-Adjusted Life Years)	Western Sub-Saharan Africa	Both	Age-standardized	Down syndrome	Rate	2006	45.2882	140.28	13.1392	0.35
DALYs (Disability-Adjusted Life Years)	Western Sub-Saharan Africa	Both	Age-standardized	Down syndrome	Rate	2007	45.2065	139.988	13.3471	0.36
DALYs (Disability-Adjusted Life Years)	Western Sub-Saharan Africa	Both	Age-standardized	Down syndrome	Rate	2008	44.4521	134.776	13.4489	0.37
DALYs (Disability-Adjusted Life Years)	Western Sub-Saharan Africa	Both	Age-standardized	Down syndrome	Rate	2009	44.371	135.004	13.7976	0.38
DALYs (Disability-Adjusted Life Years)	Western Sub-Saharan Africa	Both	Age-standardized	Down syndrome	Rate	2010	44.3416	134.761	14.1856	0.38
DALYs (Disability-Adjusted Life Years)	Western Sub-Saharan Africa	Both	Age-standardized	Down syndrome	Rate	2011	44.3606	131.763	14.6916	0.39
DALYs (Disability-Adjusted Life Years)	Western Sub-Saharan Africa	Both	Age-standardized	Down syndrome	Rate	2012	44.933	131.744	15.2684	0.4
DALYs (Disability-Adjusted Life Years)	Western Sub-Saharan Africa	Both	Age-standardized	Down syndrome	Rate	2013	45.1042	130.496	15.7703	0.41
DALYs (Disability-Adjusted Life Years)	Western Sub-Saharan Africa	Both	Age-standardized	Down syndrome	Rate	2014	45.2446	128.091	16.3214	0.42
DALYs (Disability-Adjusted Life Years)	Western Sub-Saharan Africa	Both	Age-standardized	Down syndrome	Rate	2015	46.3846	130.266	16.3544	0.42
DALYs (Disability-Adjusted Life Years)	Western Sub-Saharan Africa	Both	Age-standardized	Down syndrome	Rate	2016	46.7189	130.266	16.7157	0.43
DALYs (Disability-Adjusted Life Years)	Western Sub-Saharan Africa	Both	Age-standardized	Down syndrome	Rate	2017	46.0645	126.456	17.0698	0.44
DALYs (Disability-Adjusted Life Years)	Western Sub-Saharan Africa	Both	Age-standardized	Down syndrome	Rate	2018	45.009	120.275	17.2474	0.44
DALYs (Disability-Adjusted Life Years)	Western Sub-Saharan Africa	Both	Age-standardized	Down syndrome	Rate	2019	44.0051	115.77	17.2789	0.45
Deaths	Global	Both	Age-standardized	Down syndrome	Rate	1990	0.406765	0.836371	0.274165	0.51
Deaths	Global	Both	Age-standardized	Down syndrome	Rate	1991	0.399736	0.810831	0.27436	0.52
Deaths	Global	Both	Age-standardized	Down syndrome	Rate	1992	0.392315	0.769322	0.27274	0.52
Deaths	Global	Both	Age-standardized	Down syndrome	Rate	1993	0.386875	0.746263	0.273517	0.53
Deaths	Global	Both	Age-standardized	Down syndrome	Rate	1994	0.383825	0.731246	0.273147	0.53
Deaths	Global	Both	Age-standardized	Down syndrome	Rate	1995	0.380736	0.71104	0.276044	0.53
Deaths	Global	Both	Age-standardized	Down syndrome	Rate	1996	0.37929	0.695331	0.278672	0.54
Deaths	Global	Both	Age-standardized	Down syndrome	Rate	1997	0.37708	0.681262	0.280048	0.54
Deaths	Global	Both	Age-standardized	Down syndrome	Rate	1998	0.375554	0.668325	0.281003	0.55
Deaths	Global	Both	Age-standardized	Down syndrome	Rate	1999	0.378162	0.662036	0.286366	0.55
Deaths	Global	Both	Age-standardized	Down syndrome	Rate	2000	0.375697	0.651075	0.286396	0.56
Deaths	Global	Both	Age-standardized	Down syndrome	Rate	2001	0.370059	0.63796	0.282063	0.56
Deaths	Global	Both	Age-standardized	Down syndrome	Rate	2002	0.364618	0.630044	0.277012	0.57
Deaths	Global	Both	Age-standardized	Down syndrome	Rate	2003	0.358877	0.618471	0.271408	0.57
Deaths	Global	Both	Age-standardized	Down syndrome	Rate	2004	0.351704	0.614157	0.265081	0.58
Deaths	Global	Both	Age-standardized	Down syndrome	Rate	2005	0.348672	0.606351	0.262976	0.58
Deaths	Global	Both	Age-standardized	Down syndrome	Rate	2006	0.345564	0.605222	0.259772	0.59
Deaths	Global	Both	Age-standardized	Down syndrome	Rate	2007	0.340972	0.597968	0.257092	0.59
[truncated: 642 more rows]
